# Supplementary material for: Lightweight Anonymous Authentication and Key Agreement Protocol Based on CoAP of Internet of Things
Source: Sensors (Basel). 2022 Sep 22;22(19):7191. doi: 10.3390/s22197191 (PMC9573209; doi:10.3390/s22197191)
Supplement: Supplementary file 1 [file sensors-22-07191-s001.zip › S1 CPNmodel.cpn]

<?xml version="1.0" encoding="iso-8859-1"?>
<!DOCTYPE workspaceElements PUBLIC "-//CPN//DTD CPNXML 1.0//EN" "http://cpntools.org/DTD/6/cpn.dtd">

<workspaceElements>
  <generator tool="CPN Tools"
             version="4.0.1"
             format="6"/>
  <cpnet>
    <globbox>
      <block id="ID1412310166">
        <id>Standard priorities</id>
        <ml id="ID1412310255">val P_HIGH = 100;
          <layout>val P_HIGH = 100;</layout>
        </ml>
        <ml id="ID1412310292">val P_NORMAL = 1000;
          <layout>val P_NORMAL = 1000;</layout>
        </ml>
        <ml id="ID1412310322">val P_LOW = 10000;
          <layout>val P_LOW = 10000;</layout>
        </ml>
      </block>
      <block id="ID1">
        <id>Standard declarations</id>
        <block id="ID1463154484">
          <id>Color Sets</id>
          <color id="ID85042">
            <id>UNIT</id>
            <unit/>
            <layout>colset UNIT = unit;</layout>
          </color>
          <color id="ID4">
            <id>BOOL</id>
            <bool/>
          </color>
          <color id="ID3">
            <id>INT</id>
            <int/>
          </color>
          <color id="ID1412312425">
            <id>TIME</id>
            <time/>
            <layout>colset TIME = time;</layout>
          </color>
          <color id="ID1412312409">
            <id>INTINF</id>
            <intinf/>
            <layout>colset INTINF = intinf;</layout>
          </color>
          <color id="ID1412322990">
            <id>REAL</id>
            <real/>
            <layout>colset REAL = real;</layout>
          </color>
          <color id="ID5">
            <id>STRING</id>
            <string/>
          </color>
          <ml id="ID1412999412">val MAX=999999999;
val tMAX = 99999;
            <layout>val MAX=999999999;
val tMAX = 99999;</layout>
          </ml>
          <color id="ID1415882916">
            <id>Token</id>
            <int/>
            <layout>colset Token=int;</layout>
          </color>
          <color id="ID1413682587">
            <id>URI</id>
            <enum>
              <id>R</id>
              <id>A</id>
              <id>I</id>
            </enum>
            <layout>colset URI=with R|A|I;</layout>
          </color>
          <color id="ID1414986700">
            <id>E</id>
            <enum>
              <id>e</id>
              <id>e1</id>
              <id>e2</id>
              <id>e3</id>
              <id>e4</id>
              <id>e5</id>
              <id>e1&apos;</id>
              <id>e2&apos;</id>
              <id>e3&apos;</id>
              <id>e4&apos;</id>
              <id>e5&apos;</id>
              <id>abort</id>
            </enum>
            <layout>colset E = with e|e1|e2|e3|e4|e5|
e1&apos;|e2&apos;|e3&apos;|e4&apos;|e5&apos;|abort;</layout>
          </color>
          <color id="ID1414103404">
            <id>ECP</id>
            <enum>
              <id>G</id>
              <id>Qi</id>
              <id>Qr</id>
              <id>Qa</id>
              <id>O</id>
            </enum>
            <layout>colset ECP=with G|Qi|Qr|Qa|O;</layout>
          </color>
          <color id="ID1413001565">
            <id>PriKey</id>
            <enum>
              <id>qi</id>
              <id>qr</id>
              <id>qa</id>
              <id>none</id>
            </enum>
            <layout>colset PriKey=with qi|qr|qa|none;</layout>
          </color>
          <color id="ID1413004896">
            <id>PubKey</id>
            <subset>
              <id>ECP</id>
              <with>
                <ml>[Qi,Qr,Qa]</ml>
              </with>
            </subset>
            <layout>colset PubKey=subset ECP with [Qi,Qr,Qa];</layout>
          </color>
          <color id="ID1413007084">
            <id>Kid</id>
            <index>
              <ml>1</ml>
              <ml>MAX</ml>
              <id>h</id>
            </index>
            <layout>colset Kid=index h with 1..MAX;</layout>
          </color>
          <color id="ID1413012573">
            <id>Sx</id>
            <int/>
            <layout>colset Sx=int;</layout>
          </color>
          <color id="ID1413012576">
            <id>KeyPair</id>
            <product>
              <id>PriKey</id>
              <id>PubKey</id>
            </product>
            <layout>colset KeyPair=product PriKey*PubKey;</layout>
          </color>
          <color id="ID1456366583">
            <id>KPs</id>
            <subset>
              <id>KeyPair</id>
              <with>
                <ml>[(qi,Qi),(qr,Qr),(qa,Qa)]</ml>
              </with>
            </subset>
            <layout>colset KPs=subset KeyPair 
with[(qi,Qi),(qr,Qr),(qa,Qa)];</layout>
          </color>
          <color id="ID1413012579">
            <id>PSVi</id>
            <product>
              <id>Kid</id>
              <id>Sx</id>
              <id>PubKey</id>
            </product>
            <layout>colset PSVi=product Kid*Sx*PubKey;</layout>
          </color>
          <color id="ID1413012582">
            <id>PSVr</id>
            <product>
              <id>Kid</id>
              <id>Kid</id>
              <id>Sx</id>
              <id>Sx</id>
              <id>PubKey</id>
            </product>
            <layout>colset PSVr=product Kid*Kid*Sx*Sx*PubKey;</layout>
          </color>
          <color id="ID1413012585">
            <id>PSVis</id>
            <list>
              <id>PSVi</id>
            </list>
            <layout>colset PSVis=list PSVi;</layout>
          </color>
          <color id="ID1417169438">
            <id>PSVrs</id>
            <list>
              <id>PSVr</id>
            </list>
            <layout>colset PSVrs=list PSVr;</layout>
          </color>
          <color id="ID1413041153">
            <id>IDB</id>
            <record>
              <recordfield>
                <id>KEYs</id>
                <id>KeyPair</id>
              </recordfield>
              <recordfield>
                <id>PSV</id>
                <id>PSVis</id>
              </recordfield>
            </record>
            <layout>colset IDB=record KEYs:KeyPair*PSV:PSVis;</layout>
          </color>
          <color id="ID1417304996">
            <id>NVM</id>
            <union>
              <unionfield>
                <id>KEYs</id>
                <type>
                  <id>KeyPair</id>
                </type>
              </unionfield>
              <unionfield>
                <id>PSV</id>
                <type>
                  <id>PSVr</id>
                </type>
              </unionfield>
            </union>
            <layout>colset NVM=union KEYs:KeyPair+PSV:PSVr;</layout>
          </color>
          <color id="ID1428423274">
            <id>RL</id>
            <list>
              <id>NVM</id>
            </list>
            <layout>colset RL=list NVM;</layout>
          </color>
          <color id="ID1414070609">
            <id>nonce</id>
            <int/>
            <layout>colset nonce=int;</layout>
          </color>
          <color id="ID1423413829">
            <id>PRN</id>
            <union>
              <unionfield>
                <id>n</id>
                <type>
                  <id>nonce</id>
                </type>
              </unionfield>
              <unionfield>
                <id>PrK</id>
                <type>
                  <id>PriKey</id>
                </type>
              </unionfield>
            </union>
            <layout>colset PRN=union n:nonce+PrK:PriKey;</layout>
          </color>
          <color id="ID1418675428">
            <id>PRNs</id>
            <list>
              <id>PRN</id>
            </list>
            <layout>colset PRNs=list PRN;</layout>
          </color>
          <color id="ID1414097911">
            <id>ECPM</id>
            <product>
              <id>PRNs</id>
              <id>ECP</id>
            </product>
            <layout>colset ECPM=product PRNs*ECP;</layout>
          </color>
          <color id="ID1415128870">
            <id>V</id>
            <product>
              <id>ECPM</id>
              <id>Sx</id>
              <id>Kid</id>
            </product>
            <layout>colset V=product ECPM*Sx*Kid;</layout>
          </color>
          <color id="ID1415121967">
            <id>Vs</id>
            <union>
              <unionfield>
                <id>v1</id>
                <type>
                  <id>V</id>
                </type>
              </unionfield>
              <unionfield>
                <id>v2</id>
                <type>
                  <id>V</id>
                </type>
              </unionfield>
              <unionfield>
                <id>v3</id>
                <type>
                  <id>V</id>
                </type>
              </unionfield>
              <unionfield>
                <id>v4</id>
                <type>
                  <id>V</id>
                </type>
              </unionfield>
            </union>
            <layout>colset Vs = union v1:V+v2:V+v3:V+v4:V;</layout>
          </color>
          <color id="ID1419714597">
            <id>Xor</id>
            <product>
              <id>ECPM</id>
              <id>ECPM</id>
            </product>
            <layout>colset Xor = product ECPM*ECPM;</layout>
          </color>
          <color id="ID1452665213">
            <id>OldNis</id>
            <record>
              <recordfield>
                <id>pNi</id>
                <id>ECPM</id>
              </recordfield>
              <recordfield>
                <id>pNa</id>
                <id>ECPM</id>
              </recordfield>
            </record>
            <layout>colset OldNis=record pNi:ECPM*pNa:ECPM;</layout>
          </color>
          <color id="ID1415699664">
            <id>MAC1</id>
            <product>
              <id>Kid</id>
              <id>Vs</id>
              <id>ECPM</id>
            </product>
            <layout>colset MAC1=product Kid*Vs*ECPM;</layout>
          </color>
          <color id="ID1416187937">
            <id>MAC2</id>
            <product>
              <id>Vs</id>
              <id>Vs</id>
              <id>ECPM</id>
              <id>ECPM</id>
            </product>
            <layout>colset MAC2=product Vs*Vs*ECPM*ECPM;</layout>
          </color>
          <color id="ID1419721955">
            <id>SK</id>
            <product>
              <id>Xor</id>
              <id>Vs</id>
            </product>
            <layout>colset SK=product Xor*Vs;</layout>
          </color>
          <color id="ID1431326859">
            <id>SKi</id>
            <product>
              <id>URI</id>
              <id>SK</id>
            </product>
            <layout>colset SKi=product URI*SK;</layout>
          </color>
          <color id="ID1419725657">
            <id>Srn</id>
            <product>
              <id>ECPM</id>
              <id>ECPM</id>
              <id>Vs</id>
              <id>Vs</id>
            </product>
            <layout>colset Srn=product ECPM*ECPM*Vs*Vs;</layout>
          </color>
          <color id="ID1415352179">
            <id>IRAM</id>
            <union>
              <unionfield>
                <id>Vi</id>
                <type>
                  <id>V</id>
                </type>
              </unionfield>
              <unionfield>
                <id>OPK</id>
                <type>
                  <id>PubKey</id>
                </type>
              </unionfield>
              <unionfield>
                <id>Pi</id>
                <type>
                  <id>ECPM</id>
                </type>
              </unionfield>
              <unionfield>
                <id>Ni</id>
                <type>
                  <id>ECPM</id>
                </type>
              </unionfield>
              <unionfield>
                <id>Mac1</id>
                <type>
                  <id>MAC1</id>
                </type>
              </unionfield>
              <unionfield>
                <id>NS1</id>
                <type>
                  <id>E</id>
                </type>
              </unionfield>
              <unionfield>
                <id>NS2</id>
                <type>
                  <id>E</id>
                </type>
              </unionfield>
              <unionfield>
                <id>Tkn</id>
                <type>
                  <id>Token</id>
                </type>
              </unionfield>
              <unionfield>
                <id>Pr&apos;</id>
                <type>
                  <id>ECPM</id>
                </type>
              </unionfield>
              <unionfield>
                <id>OKidi</id>
                <type>
                  <id>Kid</id>
                </type>
              </unionfield>
              <unionfield>
                <id>OSi</id>
                <type>
                  <id>Sx</id>
                </type>
              </unionfield>
              <unionfield>
                <id>OUri</id>
                <type>
                  <id>URI</id>
                </type>
              </unionfield>
            </union>
            <layout>colset IRAM = union Vi:V+OPK:PubKey+Pi:ECPM+
Ni:ECPM+Mac1:MAC1+NS1:E+NS2:E+Tkn:Token+
Pr&apos;:ECPM+OKidi:Kid+OSi:Sx+OUri:URI;</layout>
          </color>
          <color id="ID1452772182">
            <id>nFlag</id>
            <bool/>
            <layout>colset nFlag=bool;</layout>
          </color>
          <color id="ID1416245537">
            <id>RRAM</id>
            <union>
              <unionfield>
                <id>NS</id>
                <type>
                  <id>E</id>
                </type>
              </unionfield>
              <unionfield>
                <id>Vr</id>
                <type>
                  <id>V</id>
                </type>
              </unionfield>
              <unionfield>
                <id>OKid</id>
                <type>
                  <id>Kid</id>
                </type>
              </unionfield>
              <unionfield>
                <id>OSx</id>
                <type>
                  <id>Sx</id>
                </type>
              </unionfield>
              <unionfield>
                <id>OPuK</id>
                <type>
                  <id>PubKey</id>
                </type>
              </unionfield>
              <unionfield>
                <id>Pr</id>
                <type>
                  <id>ECPM</id>
                </type>
              </unionfield>
              <unionfield>
                <id>Nr</id>
                <type>
                  <id>ECPM</id>
                </type>
              </unionfield>
              <unionfield>
                <id>Pi&apos;</id>
                <type>
                  <id>ECPM</id>
                </type>
              </unionfield>
              <unionfield>
                <id>Mac2</id>
                <type>
                  <id>MAC2</id>
                </type>
              </unionfield>
            </union>
            <layout>colset RRAM=union NS:E+Vr:V+OKid:Kid+
OSx:Sx+OPuK:PubKey+Pr:ECPM+Nr:ECPM+
Pi&apos;:ECPM+Mac2:MAC2;</layout>
          </color>
          <color id="ID1488220252">
            <id>BUF</id>
            <union>
              <unionfield>
                <id>Ni&apos;</id>
                <type>
                  <id>ECPM</id>
                </type>
              </unionfield>
              <unionfield>
                <id>v1&apos;</id>
                <type>
                  <id>V</id>
                </type>
              </unionfield>
              <unionfield>
                <id>MAC1&apos;</id>
                <type>
                  <id>MAC1</id>
                </type>
              </unionfield>
            </union>
            <layout>colset BUF=union Ni&apos;:ECPM+v1&apos;:V+MAC1&apos;:MAC1;</layout>
          </color>
          <color id="ID1415874811">
            <id>MSG1</id>
            <product>
              <id>Kid</id>
              <id>ECPM</id>
              <id>Vs</id>
              <id>MAC1</id>
            </product>
            <layout>colset MSG1=product Kid*ECPM*Vs*MAC1;</layout>
          </color>
          <color id="ID1416189534">
            <id>MSG2</id>
            <product>
              <id>Vs</id>
              <id>ECPM</id>
              <id>MAC2</id>
            </product>
            <layout>colset MSG2=product Vs*ECPM*MAC2;</layout>
          </color>
          <color id="ID1415882919">
            <id>DATA</id>
            <union>
              <unionfield>
                <id>Msg1</id>
                <type>
                  <id>MSG1</id>
                </type>
              </unionfield>
              <unionfield>
                <id>Msg2</id>
                <type>
                  <id>MSG2</id>
                </type>
              </unionfield>
            </union>
            <layout>colset DATA=union Msg1:MSG1+Msg2:MSG2;</layout>
          </color>
          <color id="ID1439064080">
            <id>Logs</id>
            <product>
              <id>STRING</id>
              <id>DATA</id>
            </product>
            <layout>colset Logs=product STRING*DATA;</layout>
          </color>
          <color id="ID1415882922">
            <id>MSGs</id>
            <product>
              <id>URI</id>
              <id>Token</id>
              <id>DATA</id>
            </product>
            <layout>colset MSGs=product URI*Token*DATA;</layout>
          </color>
        </block>
        <block id="ID1459201233">
          <id>ModelFunctions</id>
          <ml id="ID1418864815">fun PM2ind(Qi)=(qi,G)
|PM2ind(Qr)=(qr,G)
|PM2ind(Qa)=(qa,G)
|PM2ind(_)=(none,O);
            <layout>(*Expire the Public Key*)
fun PM2ind(Qi)=(qi,G)
|PM2ind(Qr)=(qr,G)
|PM2ind(Qa)=(qa,G)
|PM2ind(_)=(none,O);</layout>
          </ml>
          <ml id="ID1487134897">fun expECP(a:PRNs,G:ECP):ECPM=(a,G)
|expECP(a:PRNs,b:ECP):ECPM=((PrK(#1 (PM2ind(b)))::a),G);
            <layout>(*Expire the ECPM*)
fun expECP(a:PRNs,G:ECP):ECPM=(a,G)
|expECP(a:PRNs,b:ECP):ECPM=((PrK(#1 (PM2ind(b)))::a),G);</layout>
          </ml>
          <ml id="ID1487132109">fun checkECPM(p1:ECPM,p2:ECPM):bool=(contains_all 
 (#1 (expECP(p1))) (#1 (expECP(p2))) andalso (List.length
(#1 (expECP(p1))))=(List.length(#1 (expECP(p2)))));
            <layout>(*Check the equalty of two ECPM*)
fun checkECPM(p1:ECPM,p2:ECPM):bool=(contains_all 
 (#1 (expECP(p1))) (#1 (expECP(p2))) andalso (List.length
(#1 (expECP(p1))))=(List.length(#1 (expECP(p2)))));</layout>
          </ml>
          <ml id="ID1487129349">fun checkVs(v:V,v&apos;:V)=checkECPM(#1 v,#1 v&apos;) andalso 
(#2 v)=(#2 v&apos;) andalso (#3 v)=(#3 v&apos;);
            <layout>(*Check the equalty of two V*)
fun checkVs(v:V,v&apos;:V)=checkECPM(#1 v,#1 v&apos;) andalso 
(#2 v)=(#2 v&apos;) andalso (#3 v)=(#3 v&apos;);</layout>
          </ml>
          <ml id="ID1487126617">fun v1V (vx:Vs)=let val v1(x)=vx in x end;
fun v2V (vx:Vs)=let val v2(x)=vx in x end;
fun v3V (vx:Vs)=let val v3(x)=vx in x end;
fun v4V (vx:Vs)=let val v4(x)=vx in x end;
            <layout>(*Convert VS to V*)
fun v1V (vx:Vs)=let val v1(x)=vx in x end;
fun v2V (vx:Vs)=let val v2(x)=vx in x end;
fun v3V (vx:Vs)=let val v3(x)=vx in x end;
fun v4V (vx:Vs)=let val v4(x)=vx in x end;</layout>
          </ml>
          <ml id="ID1488330281">fun cp(x1,x2,N)=
(contains [x1,x2] [N])
            <layout>(* compare [x1,x2] and N *)
fun cp(x1,x2,N)=
(contains [x1,x2] [N])</layout>
          </ml>
          <ml id="ID1487123914">fun checkMac1(mac1:MAC1,mac1&apos;:MAC1)=
((#1 mac1)=(#1 mac1&apos;)) andalso 
checkVs(v2V(#2 mac1),v2V(#2 mac1&apos;)) andalso 
checkECPM(#3 mac1,#3 mac1&apos;);
            <layout>(*Check the equalty of two MAC1*)
fun checkMac1(mac1:MAC1,mac1&apos;:MAC1)=
((#1 mac1)=(#1 mac1&apos;)) andalso 
checkVs(v2V(#2 mac1),v2V(#2 mac1&apos;)) andalso 
checkECPM(#3 mac1,#3 mac1&apos;);</layout>
          </ml>
          <ml id="ID1487121244">fun checkMac2(mac2:MAC2,mac2&apos;:MAC2)=
checkVs(v3V(#1 mac2),v3V(#1 mac2&apos;)) andalso 
checkVs(v4V(#2 mac2),v4V(#2 mac2&apos;)) andalso 
checkECPM(#3 mac2,#3 mac2&apos;) andalso 
checkECPM(#4 mac2,#4 mac2&apos;);
            <layout>(*Check the equalty of two MAC2*)
fun checkMac2(mac2:MAC2,mac2&apos;:MAC2)=
checkVs(v3V(#1 mac2),v3V(#1 mac2&apos;)) andalso 
checkVs(v4V(#2 mac2),v4V(#2 mac2&apos;)) andalso 
checkECPM(#3 mac2,#3 mac2&apos;) andalso 
checkECPM(#4 mac2,#4 mac2&apos;);</layout>
          </ml>
          <ml id="ID1487118601">fun calcSrn(x:ECPM,y:ECPM,v2(a),v4(b))=
let
val pix = PRN.mkstr(List.nth((#1 x),length(#1 x)-1))
val pry = PRN.mkstr(List.nth((#1 y),length(#1 y)-1))
val ai = Sx.mkstr(#2 a)
val bi = Kid.mkstr(#3 b)
in
Word.toInt(HashString.hashString(pix^pry^ai^bi) 
mod 0wx3B9ACA00)
end;
            <layout>(*Calculate Sx*)
fun calcSrn(x:ECPM,y:ECPM,v2(a),v4(b))=
let
val pix = PRN.mkstr(List.nth((#1 x),length(#1 x)-1))
val pry = PRN.mkstr(List.nth((#1 y),length(#1 y)-1))
val ai = Sx.mkstr(#2 a)
val bi = Kid.mkstr(#3 b)
in
Word.toInt(HashString.hashString(pix^pry^ai^bi) 
mod 0wx3B9ACA00)
end;</layout>
          </ml>
          <ml id="ID1487115982">fun checkSKeq(sk1:SK,sk2:SK):bool=
checkECPM((#1 (#1 sk1)),(#1 (#1 sk2))) andalso
checkECPM((#2 (#1 sk1)),(#2 (#1 sk2))) andalso
checkVs(v4V((#2 sk1)),v4V((#2 sk2)));
            <layout>(*Check the equalty of two SK*)
fun checkSKeq(sk1:SK,sk2:SK):bool=
checkECPM((#1 (#1 sk1)),(#1 (#1 sk2))) andalso
checkECPM((#2 (#1 sk1)),(#2 (#1 sk2))) andalso
checkVs(v4V((#2 sk1)),v4V((#2 sk2)));</layout>
          </ml>
          <ml id="ID1487113394">fun iniDatas(s:Sx,(q1,Q1):KeyPair,(q2,Q2):KeyPair,nx:
INT,ny:INT):Sx*SK*SK=
(
  Word.toInt(HashString.hashString(PRN.mkstr(n(nx))^
PRN.mkstr(n(ny))^Sx.mkstr(s)^Kid.mkstr(h(s))) 
mod 0wx3B9ACA00),
  ((([n(nx)],Q2),([PrK(q1),n(ny)],G)),v4((([PrK(q1)],Q2),
s,h(s)))),
  ((([PrK(q2),n(nx)],G),([n(ny)],Q1)),v4((([PrK(q2)],Q1),
s,h(s))))
);
            <layout>(*Set initial data*)
(*#1-&gt;Sx,#2-&gt;SKi,#3-&gt;SKr*)
fun iniDatas(s:Sx,(q1,Q1):KeyPair,(q2,Q2):KeyPair,nx:
INT,ny:INT):Sx*SK*SK=
(
  Word.toInt(HashString.hashString(PRN.mkstr(n(nx))^
PRN.mkstr(n(ny))^Sx.mkstr(s)^Kid.mkstr(h(s))) 
mod 0wx3B9ACA00),
  ((([n(nx)],Q2),([PrK(q1),n(ny)],G)),v4((([PrK(q1)],Q2),
s,h(s)))),
  ((([PrK(q2),n(nx)],G),([n(ny)],Q1)),v4((([PrK(q2)],Q1),
s,h(s))))
);</layout>
          </ml>
          <ml id="ID1487110823">fun updMem (Qi,nx,pnis:OldNis):OldNis option=
SOME(OldNis.set_pNi pnis nx)
|updMem (Qa,nx,pnis)=
SOME(OldNis.set_pNa pnis nx)
|updMem (_,_,_)=NONE
            <layout>(* update the old N for Responder *)
(* arg(1) =&gt; object pubk *)
(* arg(2) =&gt; new N value *)
(* arg(3) =&gt; record of N in R&apos;s Mem *)
fun updMem (Qi,nx,pnis:OldNis):OldNis option=
SOME(OldNis.set_pNi pnis nx)
|updMem (Qa,nx,pnis)=
SOME(OldNis.set_pNa pnis nx)
|updMem (_,_,_)=NONE</layout>
          </ml>
          <ml id="ID1487958606">fun PSVcon(PSV(x))=SOME(x)|
PSVcon(_)=NONE
            <layout>(* Take off PSV() in NVM*)
fun PSVcon(PSV(x))=SOME(x)|
PSVcon(_)=NONE</layout>
          </ml>
          <ml id="ID1487960595">fun KIDinPSV(x:PSVr option)=
[(#1 (valOf(x))),(#2 (valOf(x)))]
            <layout>(* Get KID from PSV*)
fun KIDinPSV(x:PSVr option)=
[(#1 (valOf(x))),(#2 (valOf(x)))]</layout>
          </ml>
        </block>
        <block id="ID1459243547">
          <id>InitValues</id>
          <ml id="ID1433109024">val inipS = discrete(1,MAX);
val inipSA = discrete(1,MAX);
val inipSAR = discrete(1,MAX);
val inini = discrete(1,MAX);
val ininr = discrete(1,MAX);
val inipni = discrete(1,MAX);
val inipni&apos; = discrete(1,MAX);
val inipnr = discrete(1,MAX);
val inipnr&apos; = discrete(1,MAX);
val inina = discrete(1,MAX);
val inina&apos; = discrete(1,MAX);
val inipna = discrete(1,MAX);
val inipna&apos; = discrete(1,MAX);
val iniIR=(inipS,(qi,Qi),(qr,Qr),inipni,inipnr);
val iniIA=(inipSA,(qi,Qi),(qa,Qa),inipni&apos;,inipna);
val iniAR=(inipSAR,(qa,Qa),(qr,Qr),inipna&apos;,inipnr&apos;);
val iniS=(#1 (iniDatas iniIR));
val iniSA=(#1 (iniDatas iniIA));
val iniSAR=(#1(iniDatas iniAR));
            <layout>val inipS = discrete(1,MAX);
val inipSA = discrete(1,MAX);
val inipSAR = discrete(1,MAX);
val inini = discrete(1,MAX);
val ininr = discrete(1,MAX);
val inipni = discrete(1,MAX);
val inipni&apos; = discrete(1,MAX);
val inipnr = discrete(1,MAX);
val inipnr&apos; = discrete(1,MAX);
val inina = discrete(1,MAX);
val inina&apos; = discrete(1,MAX);
val inipna = discrete(1,MAX);
val inipna&apos; = discrete(1,MAX);
val iniIR=(inipS,(qi,Qi),(qr,Qr),inipni,inipnr);
val iniIA=(inipSA,(qi,Qi),(qa,Qa),inipni&apos;,inipna);
val iniAR=(inipSAR,(qa,Qa),(qr,Qr),inipna&apos;,inipnr&apos;);
val iniS=(#1 (iniDatas iniIR));
val iniSA=(#1 (iniDatas iniIA));
val iniSAR=(#1(iniDatas iniAR));</layout>
          </ml>
          <ml id="ID1488144121">val iniPSVinR=[KEYs(qr,Qr),PSV(h(iniS),
h(inipS),iniS,inipS,Qi),PSV(h(iniSAR),
h(inipSAR),iniSAR,inipSAR,Qa)];
            <layout>val iniPSVinR=[KEYs(qr,Qr),PSV(h(iniS),
h(inipS),iniS,inipS,Qi),PSV(h(iniSAR),
h(inipSAR),iniSAR,inipSAR,Qa)];</layout>
          </ml>
          <globref id="ID1487842570">
            <id>PSVinR</id>
            <ml>iniPSVinR</ml>
            <layout>globref PSVinR=iniPSVinR;</layout>
          </globref>
          <ml id="ID1493937273">val prevNs={pNi=([n(inipni)],G),
pNa=([n(inipna&apos;)],G)};
            <layout>val prevNs={pNi=([n(inipni)],G),
pNa=([n(inipna&apos;)],G)};</layout>
          </ml>
          <ml id="ID1487842572">val oldIRSK=(#2(iniDatas iniIR));
val oldRISK=(#3(iniDatas iniIR));
val oldIASK=(#2(iniDatas iniIA));
val oldAISK=(#3(iniDatas iniIA));
val oldARSK=(#2(iniDatas iniAR));
val oldRASK=(#3(iniDatas iniAR));
            <layout>val oldIRSK=(#2(iniDatas iniIR));
val oldRISK=(#3(iniDatas iniIR));
val oldIASK=(#2(iniDatas iniIA));
val oldAISK=(#3(iniDatas iniIA));
val oldARSK=(#2(iniDatas iniAR));
val oldRASK=(#3(iniDatas iniAR));</layout>
          </ml>
          <ml id="ID1509900748">val iniSKI=1`(R,oldIRSK)++
1`(A,oldIASK);
            <layout>val iniSKI=1`(R,oldIRSK)++
1`(A,oldIASK);</layout>
          </ml>
        </block>
        <block id="ID1487974305">
          <id>SuffixFunctions</id>
          <ml id="ID1487963282">fun invalidKID(kid)=
let
val x=List.drop(!PSVinR,1)
val y=map PSVcon x
val z=map KIDinPSV y
in
not(contains (List.nth(z,0)) 
[kid] orelse contains 
(List.nth(z,1)) [kid] )
end
            <layout>(* is kid invalid? *)
fun invalidKID(kid)=
let
val x=List.drop(!PSVinR,1)
val y=map PSVcon x
val z=map KIDinPSV y
in
not(contains (List.nth(z,0)) 
[kid] orelse contains 
(List.nth(z,1)) [kid] )
end</layout>
          </ml>
        </block>
        <block id="ID1432136340">
          <id>Adversary</id>
          <color id="ID1432852110">
            <id>AttConf</id>
            <enum>
              <id>On</id>
              <id>Off</id>
              <id>Brk</id>
            </enum>
            <layout>colset AttConf= with On|Off|Brk;</layout>
          </color>
          <block id="ID1459123050">
            <id>AdversaryConfig</id>
            <globref id="ID1442521033">
              <id>AttM1</id>
              <ml>On</ml>
              <layout>globref AttM1 = On;</layout>
            </globref>
            <globref id="ID1458113522">
              <id>AttM2</id>
              <ml>Brk</ml>
              <layout>globref AttM2 = Brk;</layout>
            </globref>
          </block>
          <color id="ID1431924437">
            <id>AKB</id>
            <union>
              <unionfield>
                <id>Pk</id>
                <type>
                  <id>PubKey</id>
                </type>
              </unionfield>
              <unionfield>
                <id>Rk</id>
                <type>
                  <id>PriKey</id>
                </type>
              </unionfield>
              <unionfield>
                <id>Ouri</id>
                <type>
                  <id>URI</id>
                </type>
              </unionfield>
              <unionfield>
                <id>Kida</id>
                <type>
                  <id>Kid</id>
                </type>
              </unionfield>
              <unionfield>
                <id>Si</id>
                <type>
                  <id>Sx</id>
                </type>
              </unionfield>
              <unionfield>
                <id>Sr</id>
                <type>
                  <id>Sx</id>
                </type>
              </unionfield>
              <unionfield>
                <id>na</id>
                <type>
                  <id>nonce</id>
                </type>
              </unionfield>
              <unionfield>
                <id>na&apos;</id>
                <type>
                  <id>nonce</id>
                </type>
              </unionfield>
              <unionfield>
                <id>Na</id>
                <type>
                  <id>ECPM</id>
                </type>
              </unionfield>
              <unionfield>
                <id>Nx</id>
                <type>
                  <id>ECPM</id>
                </type>
              </unionfield>
              <unionfield>
                <id>Pa</id>
                <type>
                  <id>ECPM</id>
                </type>
              </unionfield>
              <unionfield>
                <id>Vx</id>
                <type>
                  <id>Vs</id>
                </type>
              </unionfield>
              <unionfield>
                <id>Va</id>
                <type>
                  <id>V</id>
                </type>
              </unionfield>
              <unionfield>
                <id>Maca1</id>
                <type>
                  <id>MAC1</id>
                </type>
              </unionfield>
              <unionfield>
                <id>Maca2</id>
                <type>
                  <id>MAC2</id>
                </type>
              </unionfield>
              <unionfield>
                <id>SKa</id>
                <type>
                  <id>SK</id>
                </type>
              </unionfield>
              <unionfield>
                <id>TKn</id>
                <type>
                  <id>Token</id>
                </type>
              </unionfield>
              <unionfield>
                <id>MSG</id>
                <type>
                  <id>MSGs</id>
                </type>
              </unionfield>
              <unionfield>
                <id>M1</id>
                <type>
                  <id>MSG1</id>
                </type>
              </unionfield>
            </union>
            <layout>colset AKB=union Pk:PubKey+Rk:PriKey+Ouri:URI+
Kida:Kid+Si:Sx+Sr:Sx+na:nonce+na&apos;:nonce+Na:ECPM+Nx:ECPM+Pa:ECPM+
Vx:Vs+Va:V+Maca1:MAC1+Maca2:MAC2+SKa:SK+TKn:Token+
MSG:MSGs+M1:MSG1;</layout>
          </color>
          <block id="ID1459159071">
            <id>AdversaryFunctions</id>
            <ml id="ID1487066960">fun iniAttDatas(s:Sx,(qa,Qa):KeyPair,
(q2,Q2):KeyPair,nx:INT,ny:INT)=
let
  val kid=h(s)
  val N1= ([n(nx)],G)
  val N2=([n(ny)],G)
  val P1=([n(nx)],Q2)
  val P2=([PrK(qa),n(ny)],G)
  val V=(([PrK(qa)],Q2),s,h(s))
  val mac1=(h(s),v2(V),P1)
  val mac2=(v3(V),v4(V),P2,P1)
  val sk=((P1,P2),v4(V))
in
[Kida(kid),Na(N1),Na(N2),Pa(P1),Pa(P2),Va(V),
Vx(v1(V)),Vx(v2(V)),Vx(v3(V)),Vx(v4(V)),Maca1(mac1),
Maca2(mac2),SKa(sk)
]
end
|iniAttDatas(s:Sx,(q1,Q1):KeyPair,
(qa,Qa):KeyPair,nx:INT,ny:INT)=
let
  val kid=h(s)
  val N1= ([n(nx)],G)
  val N2=([n(ny)],G)
  val P1=([PrK(qa),n(nx)],G)
  val P2=([n(ny)],Q1)
  val V=(([PrK(qa)],Q1),s,h(s))
  val mac1=(h(s),v2(V),P1)
  val mac2=(v3(V),v4(V),P2,P1)
  val sk=((P1,P2),v4(V))
in
[Kida(kid),Na(N1),Na(N2),Pa(P1),Pa(P2),
Va(V),Vx(v1(V)),Vx(v2(V)),Vx(v3(V)),Vx(v4(V)),
Maca1(mac1),Maca2(mac2),SKa(sk)
]
end
|iniAttDatas(s:Sx,(q1,Q1):KeyPair,
(q2,Q2):KeyPair,nx:INT,ny:INT)=
let
  val kid=h(s)
  val N1= ([n(nx)],G)
  val N2=([n(ny)],G)
  val P1=([n(nx)],Q2)
  val P1&apos;=([PrK(q2),n(nx)],G)
  val P2=([n(ny)],Q1)
  val V=(([PrK(q1)],Q2),s,h(s))
  val mac1=(h(s),v2(V),P1)
  val mac2=(v3(V),v4(V),P2,P1&apos;)
in
[Kida(kid),Na(N1),Na(N2),Vx(v1(V)),Vx(v3(V)),
Maca1(mac1),Maca2(mac2)
]
end;
              <layout>fun iniAttDatas(s:Sx,(qa,Qa):KeyPair,
(q2,Q2):KeyPair,nx:INT,ny:INT)=
let
  val kid=h(s)
  val N1= ([n(nx)],G)
  val N2=([n(ny)],G)
  val P1=([n(nx)],Q2)
  val P2=([PrK(qa),n(ny)],G)
  val V=(([PrK(qa)],Q2),s,h(s))
  val mac1=(h(s),v2(V),P1)
  val mac2=(v3(V),v4(V),P2,P1)
  val sk=((P1,P2),v4(V))
in
[Kida(kid),Na(N1),Na(N2),Pa(P1),Pa(P2),Va(V),
Vx(v1(V)),Vx(v2(V)),Vx(v3(V)),Vx(v4(V)),Maca1(mac1),
Maca2(mac2),SKa(sk)
]
end
|iniAttDatas(s:Sx,(q1,Q1):KeyPair,
(qa,Qa):KeyPair,nx:INT,ny:INT)=
let
  val kid=h(s)
  val N1= ([n(nx)],G)
  val N2=([n(ny)],G)
  val P1=([PrK(qa),n(nx)],G)
  val P2=([n(ny)],Q1)
  val V=(([PrK(qa)],Q1),s,h(s))
  val mac1=(h(s),v2(V),P1)
  val mac2=(v3(V),v4(V),P2,P1)
  val sk=((P1,P2),v4(V))
in
[Kida(kid),Na(N1),Na(N2),Pa(P1),Pa(P2),
Va(V),Vx(v1(V)),Vx(v2(V)),Vx(v3(V)),Vx(v4(V)),
Maca1(mac1),Maca2(mac2),SKa(sk)
]
end
|iniAttDatas(s:Sx,(q1,Q1):KeyPair,
(q2,Q2):KeyPair,nx:INT,ny:INT)=
let
  val kid=h(s)
  val N1= ([n(nx)],G)
  val N2=([n(ny)],G)
  val P1=([n(nx)],Q2)
  val P1&apos;=([PrK(q2),n(nx)],G)
  val P2=([n(ny)],Q1)
  val V=(([PrK(q1)],Q2),s,h(s))
  val mac1=(h(s),v2(V),P1)
  val mac2=(v3(V),v4(V),P2,P1&apos;)
in
[Kida(kid),Na(N1),Na(N2),Vx(v1(V)),Vx(v3(V)),
Maca1(mac1),Maca2(mac2)
]
end;</layout>
            </ml>
            <ml id="ID1487069044">fun keyP(qa:PriKey):
KeyPair=(qa,Qa)
|keyP(qi)=(qi,Qi)
|keyP(qr)=(qr,Qr)
              <layout>(*get Key pair*)
fun keyP(qa:PriKey):
KeyPair=(qa,Qa)
|keyP(qi)=(qi,Qi)
|keyP(qr)=(qr,Qr)</layout>
            </ml>
            <ml id="ID1487071156">fun AttMsg1(prk:PriKey,s:Sx,nx:nonce)=
let
  val kid=h(s)
  val N= ([n(nx)],G)
  val P=([n(nx)],Qr)
  val V=(([PrK(prk)],Qr),s,h(s))
  val mac1=(h(s),v2(V),P)
in
  [Kida(kid),Na(N),Pa(P),Va(V),Vx(v1(V)),
Vx(v2(V)),Vx(v3(V)),Vx(v4(V)),Maca1(mac1)]
end;
              <layout>(*Att Msg1*)
fun AttMsg1(prk:PriKey,s:Sx,nx:nonce)=
let
  val kid=h(s)
  val N= ([n(nx)],G)
  val P=([n(nx)],Qr)
  val V=(([PrK(prk)],Qr),s,h(s))
  val mac1=(h(s),v2(V),P)
in
  [Kida(kid),Na(N),Pa(P),Va(V),Vx(v1(V)),
Vx(v2(V)),Vx(v3(V)),Vx(v4(V)),Maca1(mac1)]
end;</layout>
            </ml>
            <ml id="ID1434454397">fun AttMsg2(prk:PriKey,s:Sx,N:ECPM,
nx:nonce)=
let
  val kid=h(s)
  val N&apos;= ([n(nx)],G)
  val P=([n(nx)],Qi)
  val P&apos;=(PrK(prk)::(#1 N),#2 N)
  val V=(([PrK(prk)],Qi),s,h(s))
  val mac2=(v3(V),v4(V),P,P&apos;)
in
  [Kida(kid),Na(N&apos;),Pa(P),Pa(P&apos;),Va(V),
Vx(v1(V)),Vx(v2(V)),Vx(v3(V)),Vx(v4(V)),Maca2(mac2)]
end;
              <layout>(*Att Msg2*)
fun AttMsg2(prk:PriKey,s:Sx,N:ECPM,
nx:nonce)=
let
  val kid=h(s)
  val N&apos;= ([n(nx)],G)
  val P=([n(nx)],Qi)
  val P&apos;=(PrK(prk)::(#1 N),#2 N)
  val V=(([PrK(prk)],Qi),s,h(s))
  val mac2=(v3(V),v4(V),P,P&apos;)
in
  [Kida(kid),Na(N&apos;),Pa(P),Pa(P&apos;),Va(V),
Vx(v1(V)),Vx(v2(V)),Vx(v3(V)),Vx(v4(V)),Maca2(mac2)]
end;</layout>
            </ml>
          </block>
          <ml id="ID1431973422">val iniConfig=iniAttDatas iniIR;
val iniConfig&apos;=iniAttDatas iniIA;
val iniConfig&apos;&apos;=iniAttDatas iniAR;
            <layout>(*initial attacker knowledge base*)
(*OPTION*)
(*iniAttDatas iniIR*)
(*iniAttDatas iniIA*)
(*iniAttDatas iniAR*)
val iniConfig=iniAttDatas iniIR;
val iniConfig&apos;=iniAttDatas iniIA;
val iniConfig&apos;&apos;=iniAttDatas iniAR;</layout>
          </ml>
          <ml id="ID1508517377">val iniCap=[Pk(Qi),Pk(Qr),Pk(Qa),Rk(qa),Si(iniSA),Sr(iniSAR),
Si(inipSA),Sr(inipSAR),na(inina),na&apos;(inina&apos;)];
            <layout>(*Attacker Capabilities*)
val iniCap=[Pk(Qi),Pk(Qr),Pk(Qa),Rk(qa),Si(iniSA),Sr(iniSAR),
Si(inipSA),Sr(inipSAR),na(inina),na&apos;(inina&apos;)];</layout>
          </ml>
          <ml id="ID1508513920">fun extraCap(0)=[]
|extraCap(1)=[Rk(qi),Rk(qr)]
|extraCap(2)=[Si(iniS),Sr(iniS)]
|extraCap(3)=[na(inini),na&apos;(ininr)]
|extraCap(_)=nil
            <layout>(* 0 =&gt; Only Orginal *)
(* 1=&gt; Orginal + IR&apos;s Private Key *)
(* 2=&gt; Orginal +  IR&apos;s Pre-shared Secret value *)
(* 3=&gt; Orginal +  IR&apos;s fresh random number *)
fun extraCap(0)=[]
|extraCap(1)=[Rk(qi),Rk(qr)]
|extraCap(2)=[Si(iniS),Sr(iniS)]
|extraCap(3)=[na(inini),na&apos;(ininr)]
|extraCap(_)=nil</layout>
          </ml>
          <ml id="ID1508517190">val iniAtt=
iniCap^^iniConfig^^iniConfig&apos;^^iniConfig&apos;&apos;^^extraCap(0);
            <layout>(* Put all data into Attacker&apos;s KB *)
(* modify the number of extraCap(0) to change attCap*)
val iniAtt=
iniCap^^iniConfig^^iniConfig&apos;^^iniConfig&apos;&apos;^^extraCap(0);</layout>
          </ml>
          <ml id="ID1512941383">val simAtt=iniCap^^extraCap(0);
            <layout>(* The initial knowledge of Attacker when sim *)
val simAtt=iniCap^^extraCap(0);</layout>
          </ml>
        </block>
        <block id="ID1448668715">
          <id>ModelCheck</id>
          <block id="ID1459039371">
            <id>ModelCheckConfig</id>
            <globref id="ID1449837851">
              <id>SkipChkM1</id>
              <ml>false</ml>
              <layout>(* skip random repack M1 *)
globref SkipChkM1 =false;</layout>
            </globref>
            <ml id="ID1459027455">val Desync = false;
              <layout>(* Init with desynchronization *)
(* Init I with previous S value *)
val Desync = false;</layout>
            </ml>
            <ml id="ID1463929358">val errx=0;
              <layout>(* Config Err value in R *)
val errx=0;</layout>
            </ml>
          </block>
          <block id="ID1459099094">
            <id>ModelCheckFunctions</id>
            <ml id="ID1449950936">fun disNod(nil,con,obj)=con
|disNod (nd::nl,con,obj)=
if nl=[] then
(obj 1 nd)::con
else
disNod(nl,(obj 1 nd)::con,obj);
              <layout>(* Display Node Content by inputting Node list*)
(* arg(1) =&gt; Node list *)
(* arg(2) =&gt; [] (Empty Node list) *)
(* arg(3) =&gt; The Object place mark *)
fun disNod(nil,con,obj)=con
|disNod (nd::nl,con,obj)=
if nl=[] then
(obj 1 nd)::con
else
disNod(nl,(obj 1 nd)::con,obj);</layout>
            </ml>
            <ml id="ID1487176592">fun rmDuplMsg (_,[],_,obj,num) = []
|rmDuplMsg(li,ele::[],ul,obj,num) =
  if(contains li [[List.nth((obj 1 ele),num)]]) then ele::
ul else ul
|rmDuplMsg(li,ele::ns,ul,obj,num) =
  if(contains li [[List.nth((obj 1 ele),num)]]) then 
rmDuplMsg(rmall [List.nth((obj 1 ele),num)] li,ns,
ele::ul,obj,num) else rmDuplMsg(li,ns,ul,obj,num);
              <layout>(* Remove Duplicated AttMsg Node*) 
(* and Return Node index *)
(* arg(1) =&gt; nodeCon list generated by disNod *)
(* arg(2) =&gt; Node index list (Number list) *)
(* arg(3) =&gt; [] (Empty Node list) *)
(* arg(4) =&gt; The Object place mark *)
(* arg(5) =&gt; The numer of the meg used *)
fun rmDuplMsg (_,[],_,obj,num) = []
|rmDuplMsg(li,ele::[],ul,obj,num) =
  if(contains li [[List.nth((obj 1 ele),num)]]) then ele::
ul else ul
|rmDuplMsg(li,ele::ns,ul,obj,num) =
  if(contains li [[List.nth((obj 1 ele),num)]]) then 
rmDuplMsg(rmall [List.nth((obj 1 ele),num)] li,ns,
ele::ul,obj,num) else rmDuplMsg(li,ns,ul,obj,num);</layout>
            </ml>
            <ml id="ID1487172397">fun ril(logs)=
let
val x=rm (List.nth(logs,2)) logs
val y=if (size logs)=4 then
rm (List.nth(x,2)) x
else x
in
rm (List.nth(y,0)) y
end;

(* Check 2 msgs match or not *)
(* arg(1) =&gt; msg1*)
(* arg(2 =&gt; msg2*)
fun msgMatch(m1:MSG1,m2:MSG2)=
let
   val v=v1V(#3 m1)
   val v&apos;=v3V(#1 m2)
in
   checkVs(v,v&apos;)
end;
              <layout>(* Remove irrelevant Logs *)
(* arg(1) =&gt; Logs(with 3 or 4 logs)*)
fun ril(logs)=
let
val x=rm (List.nth(logs,2)) logs
val y=if (size logs)=4 then
rm (List.nth(x,2)) x
else x
in
rm (List.nth(y,0)) y
end;

(* Check 2 msgs match or not *)
(* arg(1) =&gt; msg1*)
(* arg(2 =&gt; msg2*)
fun msgMatch(m1:MSG1,m2:MSG2)=
let
   val v=v1V(#3 m1)
   val v&apos;=v3V(#1 m2)
in
   checkVs(v,v&apos;)
end;</layout>
            </ml>
            <ml id="ID1487169277">fun legalMsg1 (Msg1(m))=
let
val IR=if(not(Desync)) then ((h(iniS),G,
v1((([PrK(qi)],Qr),iniS,h(iniS))),(h(iniS),
v2((([PrK(qi)],Qr),iniS,h(iniS))),Qr))) else
((h(inipS),G,v1((([PrK(qi)],Qr),inipS,
h(inipS))),(h(inipS),v2((([PrK(qi)],Qr),
inipS,h(inipS))),Qr)))
val AR=(h(iniSAR),G,v1((([PrK(qa)],Qr),
iniSAR,h(iniSAR))),(h(iniSAR),v2((([PrK(qa)],Qr),
iniSAR,h(iniSAR))),Qr))
val AR&apos;=(h(inipSAR),G,v1((([PrK(qa)],Qr),
inipSAR,h(inipSAR))),(h(inipSAR),
v2((([PrK(qa)],Qr),inipSAR,h(inipSAR))),Qr))
in
contains [IR,AR,AR&apos;] [(#1 m,
(#2 (#2 m)),#3 m,(#1 (#4 m),(#2 (#4 m)),
(#2 (#3 (#4 m)))))] andalso (#1 (#2 m)) = 
(#1 (#3 (#4 m))) andalso (#2 m)&lt;&gt;([n(inipni)],G)
andalso (#2 m)&lt;&gt;([n(inipna&apos;)],G)
end
|legalMsg1 (_)=false;
              <layout>(* Check Msg1 is legal or not *)
(* true =&gt; legal *)
(* arg(1) =&gt; Msg1(con) *)
fun legalMsg1 (Msg1(m))=
let
val IR=if(not(Desync)) then ((h(iniS),G,
v1((([PrK(qi)],Qr),iniS,h(iniS))),(h(iniS),
v2((([PrK(qi)],Qr),iniS,h(iniS))),Qr))) else
((h(inipS),G,v1((([PrK(qi)],Qr),inipS,
h(inipS))),(h(inipS),v2((([PrK(qi)],Qr),
inipS,h(inipS))),Qr)))
val AR=(h(iniSAR),G,v1((([PrK(qa)],Qr),
iniSAR,h(iniSAR))),(h(iniSAR),v2((([PrK(qa)],Qr),
iniSAR,h(iniSAR))),Qr))
val AR&apos;=(h(inipSAR),G,v1((([PrK(qa)],Qr),
inipSAR,h(inipSAR))),(h(inipSAR),
v2((([PrK(qa)],Qr),inipSAR,h(inipSAR))),Qr))
in
contains [IR,AR,AR&apos;] [(#1 m,
(#2 (#2 m)),#3 m,(#1 (#4 m),(#2 (#4 m)),
(#2 (#3 (#4 m)))))] andalso (#1 (#2 m)) = 
(#1 (#3 (#4 m))) andalso (#2 m)&lt;&gt;([n(inipni)],G)
andalso (#2 m)&lt;&gt;([n(inipna&apos;)],G)
end
|legalMsg1 (_)=false;</layout>
            </ml>
            <ml id="ID1487162127">val pr_k= fn [PrK(a)] =&gt; a;
fun pathChk ([(&quot;A&quot;,Msg1(msg1)),(&quot;B&quot;,Msg1(msg1&apos;)),
(&quot;C&quot;,Msg2(msg2))])=
   (msg1=msg1&apos;) orelse
   (msgMatch(msg1&apos;,msg2) andalso 
   KPs.legal((pr_k(#1(#1 (v1V(#3 msg1&apos;)))),
   (#2(#1 (v3V(#1 msg2)))))) andalso 
   (#2(#1 (v3V(#1 msg2))))&lt;&gt;Qi)
 |pathChk ([(&quot;A&quot;,Msg1(msg1)),(&quot;B&quot;,Msg1(msg1&apos;)),
(&quot;C&quot;,Msg2(msg2)),(&quot;D&quot;,Msg2(msg2&apos;))])=
   (msg1=msg1&apos; andalso msg2=msg2&apos;) orelse
   (msgMatch(msg1,msg2&apos;)) andalso 
(msgMatch(msg1&apos;,msg2) andalso 
   KPs.legal((pr_k(#1(#1 (v1V(#3 msg1&apos;)))),
   (#2(#1 (v3V(#1 msg2)))))) andalso 
   (#2(#1 (v3V(#1 msg2))))&lt;&gt;Qi)
|pathChk(_)=false;
              <layout>(* Check the Path Legality *)
(* arg(1) =&gt; 1st Log in Logs *)
(* arg(2) =&gt; 2nd Log in Logs *)
(* arg(3) =&gt; 3rd Log in Logs *)
(* arg(4) =&gt; 4th Log in Logs (opt) *)
val pr_k= fn [PrK(a)] =&gt; a;
fun pathChk ([(&quot;A&quot;,Msg1(msg1)),(&quot;B&quot;,Msg1(msg1&apos;)),
(&quot;C&quot;,Msg2(msg2))])=
   (msg1=msg1&apos;) orelse
   (msgMatch(msg1&apos;,msg2) andalso 
   KPs.legal((pr_k(#1(#1 (v1V(#3 msg1&apos;)))),
   (#2(#1 (v3V(#1 msg2)))))) andalso 
   (#2(#1 (v3V(#1 msg2))))&lt;&gt;Qi)
 |pathChk ([(&quot;A&quot;,Msg1(msg1)),(&quot;B&quot;,Msg1(msg1&apos;)),
(&quot;C&quot;,Msg2(msg2)),(&quot;D&quot;,Msg2(msg2&apos;))])=
   (msg1=msg1&apos; andalso msg2=msg2&apos;) orelse
   (msgMatch(msg1,msg2&apos;)) andalso 
(msgMatch(msg1&apos;,msg2) andalso 
   KPs.legal((pr_k(#1(#1 (v1V(#3 msg1&apos;)))),
   (#2(#1 (v3V(#1 msg2)))))) andalso 
   (#2(#1 (v3V(#1 msg2))))&lt;&gt;Qi)
|pathChk(_)=false;</layout>
            </ml>
            <ml id="ID1487159098">fun getISK(a::b:SKi ms)=if((#1 a)=A)  then 
SOME(#2 (List.nth(b,0))) else SOME(#2 a)
|getISK(nil)=NONE;
              <layout>(* Get the SK from I separately*)
(* arg(1) =&gt; SKi *)
fun getISK(a::b:SKi ms)=if((#1 a)=A)  then 
SOME(#2 (List.nth(b,0))) else SOME(#2 a)
|getISK(nil)=NONE;</layout>
            </ml>
            <ml id="ID1487156096">fun getRSK(a::b:SK ms)=if (#2 (#2 (#1 a)))=
Qa then SOME(List.nth(b,0)) else SOME(a)
|getRSK(nil)=NONE;
              <layout>(* Get the SK from I separately*)
(* arg(1) =&gt; SKr *)
fun getRSK(a::b:SK ms)=if (#2 (#2 (#1 a)))=
Qa then SOME(List.nth(b,0)) else SOME(a)
|getRSK(nil)=NONE;</layout>
            </ml>
            <ml id="ID1487153120">fun coKEY(qi)=Qi|coKEY(qr)=Qr|coKEY(qa)=Qa
|coKEY(_)=G;
              <layout>(* Get the Public Key corresponding to Private Key*)
(* arg(1) =&gt; PriKey *)
fun coKEY(qi)=Qi|coKEY(qr)=Qr|coKEY(qa)=Qa
|coKEY(_)=G;</layout>
            </ml>
            <ml id="ID1487150168">fun cokey(Qi)=PrK qi|cokey(Qr)=PrK qr
|cokey(Qa)=PrK qa|cokey(_)=PrK none;
              <layout>(* Get the Private Key corresponding to Public Key*)
(* arg(1) =&gt; PubKey *)
fun cokey(Qi)=PrK qi|cokey(Qr)=PrK qr
|cokey(Qa)=PrK qa|cokey(_)=PrK none;</layout>
            </ml>
            <ml id="ID1487147243">fun PTrans(([PrK q,n(x)],G):ECPM):ECPM option=
SOME([n(x)],coKEY(q))
|PTrans(([n(x)],Q):ECPM)=SOME([cokey(Q),n(x)],G)
|PTrans(_)=NONE;
              <layout>(* Transform P into P&apos;(the form of other party) *)
(* arg(1) =&gt; ECPM *)
fun PTrans(([PrK q,n(x)],G):ECPM):ECPM option=
SOME([n(x)],coKEY(q))
|PTrans(([n(x)],Q):ECPM)=SOME([cokey(Q),n(x)],G)
|PTrans(_)=NONE;</layout>
            </ml>
            <ml id="ID1487144347">fun VTrans((([PrK(q)],Q),sx,kid):V)=
SOME(([cokey(Q)],coKEY(q)),sx,kid)
|VTrans(_)=NONE;
              <layout>(* Transform V into V&apos;(the form of other party) *)
(* arg(1) =&gt; V *)
fun VTrans((([PrK(q)],Q),sx,kid):V)=
SOME(([cokey(Q)],coKEY(q)),sx,kid)
|VTrans(_)=NONE;</layout>
            </ml>
            <ml id="ID1487141477">fun splitSK(((p,p&apos;),v4(v)):SK)=
let
val P1=p
val P1&apos;=Pa(valOf(PTrans(P1)))
val P2=p&apos;
val P2&apos;=Pa(valOf(PTrans(P2)))
val V=v
val V&apos;=valOf(VTrans(v))
val Sid=(#2 v)
in
[Pa(P1),P1&apos;,Pa(P2),P2&apos;,Va(V),Va(V&apos;),
Vx((v4)V),Vx(v4(V&apos;))]
end
|splitSK(_)=nil;
              <layout>(* Split SK into Key Materials*)
(* arg(1) =&gt; SK *)
fun splitSK(((p,p&apos;),v4(v)):SK)=
let
val P1=p
val P1&apos;=Pa(valOf(PTrans(P1)))
val P2=p&apos;
val P2&apos;=Pa(valOf(PTrans(P2)))
val V=v
val V&apos;=valOf(VTrans(v))
val Sid=(#2 v)
in
[Pa(P1),P1&apos;,Pa(P2),P2&apos;,Va(V),Va(V&apos;),
Vx((v4)V),Vx(v4(V&apos;))]
end
|splitSK(_)=nil;</layout>
            </ml>
            <ml id="ID1487138636">fun AttGotKM(nd::[],kb,rsk,con,old:bool)=
(intersect (
kb 1 nd) 
(splitSK(valOf(getRSK(
rsk 1 (if old then 1 else nd))))))::con
|AttGotKM(nd::nl,kb,rsk,con,old)=
(intersect 
(kb 1 nd) 
(splitSK(valOf(getRSK(
rsk 1 (if old then 1 else nd))))))
::AttGotKM(nl,kb,rsk,con,old)
|AttGotKM([],_,_,_,_)=[];
              <layout>(* Check which key materials the attacker*)
(* has obtained *)
(* arg(1) =&gt; Node list *)
(* arg(2) =&gt; Mark of attKB *)
(* arg(2) =&gt; Mark of RSK *)
(* arg(4) =&gt; The  container []*)
(* arg(5) =&gt; ture when get previous SK *)
fun AttGotKM(nd::[],kb,rsk,con,old:bool)=
(intersect (
kb 1 nd) 
(splitSK(valOf(getRSK(
rsk 1 (if old then 1 else nd))))))::con
|AttGotKM(nd::nl,kb,rsk,con,old)=
(intersect 
(kb 1 nd) 
(splitSK(valOf(getRSK(
rsk 1 (if old then 1 else nd))))))
::AttGotKM(nl,kb,rsk,con,old)
|AttGotKM([],_,_,_,_)=[];</layout>
            </ml>
          </block>
        </block>
        <block id="ID1490051570">
          <id>SimulationCheck</id>
          <globref id="ID1490058864">
            <id>sim</id>
            <ml>false</ml>
            <layout>(* Simulation switch *)
(* true=&gt;ON*)
globref sim=false;</layout>
          </globref>
          <ml id="ID1492189282">val LR=20;
            <layout>(* set Loss Rate *)
val LR=20;</layout>
          </ml>
          <color id="ID1492129067">
            <id>W</id>
            <int>
              <with>
                <ml>1</ml>
                <ml>100</ml>
              </with>
            </int>
            <layout>colset W=int with 1..100;</layout>
          </color>
          <var id="ID1492150506">
            <type>
              <id>W</id>
            </type>
            <id>w</id>
            <layout>var w:W;</layout>
          </var>
          <block id="ID1492167703">
            <id>SimFunctions</id>
            <ml id="ID1492180640">fun OK(w)=if w&gt;LR then
true else false
              <layout>fun OK(w)=if w&gt;LR then
true else false</layout>
            </ml>
            <ml id="ID1507360151">fun alarmProcedure(i,j,k,l,m,x)=
if((i)&gt;0 orelse x&gt;0) then 
1`(&quot;Notice:Network anomaly (&quot;^
(if !sim then (Int.toString(i)) else &quot;1&quot;)^&quot;)&quot;)++
(if (((j)+(k)+(l)+(m))&gt;0) then 
1`(&quot;Warning:Detected attack activity (&quot;^(if(!sim) then 
Int.toString((j)+(k)+(l)+(m)) else &quot;1&quot;)
^&quot;)&quot;) else empty) else if (((j)+(k)+(l)+(m))&gt;0) 
then 1`(&quot;Warning:Detected attack activity (&quot;
^(if(!sim) then 
Int.toString((j)+(k)+(l)+(m)) else &quot;1&quot;)^&quot;)&quot;) 
else empty
              <layout>fun alarmProcedure(i,j,k,l,m,x)=
if((i)&gt;0 orelse x&gt;0) then 
1`(&quot;Notice:Network anomaly (&quot;^
(if !sim then (Int.toString(i)) else &quot;1&quot;)^&quot;)&quot;)++
(if (((j)+(k)+(l)+(m))&gt;0) then 
1`(&quot;Warning:Detected attack activity (&quot;^(if(!sim) then 
Int.toString((j)+(k)+(l)+(m)) else &quot;1&quot;)
^&quot;)&quot;) else empty) else if (((j)+(k)+(l)+(m))&gt;0) 
then 1`(&quot;Warning:Detected attack activity (&quot;
^(if(!sim) then 
Int.toString((j)+(k)+(l)+(m)) else &quot;1&quot;)^&quot;)&quot;) 
else empty</layout>
            </ml>
          </block>
        </block>
        <block id="ID1459225393">
          <id>Variavles</id>
          <var id="ID1413359807">
            <type>
              <id>IDB</id>
            </type>
            <id>data</id>
            <id>idata</id>
            <layout>var data,idata:IDB;</layout>
          </var>
          <var id="ID1413653756">
            <type>
              <id>PSVi</id>
            </type>
            <id>psv</id>
            <layout>var psv:PSVi;</layout>
          </var>
          <var id="ID1413687078">
            <type>
              <id>URI</id>
            </type>
            <id>uri</id>
            <id>uri&apos;</id>
            <layout>var uri,uri&apos;:URI;</layout>
          </var>
          <var id="ID1413856230">
            <type>
              <id>PubKey</id>
            </type>
            <id>puk</id>
            <id>puk&apos;</id>
            <id>pukx</id>
            <layout>var puk,puk&apos;,pukx:PubKey;</layout>
          </var>
          <var id="ID1413793342">
            <type>
              <id>PriKey</id>
            </type>
            <id>prk</id>
            <layout>var prk:PriKey;</layout>
          </var>
          <var id="ID1415184482">
            <type>
              <id>Kid</id>
            </type>
            <id>kid</id>
            <id>kid&apos;</id>
            <id>pkid</id>
            <id>pkid&apos;</id>
            <layout>var kid,kid&apos;,pkid,pkid&apos;:Kid;</layout>
          </var>
          <var id="ID1415187988">
            <type>
              <id>Sx</id>
            </type>
            <id>sx</id>
            <id>sx&apos;</id>
            <id>sx&apos;&apos;</id>
            <id>psx</id>
            <id>psx&apos;</id>
            <layout>var sx,sx&apos;,sx&apos;&apos;,psx,psx&apos;:Sx;</layout>
          </var>
          <var id="ID1423419234">
            <type>
              <id>nonce</id>
            </type>
            <id>nx</id>
            <layout>var nx:nonce;</layout>
          </var>
          <var id="ID1415553091">
            <type>
              <id>V</id>
            </type>
            <id>hc</id>
            <id>hc&apos;</id>
            <layout>var hc,hc&apos;:V;</layout>
          </var>
          <var id="ID1415392401">
            <type>
              <id>ECPM</id>
            </type>
            <id>ecpm</id>
            <id>N</id>
            <id>P</id>
            <id>N&apos;</id>
            <id>N&apos;&apos;</id>
            <id>N&apos;&apos;&apos;</id>
            <id>P&apos;</id>
            <id>P&apos;&apos;</id>
            <id>P&apos;&apos;&apos;</id>
            <layout>var ecpm,N,P,N&apos;,N&apos;&apos;,N&apos;&apos;&apos;,P&apos;,P&apos;&apos;,P&apos;&apos;&apos;:ECPM;</layout>
          </var>
          <var id="ID1434263898">
            <type>
              <id>Vs</id>
            </type>
            <id>v</id>
            <id>v&apos;</id>
            <id>v&apos;&apos;</id>
            <layout>var v,v&apos;,v&apos;&apos;:Vs;</layout>
          </var>
          <var id="ID1415738989">
            <type>
              <id>MAC1</id>
            </type>
            <id>mac1</id>
            <id>mac1&apos;</id>
            <layout>var mac1,mac1&apos;:MAC1;</layout>
          </var>
          <var id="ID1420639082">
            <type>
              <id>MAC2</id>
            </type>
            <id>mac2</id>
            <id>mac2&apos;</id>
            <layout>var mac2,mac2&apos;:MAC2;</layout>
          </var>
          <var id="ID1416152812">
            <type>
              <id>Token</id>
            </type>
            <id>token</id>
            <id>token&apos;</id>
            <layout>var token,token&apos;:Token;</layout>
          </var>
          <var id="ID1431780199">
            <type>
              <id>SK</id>
            </type>
            <id>skr</id>
            <id>sk</id>
            <layout>var skr,sk:SK;</layout>
          </var>
          <var id="ID1416178030">
            <type>
              <id>MSGs</id>
            </type>
            <id>msg</id>
            <id>msg&apos;</id>
            <layout>var msg,msg&apos;:MSGs;</layout>
          </var>
          <var id="ID1427833933">
            <type>
              <id>RL</id>
            </type>
            <id>NVM</id>
            <layout>var NVM:RL;</layout>
          </var>
          <var id="ID1416181289">
            <type>
              <id>MSG1</id>
            </type>
            <id>pl1</id>
            <layout>var pl1:MSG1;</layout>
          </var>
          <var id="ID1416190390">
            <type>
              <id>MSG2</id>
            </type>
            <id>pl2</id>
            <layout>var pl2:MSG2;</layout>
          </var>
          <var id="ID1417286273">
            <type>
              <id>PSVrs</id>
            </type>
            <id>psvrs</id>
            <layout>var psvrs:PSVrs;</layout>
          </var>
          <var id="ID1464274118">
            <type>
              <id>OldNis</id>
            </type>
            <id>pnis</id>
            <layout>var pnis:OldNis;</layout>
          </var>
          <var id="ID1452714233">
            <type>
              <id>ECPM</id>
            </type>
            <id>oN1</id>
            <id>oN2</id>
            <layout>var oN1,oN2:ECPM;</layout>
          </var>
          <var id="ID1433377864">
            <type>
              <id>PRNs</id>
            </type>
            <id>prns</id>
            <layout>var prns:PRNs;</layout>
          </var>
          <var id="ID1493039208">
            <type>
              <id>INT</id>
            </type>
            <id>i</id>
            <id>j</id>
            <id>k</id>
            <id>l</id>
            <id>m</id>
            <id>x</id>
            <id>y</id>
            <id>z</id>
            <layout>var i,j,k,l,m,x,y,z:INT;</layout>
          </var>
          <var id="ID1507159207">
            <type>
              <id>STRING</id>
            </type>
            <id>alarm</id>
            <layout>var alarm:STRING;</layout>
          </var>
          <var id="ID1511169352">
            <type>
              <id>BOOL</id>
            </type>
            <id>m2h</id>
            <layout>var m2h:BOOL;</layout>
          </var>
        </block>
      </block>
    </globbox>
    <page id="ID6">
      <pageattr name="TOP"/>
      <place id="ID1412798019">
        <posattr x="-196.000000"
                 y="0.000000"/>
        <fillattr colour="White"
                  pattern=""
                  filled="false"/>
        <lineattr colour="Black"
                  thick="1"
                  type="Solid"/>
        <textattr colour="Black"
                  bold="false"/>
        <text>C1</text>
        <ellipse w="24.000000"
                 h="24.000000"/>
        <token x="-10.000000"
               y="0.000000"/>
        <marking x="0.000000"
                 y="0.000000"
                 hidden="false">
          <snap snap_id="0"
                anchor.horizontal="0"
                anchor.vertical="0"/>
        </marking>
        <type id="ID1412798020">
          <posattr x="-196.000000"
                   y="-23.000000"/>
          <fillattr colour="White"
                    pattern="Solid"
                    filled="false"/>
          <lineattr colour="Black"
                    thick="0"
                    type="Solid"/>
          <textattr colour="Black"
                    bold="false"/>
          <text tool="CPN Tools"
                version="4.0.1">MSGs</text>
        </type>
        <initmark id="ID1412798021">
          <posattr x="-152.000000"
                   y="18.000000"/>
          <fillattr colour="White"
                    pattern="Solid"
                    filled="false"/>
          <lineattr colour="Black"
                    thick="0"
                    type="Solid"/>
          <textattr colour="Black"
                    bold="false"/>
          <text tool="CPN Tools"
                version="4.0.1"/>
        </initmark>
      </place>
      <place id="ID1412798887">
        <posattr x="0.000000"
                 y="0.000000"/>
        <fillattr colour="White"
                  pattern=""
                  filled="false"/>
        <lineattr colour="Black"
                  thick="1"
                  type="Solid"/>
        <textattr colour="Black"
                  bold="false"/>
        <text>C2</text>
        <ellipse w="24.000000"
                 h="24.000000"/>
        <token x="-10.000000"
               y="0.000000"/>
        <marking x="0.000000"
                 y="0.000000"
                 hidden="false">
          <snap snap_id="0"
                anchor.horizontal="0"
                anchor.vertical="0"/>
        </marking>
        <type id="ID1412798888">
          <posattr x="28.000000"
                   y="-18.000000"/>
          <fillattr colour="White"
                    pattern="Solid"
                    filled="false"/>
          <lineattr colour="Black"
                    thick="0"
                    type="Solid"/>
          <textattr colour="Black"
                    bold="false"/>
          <text tool="CPN Tools"
                version="4.0.1">MSGs</text>
        </type>
        <initmark id="ID1412798889">
          <posattr x="43.000000"
                   y="18.000000"/>
          <fillattr colour="White"
                    pattern="Solid"
                    filled="false"/>
          <lineattr colour="Black"
                    thick="0"
                    type="Solid"/>
          <textattr colour="Black"
                    bold="false"/>
          <text tool="CPN Tools"
                version="4.0.1"/>
        </initmark>
      </place>
      <trans id="ID1412801546"
             explicit="false">
        <posattr x="-294.000000"
                 y="0.000000"/>
        <fillattr colour="White"
                  pattern=""
                  filled="false"/>
        <lineattr colour="Black"
                  thick="1"
                  type="solid"/>
        <textattr colour="Black"
                  bold="false"/>
        <text>Initiator</text>
        <box w="80.000000"
             h="54.000000"/>
        <subst subpage="ID1412801556"
               portsock="(ID1412801569,ID1412798019)">
          <subpageinfo id="ID1412801586"
                       name="Initiator">
            <posattr x="-294.000000"
                     y="-31.000000"/>
            <fillattr colour="White"
                      pattern="Solid"
                      filled="false"/>
            <lineattr colour="Black"
                      thick="0"
                      type="Solid"/>
            <textattr colour="Black"
                      bold="false"/>
          </subpageinfo>
        </subst>
        <binding x="7.200000"
                 y="-3.000000"/>
        <cond id="ID1412801547">
          <posattr x="-343.000000"
                   y="38.000000"/>
          <fillattr colour="White"
                    pattern="Solid"
                    filled="false"/>
          <lineattr colour="Black"
                    thick="0"
                    type="Solid"/>
          <textattr colour="Black"
                    bold="false"/>
          <text tool="CPN Tools"
                version="4.0.1"/>
        </cond>
        <time id="ID1412801548">
          <posattr x="-239.500000"
                   y="38.000000"/>
          <fillattr colour="White"
                    pattern="Solid"
                    filled="false"/>
          <lineattr colour="Black"
                    thick="0"
                    type="Solid"/>
          <textattr colour="Black"
                    bold="false"/>
          <text tool="CPN Tools"
                version="4.0.1"/>
        </time>
        <code id="ID1412801549">
          <posattr x="-219.500000"
                   y="-59.000000"/>
          <fillattr colour="White"
                    pattern="Solid"
                    filled="false"/>
          <lineattr colour="Black"
                    thick="0"
                    type="Solid"/>
          <textattr colour="Black"
                    bold="false"/>
          <text tool="CPN Tools"
                version="4.0.1"/>
        </code>
        <priority id="ID1412801551">
          <posattr x="-372.000000"
                   y="-38.000000"/>
          <fillattr colour="White"
                    pattern="Solid"
                    filled="false"/>
          <lineattr colour="Black"
                    thick="0"
                    type="Solid"/>
          <textattr colour="Black"
                    bold="false"/>
          <text tool="CPN Tools"
                version="4.0.1"/>
        </priority>
      </trans>
      <trans id="ID1412801783"
             explicit="false">
        <posattr x="-99.000000"
                 y="0.000000"/>
        <fillattr colour="White"
                  pattern=""
                  filled="false"/>
        <lineattr colour="Black"
                  thick="1"
                  type="solid"/>
        <textattr colour="Black"
                  bold="false"/>
        <text>Network
(Adversary)</text>
        <box w="81.310720"
             h="54.000000"/>
        <subst subpage="ID1412801797"
               portsock="(ID1412801815,ID1412798887)(ID1412801820,ID1412798019)">
          <subpageinfo id="ID1412801841"
                       name="Network">
            <posattr x="-99.000000"
                     y="-31.000000"/>
            <fillattr colour="White"
                      pattern="Solid"
                      filled="false"/>
            <lineattr colour="Black"
                      thick="0"
                      type="Solid"/>
            <textattr colour="Black"
                      bold="false"/>
          </subpageinfo>
        </subst>
        <binding x="7.200000"
                 y="-3.000000"/>
        <cond id="ID1412801784">
          <posattr x="-148.655360"
                   y="38.000000"/>
          <fillattr colour="White"
                    pattern="Solid"
                    filled="false"/>
          <lineattr colour="Black"
                    thick="0"
                    type="Solid"/>
          <textattr colour="Black"
                    bold="false"/>
          <text tool="CPN Tools"
                version="4.0.1"/>
        </cond>
        <time id="ID1412801785">
          <posattr x="-43.844640"
                   y="38.000000"/>
          <fillattr colour="White"
                    pattern="Solid"
                    filled="false"/>
          <lineattr colour="Black"
                    thick="0"
                    type="Solid"/>
          <textattr colour="Black"
                    bold="false"/>
          <text tool="CPN Tools"
                version="4.0.1"/>
        </time>
        <code id="ID1412801786">
          <posattr x="-23.844640"
                   y="-59.000000"/>
          <fillattr colour="White"
                    pattern="Solid"
                    filled="false"/>
          <lineattr colour="Black"
                    thick="0"
                    type="Solid"/>
          <textattr colour="Black"
                    bold="false"/>
          <text tool="CPN Tools"
                version="4.0.1"/>
        </code>
        <priority id="ID1412801788">
          <posattr x="-177.655360"
                   y="-38.000000"/>
          <fillattr colour="White"
                    pattern="Solid"
                    filled="false"/>
          <lineattr colour="Black"
                    thick="0"
                    type="Solid"/>
          <textattr colour="Black"
                    bold="false"/>
          <text tool="CPN Tools"
                version="4.0.1"/>
        </priority>
      </trans>
      <trans id="ID1412802055"
             explicit="false">
        <posattr x="99.000000"
                 y="0.000000"/>
        <fillattr colour="White"
                  pattern=""
                  filled="false"/>
        <lineattr colour="Black"
                  thick="1"
                  type="solid"/>
        <textattr colour="Black"
                  bold="false"/>
        <text>Responder</text>
        <box w="80.000000"
             h="54.508800"/>
        <subst subpage="ID1412802065"
               portsock="(ID1412802078,ID1412798887)">
          <subpageinfo id="ID1412802095"
                       name="Responder">
            <posattr x="99.000000"
                     y="-31.254400"/>
            <fillattr colour="White"
                      pattern="Solid"
                      filled="false"/>
            <lineattr colour="Black"
                      thick="0"
                      type="Solid"/>
            <textattr colour="Black"
                      bold="false"/>
          </subpageinfo>
        </subst>
        <binding x="7.200000"
                 y="-3.000000"/>
        <cond id="ID1412802056">
          <posattr x="50.000000"
                   y="38.254400"/>
          <fillattr colour="White"
                    pattern="Solid"
                    filled="false"/>
          <lineattr colour="Black"
                    thick="0"
                    type="Solid"/>
          <textattr colour="Black"
                    bold="false"/>
          <text tool="CPN Tools"
                version="4.0.1"/>
        </cond>
        <time id="ID1412802057">
          <posattr x="153.500000"
                   y="38.254400"/>
          <fillattr colour="White"
                    pattern="Solid"
                    filled="false"/>
          <lineattr colour="Black"
                    thick="0"
                    type="Solid"/>
          <textattr colour="Black"
                    bold="false"/>
          <text tool="CPN Tools"
                version="4.0.1"/>
        </time>
        <code id="ID1412802058">
          <posattr x="173.500000"
                   y="-59.254400"/>
          <fillattr colour="White"
                    pattern="Solid"
                    filled="false"/>
          <lineattr colour="Black"
                    thick="0"
                    type="Solid"/>
          <textattr colour="Black"
                    bold="false"/>
          <text tool="CPN Tools"
                version="4.0.1"/>
        </code>
        <priority id="ID1412802060">
          <posattr x="21.000000"
                   y="-38.254400"/>
          <fillattr colour="White"
                    pattern="Solid"
                    filled="false"/>
          <lineattr colour="Black"
                    thick="0"
                    type="Solid"/>
          <textattr colour="Black"
                    bold="false"/>
          <text tool="CPN Tools"
                version="4.0.1"/>
        </priority>
      </trans>
      <arc id="ID1412801554"
           orientation="BOTHDIR"
           order="1">
        <posattr x="0.000000"
                 y="0.000000"/>
        <fillattr colour="White"
                  pattern=""
                  filled="false"/>
        <lineattr colour="Black"
                  thick="1"
                  type="Solid"/>
        <textattr colour="Black"
                  bold="false"/>
        <arrowattr headsize="1.200000"
                   currentcyckle="2"/>
        <transend idref="ID1412801546"/>
        <placeend idref="ID1412798019"/>
        <annot id="ID1412801555">
          <posattr x="-235.000000"
                   y="44.000000"/>
          <fillattr colour="White"
                    pattern="Solid"
                    filled="false"/>
          <lineattr colour="Black"
                    thick="0"
                    type="Solid"/>
          <textattr colour="Black"
                    bold="false"/>
          <text tool="CPN Tools"
                version="4.0.1"/>
        </annot>
      </arc>
      <arc id="ID1412801793"
           orientation="BOTHDIR"
           order="1">
        <posattr x="0.000000"
                 y="0.000000"/>
        <fillattr colour="White"
                  pattern=""
                  filled="false"/>
        <lineattr colour="Black"
                  thick="1"
                  type="Solid"/>
        <textattr colour="Black"
                  bold="false"/>
        <arrowattr headsize="1.200000"
                   currentcyckle="2"/>
        <transend idref="ID1412801783"/>
        <placeend idref="ID1412798887"/>
        <annot id="ID1412801794">
          <posattr x="-25.000000"
                   y="44.000000"/>
          <fillattr colour="White"
                    pattern="Solid"
                    filled="false"/>
          <lineattr colour="Black"
                    thick="0"
                    type="Solid"/>
          <textattr colour="Black"
                    bold="false"/>
          <text tool="CPN Tools"
                version="4.0.1"/>
        </annot>
      </arc>
      <arc id="ID1412801795"
           orientation="BOTHDIR"
           order="1">
        <posattr x="0.000000"
                 y="0.000000"/>
        <fillattr colour="White"
                  pattern=""
                  filled="false"/>
        <lineattr colour="Black"
                  thick="1"
                  type="Solid"/>
        <textattr colour="Black"
                  bold="false"/>
        <arrowattr headsize="1.200000"
                   currentcyckle="2"/>
        <transend idref="ID1412801783"/>
        <placeend idref="ID1412798019"/>
        <annot id="ID1412801796">
          <posattr x="-158.000000"
                   y="9.000000"/>
          <fillattr colour="White"
                    pattern="Solid"
                    filled="false"/>
          <lineattr colour="Black"
                    thick="0"
                    type="Solid"/>
          <textattr colour="Black"
                    bold="false"/>
          <text tool="CPN Tools"
                version="4.0.1"/>
        </annot>
      </arc>
      <arc id="ID1412802063"
           orientation="BOTHDIR"
           order="1">
        <posattr x="0.000000"
                 y="0.000000"/>
        <fillattr colour="White"
                  pattern=""
                  filled="false"/>
        <lineattr colour="Black"
                  thick="1"
                  type="Solid"/>
        <textattr colour="Black"
                  bold="false"/>
        <arrowattr headsize="1.200000"
                   currentcyckle="2"/>
        <transend idref="ID1412802055"/>
        <placeend idref="ID1412798887"/>
        <annot id="ID1412802064">
          <posattr x="46.000000"
                   y="10.000000"/>
          <fillattr colour="White"
                    pattern="Solid"
                    filled="false"/>
          <lineattr colour="Black"
                    thick="0"
                    type="Solid"/>
          <textattr colour="Black"
                    bold="false"/>
          <text tool="CPN Tools"
                version="4.0.1"/>
        </annot>
      </arc>
      <constraints/>
    </page>
    <page id="ID1412801556">
      <pageattr name="Initiator"/>
      <place id="ID1412801569">
        <posattr x="-274.000000"
                 y="-84.000000"/>
        <fillattr colour="White"
                  pattern=""
                  filled="false"/>
        <lineattr colour="Black"
                  thick="1"
                  type="Solid"/>
        <textattr colour="Black"
                  bold="false"/>
        <text>C1</text>
        <ellipse w="34.000000"
                 h="34.000000"/>
        <token x="-10.000000"
               y="0.000000"/>
        <marking x="0.000000"
                 y="0.000000"
                 hidden="false">
          <snap snap_id="0"
                anchor.horizontal="0"
                anchor.vertical="0"/>
        </marking>
        <type id="ID1412801570">
          <posattr x="-242.000000"
                   y="-105.000000"/>
          <fillattr colour="White"
                    pattern="Solid"
                    filled="false"/>
          <lineattr colour="Black"
                    thick="0"
                    type="Solid"/>
          <textattr colour="Black"
                    bold="false"/>
          <text tool="CPN Tools"
                version="4.0.1">MSGs</text>
        </type>
        <initmark id="ID1412801571">
          <posattr x="-227.000000"
                   y="-62.000000"/>
          <fillattr colour="White"
                    pattern="Solid"
                    filled="false"/>
          <lineattr colour="Black"
                    thick="0"
                    type="Solid"/>
          <textattr colour="Black"
                    bold="false"/>
          <text tool="CPN Tools"
                version="4.0.1"/>
        </initmark>
        <port id="ID1412801606"
              type="I/O">
          <posattr x="-288.000000"
                   y="-98.000000"/>
          <fillattr colour="White"
                    pattern="Solid"
                    filled="false"/>
          <lineattr colour="Black"
                    thick="0"
                    type="Solid"/>
          <textattr colour="Black"
                    bold="false"/>
        </port>
      </place>
      <place id="ID1412806035">
        <posattr x="-630.000000"
                 y="14.000000"/>
        <fillattr colour="White"
                  pattern=""
                  filled="false"/>
        <lineattr colour="Black"
                  thick="1"
                  type="Solid"/>
        <textattr colour="Black"
                  bold="false"/>
        <text>Initiator
Database</text>
        <ellipse w="70.000000"
                 h="68.000000"/>
        <token x="-49.000000"
               y="38.000000"/>
        <marking x="-1.000000"
                 y="0.000000"
                 hidden="true">
          <snap snap_id="2"
                anchor.horizontal="1"
                anchor.vertical="2"/>
        </marking>
        <type id="ID1412806036">
          <posattr x="-591.000000"
                   y="-19.000000"/>
          <fillattr colour="White"
                    pattern="Solid"
                    filled="false"/>
          <lineattr colour="Black"
                    thick="0"
                    type="Solid"/>
          <textattr colour="Black"
                    bold="false"/>
          <text tool="CPN Tools"
                version="4.0.1">IDB</text>
        </type>
        <initmark id="ID1499264438">
          <posattr x="-453.500000"
                   y="59.000000"/>
          <fillattr colour="White"
                    pattern="Solid"
                    filled="false"/>
          <lineattr colour="Black"
                    thick="0"
                    type="Solid"/>
          <textattr colour="Black"
                    bold="false"/>
          <text tool="CPN Tools"
                version="4.0.1">{KEYs=(qi,Qi),PSV=[(h(iniS),iniS,Qr),(h(iniSA),iniSA,Qa)]}</text>
        </initmark>
      </place>
      <place id="ID1412808828">
        <posattr x="-588.000000"
                 y="-103.000000"/>
        <fillattr colour="White"
                  pattern=""
                  filled="false"/>
        <lineattr colour="Black"
                  thick="1"
                  type="Solid"/>
        <textattr colour="Black"
                  bold="false"/>
        <text>Initiator
RAM</text>
        <ellipse w="70.000000"
                 h="68.000000"/>
        <token x="-10.000000"
               y="0.000000"/>
        <marking x="0.000000"
                 y="0.000000"
                 hidden="true">
          <snap snap_id="0"
                anchor.horizontal="0"
                anchor.vertical="0"/>
        </marking>
        <type id="ID1412808829">
          <posattr x="-630.500000"
                   y="-136.000000"/>
          <fillattr colour="White"
                    pattern="Solid"
                    filled="false"/>
          <lineattr colour="Black"
                    thick="0"
                    type="Solid"/>
          <textattr colour="Black"
                    bold="false"/>
          <text tool="CPN Tools"
                version="4.0.1">IRAM</text>
        </type>
        <initmark id="ID1412808830">
          <posattr x="-528.000000"
                   y="-69.000000"/>
          <fillattr colour="White"
                    pattern="Solid"
                    filled="false"/>
          <lineattr colour="Black"
                    thick="0"
                    type="Solid"/>
          <textattr colour="Black"
                    bold="false"/>
          <text tool="CPN Tools"
                version="4.0.1"/>
        </initmark>
      </place>
      <trans id="ID1412881984"
             explicit="false">
        <posattr x="-420.000000"
                 y="-14.000000"/>
        <fillattr colour="White"
                  pattern=""
                  filled="false"/>
        <lineattr colour="Black"
                  thick="1"
                  type="solid"/>
        <textattr colour="Black"
                  bold="false"/>
        <text>Send
Request</text>
        <box w="92.000000"
             h="94.000000"/>
        <subst subpage="ID1412881996"
               portsock="(ID1412882009,ID1412801569)(ID1412882015,ID1412808828)(ID1412882004,ID1412806035)">
          <subpageinfo id="ID1412882034"
                       name="OP1">
            <posattr x="-420.000000"
                     y="-55.000000"/>
            <fillattr colour="White"
                      pattern="Solid"
                      filled="false"/>
            <lineattr colour="Black"
                      thick="0"
                      type="Solid"/>
            <textattr colour="Black"
                      bold="false"/>
          </subpageinfo>
        </subst>
        <binding x="7.200000"
                 y="-3.000000"/>
        <cond id="ID1412881985">
          <posattr x="-475.000000"
                   y="44.000000"/>
          <fillattr colour="White"
                    pattern="Solid"
                    filled="false"/>
          <lineattr colour="Black"
                    thick="0"
                    type="Solid"/>
          <textattr colour="Black"
                    bold="false"/>
          <text tool="CPN Tools"
                version="4.0.1"/>
        </cond>
        <time id="ID1412881986">
          <posattr x="-359.500000"
                   y="44.000000"/>
          <fillattr colour="White"
                    pattern="Solid"
                    filled="false"/>
          <lineattr colour="Black"
                    thick="0"
                    type="Solid"/>
          <textattr colour="Black"
                    bold="false"/>
          <text tool="CPN Tools"
                version="4.0.1"/>
        </time>
        <code id="ID1412881987">
          <posattr x="-339.500000"
                   y="-93.000000"/>
          <fillattr colour="White"
                    pattern="Solid"
                    filled="false"/>
          <lineattr colour="Black"
                    thick="0"
                    type="Solid"/>
          <textattr colour="Black"
                    bold="false"/>
          <text tool="CPN Tools"
                version="4.0.1"/>
        </code>
        <priority id="ID1412881989">
          <posattr x="-504.000000"
                   y="-72.000000"/>
          <fillattr colour="White"
                    pattern="Solid"
                    filled="false"/>
          <lineattr colour="Black"
                    thick="0"
                    type="Solid"/>
          <textattr colour="Black"
                    bold="false"/>
          <text tool="CPN Tools"
                version="4.0.1"/>
        </priority>
      </trans>
      <trans id="ID1412882741"
             explicit="false">
        <posattr x="-420.000000"
                 y="-150.000000"/>
        <fillattr colour="White"
                  pattern=""
                  filled="false"/>
        <lineattr colour="Black"
                  thick="1"
                  type="solid"/>
        <textattr colour="Black"
                  bold="false"/>
        <text>Receive
Response</text>
        <box w="92.000000"
             h="92.000000"/>
        <subst subpage="ID1412882753"
               portsock="(ID1412882761,ID1412801569)(ID1412882767,ID1412808828)(ID1412882772,ID1412806035)">
          <subpageinfo id="ID1412882791"
                       name="OP3">
            <posattr x="-419.000000"
                     y="-190.000000"/>
            <fillattr colour="White"
                      pattern="Solid"
                      filled="false"/>
            <lineattr colour="Black"
                      thick="0"
                      type="Solid"/>
            <textattr colour="Black"
                      bold="false"/>
          </subpageinfo>
        </subst>
        <binding x="7.200000"
                 y="-3.000000"/>
        <cond id="ID1412882742">
          <posattr x="-475.000000"
                   y="-93.000000"/>
          <fillattr colour="White"
                    pattern="Solid"
                    filled="false"/>
          <lineattr colour="Black"
                    thick="0"
                    type="Solid"/>
          <textattr colour="Black"
                    bold="false"/>
          <text tool="CPN Tools"
                version="4.0.1"/>
        </cond>
        <time id="ID1412882743">
          <posattr x="-359.500000"
                   y="-93.000000"/>
          <fillattr colour="White"
                    pattern="Solid"
                    filled="false"/>
          <lineattr colour="Black"
                    thick="0"
                    type="Solid"/>
          <textattr colour="Black"
                    bold="false"/>
          <text tool="CPN Tools"
                version="4.0.1"/>
        </time>
        <code id="ID1412882744">
          <posattr x="-339.500000"
                   y="-228.000000"/>
          <fillattr colour="White"
                    pattern="Solid"
                    filled="false"/>
          <lineattr colour="Black"
                    thick="0"
                    type="Solid"/>
          <textattr colour="Black"
                    bold="false"/>
          <text tool="CPN Tools"
                version="4.0.1"/>
        </code>
        <priority id="ID1412882746">
          <posattr x="-504.000000"
                   y="-207.000000"/>
          <fillattr colour="White"
                    pattern="Solid"
                    filled="false"/>
          <lineattr colour="Black"
                    thick="0"
                    type="Solid"/>
          <textattr colour="Black"
                    bold="false"/>
          <text tool="CPN Tools"
                version="4.0.1"/>
        </priority>
      </trans>
      <arc id="ID1412881990"
           orientation="PtoT"
           order="1">
        <posattr x="0.000000"
                 y="0.000000"/>
        <fillattr colour="White"
                  pattern=""
                  filled="false"/>
        <lineattr colour="Black"
                  thick="1"
                  type="Solid"/>
        <textattr colour="Black"
                  bold="false"/>
        <arrowattr headsize="1.200000"
                   currentcyckle="2"/>
        <transend idref="ID1412881984"/>
        <placeend idref="ID1412806035"/>
        <bendpoint id="ID1412884854"
                   serial="1">
          <posattr x="-518.000000"
                   y="14.000000"/>
          <fillattr colour="White"
                    pattern="Solid"
                    filled="false"/>
          <lineattr colour="Black"
                    thick="0"
                    type="Solid"/>
          <textattr colour="Black"
                    bold="false"/>
        </bendpoint>
        <annot id="ID1412881991">
          <posattr x="-553.000000"
                   y="58.000000"/>
          <fillattr colour="White"
                    pattern="Solid"
                    filled="false"/>
          <lineattr colour="Black"
                    thick="0"
                    type="Solid"/>
          <textattr colour="Black"
                    bold="false"/>
          <text tool="CPN Tools"
                version="4.0.1"/>
        </annot>
      </arc>
      <arc id="ID1412881992"
           orientation="TtoP"
           order="1">
        <posattr x="0.000000"
                 y="0.000000"/>
        <fillattr colour="White"
                  pattern=""
                  filled="false"/>
        <lineattr colour="Black"
                  thick="1"
                  type="Solid"/>
        <textattr colour="Black"
                  bold="false"/>
        <arrowattr headsize="1.200000"
                   currentcyckle="2"/>
        <transend idref="ID1412881984"/>
        <placeend idref="ID1412801569"/>
        <bendpoint id="ID1412891112"
                   serial="1">
          <posattr x="-274.000000"
                   y="-14.000000"/>
          <fillattr colour="White"
                    pattern="Solid"
                    filled="false"/>
          <lineattr colour="Black"
                    thick="0"
                    type="Solid"/>
          <textattr colour="Black"
                    bold="false"/>
        </bendpoint>
        <annot id="ID1412881993">
          <posattr x="-291.000000"
                   y="20.000000"/>
          <fillattr colour="White"
                    pattern="Solid"
                    filled="false"/>
          <lineattr colour="Black"
                    thick="0"
                    type="Solid"/>
          <textattr colour="Black"
                    bold="false"/>
          <text tool="CPN Tools"
                version="4.0.1"/>
        </annot>
      </arc>
      <arc id="ID1412881994"
           orientation="TtoP"
           order="1">
        <posattr x="0.000000"
                 y="0.000000"/>
        <fillattr colour="White"
                  pattern=""
                  filled="false"/>
        <lineattr colour="Black"
                  thick="1"
                  type="Solid"/>
        <textattr colour="Black"
                  bold="false"/>
        <arrowattr headsize="1.200000"
                   currentcyckle="2"/>
        <transend idref="ID1412881984"/>
        <placeend idref="ID1412808828"/>
        <bendpoint id="ID1412888300"
                   serial="1">
          <posattr x="-588.000000"
                   y="-42.000000"/>
          <fillattr colour="White"
                    pattern="Solid"
                    filled="false"/>
          <lineattr colour="Black"
                    thick="0"
                    type="Solid"/>
          <textattr colour="Black"
                    bold="false"/>
        </bendpoint>
        <annot id="ID1412881995">
          <posattr x="-543.000000"
                   y="-56.000000"/>
          <fillattr colour="White"
                    pattern="Solid"
                    filled="false"/>
          <lineattr colour="Black"
                    thick="0"
                    type="Solid"/>
          <textattr colour="Black"
                    bold="false"/>
          <text tool="CPN Tools"
                version="4.0.1"/>
        </annot>
      </arc>
      <arc id="ID1412882747"
           orientation="PtoT"
           order="1">
        <posattr x="0.000000"
                 y="0.000000"/>
        <fillattr colour="White"
                  pattern=""
                  filled="false"/>
        <lineattr colour="Black"
                  thick="1"
                  type="Solid"/>
        <textattr colour="Black"
                  bold="false"/>
        <arrowattr headsize="1.200000"
                   currentcyckle="2"/>
        <transend idref="ID1412882741"/>
        <placeend idref="ID1412801569"/>
        <bendpoint id="ID1412890404"
                   serial="1">
          <posattr x="-274.000000"
                   y="-150.000000"/>
          <fillattr colour="White"
                    pattern="Solid"
                    filled="false"/>
          <lineattr colour="Black"
                    thick="0"
                    type="Solid"/>
          <textattr colour="Black"
                    bold="false"/>
        </bendpoint>
        <annot id="ID1412882748">
          <posattr x="-309.000000"
                   y="-71.000000"/>
          <fillattr colour="White"
                    pattern="Solid"
                    filled="false"/>
          <lineattr colour="Black"
                    thick="0"
                    type="Solid"/>
          <textattr colour="Black"
                    bold="false"/>
          <text tool="CPN Tools"
                version="4.0.1"/>
        </annot>
      </arc>
      <arc id="ID1412882749"
           orientation="PtoT"
           order="1">
        <posattr x="0.000000"
                 y="0.000000"/>
        <fillattr colour="White"
                  pattern=""
                  filled="false"/>
        <lineattr colour="Black"
                  thick="1"
                  type="Solid"/>
        <textattr colour="Black"
                  bold="false"/>
        <arrowattr headsize="1.200000"
                   currentcyckle="2"/>
        <transend idref="ID1412882741"/>
        <placeend idref="ID1412808828"/>
        <bendpoint id="ID1412883495"
                   serial="1">
          <posattr x="-474.000000"
                   y="-126.000000"/>
          <fillattr colour="White"
                    pattern="Solid"
                    filled="false"/>
          <lineattr colour="Black"
                    thick="0"
                    type="Solid"/>
          <textattr colour="Black"
                    bold="false"/>
        </bendpoint>
        <annot id="ID1412882750">
          <posattr x="-553.000000"
                   y="-153.000000"/>
          <fillattr colour="White"
                    pattern="Solid"
                    filled="false"/>
          <lineattr colour="Black"
                    thick="0"
                    type="Solid"/>
          <textattr colour="Black"
                    bold="false"/>
          <text tool="CPN Tools"
                version="4.0.1"/>
        </annot>
      </arc>
      <arc id="ID1412882751"
           orientation="TtoP"
           order="1">
        <posattr x="0.000000"
                 y="0.000000"/>
        <fillattr colour="White"
                  pattern=""
                  filled="false"/>
        <lineattr colour="Black"
                  thick="1"
                  type="Solid"/>
        <textattr colour="Black"
                  bold="false"/>
        <arrowattr headsize="1.200000"
                   currentcyckle="2"/>
        <transend idref="ID1412882741"/>
        <placeend idref="ID1412806035"/>
        <bendpoint id="ID1412885538"
                   serial="1">
          <posattr x="-704.000000"
                   y="-168.000000"/>
          <fillattr colour="White"
                    pattern="Solid"
                    filled="false"/>
          <lineattr colour="Black"
                    thick="0"
                    type="Solid"/>
          <textattr colour="Black"
                    bold="false"/>
        </bendpoint>
        <bendpoint id="ID1412886913"
                   serial="2">
          <posattr x="-704.000000"
                   y="14.000000"/>
          <fillattr colour="White"
                    pattern="Solid"
                    filled="false"/>
          <lineattr colour="Black"
                    thick="0"
                    type="Solid"/>
          <textattr colour="Black"
                    bold="false"/>
        </bendpoint>
        <annot id="ID1412882752">
          <posattr x="-569.000000"
                   y="-42.000000"/>
          <fillattr colour="White"
                    pattern="Solid"
                    filled="false"/>
          <lineattr colour="Black"
                    thick="0"
                    type="Solid"/>
          <textattr colour="Black"
                    bold="false"/>
          <text tool="CPN Tools"
                version="4.0.1"/>
        </annot>
      </arc>
      <constraints/>
    </page>
    <page id="ID1412881996">
      <pageattr name="OP1"/>
      <place id="ID1412882004">
        <posattr x="-865.000000"
                 y="168.000000"/>
        <fillattr colour="White"
                  pattern=""
                  filled="false"/>
        <lineattr colour="Black"
                  thick="1"
                  type="Solid"/>
        <textattr colour="Black"
                  bold="false"/>
        <text>Database</text>
        <ellipse w="70.000000"
                 h="68.000000"/>
        <token x="-49.000000"
               y="38.000000"/>
        <marking x="-1.000000"
                 y="0.000000"
                 hidden="true">
          <snap snap_id="2"
                anchor.horizontal="1"
                anchor.vertical="2"/>
        </marking>
        <type id="ID1412882005">
          <posattr x="-842.000000"
                   y="127.000000"/>
          <fillattr colour="White"
                    pattern="Solid"
                    filled="false"/>
          <lineattr colour="Black"
                    thick="0"
                    type="Solid"/>
          <textattr colour="Black"
                    bold="false"/>
          <text tool="CPN Tools"
                version="4.0.1">IDB</text>
        </type>
        <initmark id="ID1412882006">
          <posattr x="-805.000000"
                   y="201.000000"/>
          <fillattr colour="White"
                    pattern="Solid"
                    filled="false"/>
          <lineattr colour="Black"
                    thick="0"
                    type="Solid"/>
          <textattr colour="Black"
                    bold="false"/>
          <text tool="CPN Tools"
                version="4.0.1"/>
        </initmark>
        <port id="ID1412882058"
              type="In">
          <posattr x="-892.000000"
                   y="141.000000"/>
          <fillattr colour="White"
                    pattern="Solid"
                    filled="false"/>
          <lineattr colour="Black"
                    thick="0"
                    type="Solid"/>
          <textattr colour="Black"
                    bold="false"/>
        </port>
      </place>
      <place id="ID1412882009">
        <posattr x="-148.000000"
                 y="-168.000000"/>
        <fillattr colour="White"
                  pattern=""
                  filled="false"/>
        <lineattr colour="Black"
                  thick="1"
                  type="Solid"/>
        <textattr colour="Black"
                  bold="false"/>
        <text>C1</text>
        <ellipse w="34.000000"
                 h="34.000000"/>
        <token x="-10.000000"
               y="0.000000"/>
        <marking x="13.824000"
                 y="-11.776000"
                 hidden="true">
          <snap snap_id="0"
                anchor.horizontal="1"
                anchor.vertical="3"/>
        </marking>
        <type id="ID1412882010">
          <posattr x="-131.000000"
                   y="-196.000000"/>
          <fillattr colour="White"
                    pattern="Solid"
                    filled="false"/>
          <lineattr colour="Black"
                    thick="0"
                    type="Solid"/>
          <textattr colour="Black"
                    bold="false"/>
          <text tool="CPN Tools"
                version="4.0.1">MSGs</text>
        </type>
        <initmark id="ID1412882011">
          <posattr x="-101.000000"
                   y="-146.000000"/>
          <fillattr colour="White"
                    pattern="Solid"
                    filled="false"/>
          <lineattr colour="Black"
                    thick="0"
                    type="Solid"/>
          <textattr colour="Black"
                    bold="false"/>
          <text tool="CPN Tools"
                version="4.0.1"/>
        </initmark>
        <port id="ID1412882012"
              type="Out">
          <posattr x="-162.000000"
                   y="-182.000000"/>
          <fillattr colour="White"
                    pattern="Solid"
                    filled="false"/>
          <lineattr colour="Black"
                    thick="0"
                    type="Solid"/>
          <textattr colour="Black"
                    bold="false"/>
        </port>
      </place>
      <place id="ID1412882015">
        <posattr x="-310.000000"
                 y="-24.000000"/>
        <fillattr colour="White"
                  pattern=""
                  filled="false"/>
        <lineattr colour="Black"
                  thick="1"
                  type="Solid"/>
        <textattr colour="Black"
                  bold="false"/>
        <text>Initiator
RAM</text>
        <ellipse w="70.000000"
                 h="68.000000"/>
        <token x="-37.804817"
               y="-19.386094"/>
        <marking x="-4.415656"
                 y="9.821133"
                 hidden="true">
          <snap snap_id="6"
                anchor.horizontal="1"
                anchor.vertical="3"/>
        </marking>
        <type id="ID1412882016">
          <posattr x="-273.500000"
                   y="-67.000000"/>
          <fillattr colour="White"
                    pattern="Solid"
                    filled="false"/>
          <lineattr colour="Black"
                    thick="0"
                    type="Solid"/>
          <textattr colour="Black"
                    bold="false"/>
          <text tool="CPN Tools"
                version="4.0.1">IRAM</text>
        </type>
        <initmark id="ID1412882017">
          <posattr x="-250.000000"
                   y="9.000000"/>
          <fillattr colour="White"
                    pattern="Solid"
                    filled="false"/>
          <lineattr colour="Black"
                    thick="0"
                    type="Solid"/>
          <textattr colour="Black"
                    bold="false"/>
          <text tool="CPN Tools"
                version="4.0.1"/>
        </initmark>
        <port id="ID1412882062"
              type="Out">
          <posattr x="-282.000000"
                   y="-50.000000"/>
          <fillattr colour="White"
                    pattern="Solid"
                    filled="false"/>
          <lineattr colour="Black"
                    thick="0"
                    type="Solid"/>
          <textattr colour="Black"
                    bold="false"/>
        </port>
      </place>
      <place id="ID1413395378">
        <posattr x="-522.000000"
                 y="138.000000"/>
        <fillattr colour="White"
                  pattern=""
                  filled="false"/>
        <lineattr colour="Black"
                  thick="1"
                  type="Solid"/>
        <textattr colour="Black"
                  bold="false"/>
        <text>initor
Keys</text>
        <ellipse w="60.000000"
                 h="40.000000"/>
        <token x="-44.000000"
               y="24.000000"/>
        <marking x="0.000000"
                 y="0.000000"
                 hidden="false">
          <snap snap_id="0"
                anchor.horizontal="0"
                anchor.vertical="0"/>
        </marking>
        <type id="ID1413395379">
          <posattr x="-489.500000"
                   y="113.000000"/>
          <fillattr colour="White"
                    pattern="Solid"
                    filled="false"/>
          <lineattr colour="Black"
                    thick="0"
                    type="Solid"/>
          <textattr colour="Black"
                    bold="false"/>
          <text tool="CPN Tools"
                version="4.0.1">KeyPair</text>
        </type>
        <initmark id="ID1413395380">
          <posattr x="-465.000000"
                   y="161.000000"/>
          <fillattr colour="White"
                    pattern="Solid"
                    filled="false"/>
          <lineattr colour="Black"
                    thick="0"
                    type="Solid"/>
          <textattr colour="Black"
                    bold="false"/>
          <text tool="CPN Tools"
                version="4.0.1"/>
        </initmark>
      </place>
      <place id="ID1413462464">
        <posattr x="-798.000000"
                 y="-126.000000"/>
        <fillattr colour="White"
                  pattern=""
                  filled="false"/>
        <lineattr colour="Black"
                  thick="1"
                  type="Solid"/>
        <textattr colour="Black"
                  bold="false"/>
        <text>PSV</text>
        <ellipse w="60.000000"
                 h="40.000000"/>
        <token x="-44.000000"
               y="0.000000"/>
        <marking x="0.000000"
                 y="0.000000"
                 hidden="true">
          <snap snap_id="0"
                anchor.horizontal="0"
                anchor.vertical="0"/>
        </marking>
        <type id="ID1413462465">
          <posattr x="-835.500000"
                   y="-149.000000"/>
          <fillattr colour="White"
                    pattern="Solid"
                    filled="false"/>
          <lineattr colour="Black"
                    thick="0"
                    type="Solid"/>
          <textattr colour="Black"
                    bold="false"/>
          <text tool="CPN Tools"
                version="4.0.1">PSVi</text>
        </type>
        <initmark id="ID1413462466">
          <posattr x="-741.000000"
                   y="-102.000000"/>
          <fillattr colour="White"
                    pattern="Solid"
                    filled="false"/>
          <lineattr colour="Black"
                    thick="0"
                    type="Solid"/>
          <textattr colour="Black"
                    bold="false"/>
          <text tool="CPN Tools"
                version="4.0.1"/>
        </initmark>
      </place>
      <place id="ID1413908511">
        <posattr x="-487.000000"
                 y="-168.000000"/>
        <fillattr colour="White"
                  pattern=""
                  filled="false"/>
        <lineattr colour="Black"
                  thick="1"
                  type="Solid"/>
        <textattr colour="Black"
                  bold="false"/>
        <text>Kid</text>
        <ellipse w="60.000000"
                 h="40.000000"/>
        <token x="-44.000000"
               y="0.000000"/>
        <marking x="0.000000"
                 y="0.000000"
                 hidden="true">
          <snap snap_id="0"
                anchor.horizontal="0"
                anchor.vertical="0"/>
        </marking>
        <type id="ID1415244375">
          <posattr x="-520.500000"
                   y="-191.000000"/>
          <fillattr colour="White"
                    pattern="Solid"
                    filled="false"/>
          <lineattr colour="Black"
                    thick="0"
                    type="Solid"/>
          <textattr colour="Black"
                    bold="false"/>
          <text tool="CPN Tools"
                version="4.0.1">Kid</text>
        </type>
        <initmark id="ID1413908513">
          <posattr x="-430.000000"
                   y="-144.000000"/>
          <fillattr colour="White"
                    pattern="Solid"
                    filled="false"/>
          <lineattr colour="Black"
                    thick="0"
                    type="Solid"/>
          <textattr colour="Black"
                    bold="false"/>
          <text tool="CPN Tools"
                version="4.0.1"/>
        </initmark>
      </place>
      <place id="ID1415503898">
        <posattr x="-655.000000"
                 y="17.000000"/>
        <fillattr colour="White"
                  pattern=""
                  filled="false"/>
        <lineattr colour="Black"
                  thick="1"
                  type="Solid"/>
        <textattr colour="Black"
                  bold="false"/>
        <text>NS</text>
        <ellipse w="24.000000"
                 h="24.000000"/>
        <token x="-26.000000"
               y="0.000000"/>
        <marking x="0.000000"
                 y="0.000000"
                 hidden="true">
          <snap snap_id="0"
                anchor.horizontal="0"
                anchor.vertical="0"/>
        </marking>
        <type id="ID1415503899">
          <posattr x="-639.000000"
                   y="-2.000000"/>
          <fillattr colour="White"
                    pattern="Solid"
                    filled="false"/>
          <lineattr colour="Black"
                    thick="0"
                    type="Solid"/>
          <textattr colour="Black"
                    bold="false"/>
          <text tool="CPN Tools"
                version="4.0.1">E</text>
        </type>
        <initmark id="ID1427435465">
          <posattr x="-611.000000"
                   y="35.000000"/>
          <fillattr colour="White"
                    pattern="Solid"
                    filled="false"/>
          <lineattr colour="Black"
                    thick="0"
                    type="Solid"/>
          <textattr colour="Black"
                    bold="false"/>
          <text tool="CPN Tools"
                version="4.0.1"/>
        </initmark>
      </place>
      <place id="ID1451575200">
        <posattr x="-434.000000"
                 y="107.358115"/>
        <fillattr colour="White"
                  pattern=""
                  filled="false"/>
        <lineattr colour="Black"
                  thick="1"
                  type="Solid"/>
        <textattr colour="Black"
                  bold="false"/>
        <text>I
Nonce</text>
        <ellipse w="41.905116"
                 h="40.000000"/>
        <token x="-10.000000"
               y="0.000000"/>
        <marking x="0.000000"
                 y="0.000000"
                 hidden="true">
          <snap snap_id="0"
                anchor.horizontal="0"
                anchor.vertical="0"/>
        </marking>
        <type id="ID1451575201">
          <posattr x="-434.000000"
                   y="76.358115"/>
          <fillattr colour="White"
                    pattern="Solid"
                    filled="false"/>
          <lineattr colour="Black"
                    thick="0"
                    type="Solid"/>
          <textattr colour="Black"
                    bold="false"/>
          <text tool="CPN Tools"
                version="4.0.1">nonce</text>
        </type>
        <initmark id="ID1451575202">
          <posattr x="-403.500000"
                   y="83.000000"/>
          <fillattr colour="White"
                    pattern="Solid"
                    filled="false"/>
          <lineattr colour="Black"
                    thick="0"
                    type="Solid"/>
          <textattr colour="Black"
                    bold="false"/>
          <text tool="CPN Tools"
                version="4.0.1">inini</text>
        </initmark>
      </place>
      <place id="ID1493422800">
        <posattr x="-798.000000"
                 y="-70.000000"/>
        <fillattr colour="White"
                  pattern=""
                  filled="false"/>
        <lineattr colour="Teal"
                  thick="1"
                  type="Solid"/>
        <textattr colour="Teal"
                  bold="false"/>
        <text>Intercepted</text>
        <ellipse w="82.215147"
                 h="26.536586"/>
        <token x="-10.000000"
               y="0.000000"/>
        <marking x="-1.000000"
                 y="0.000000"
                 hidden="false">
          <snap snap_id="0"
                anchor.horizontal="0"
                anchor.vertical="0"/>
        </marking>
        <type id="ID1493422801">
          <posattr x="-755.500000"
                   y="-89.000000"/>
          <fillattr colour="White"
                    pattern="Solid"
                    filled="false"/>
          <lineattr colour="Teal"
                    thick="0"
                    type="Solid"/>
          <textattr colour="Teal"
                    bold="false"/>
          <text tool="CPN Tools"
                version="4.0.1">INT</text>
        </type>
        <initmark id="ID1493422802">
          <posattr x="-847.107573"
                   y="-70.000000"/>
          <fillattr colour="White"
                    pattern="Solid"
                    filled="false"/>
          <lineattr colour="Teal"
                    thick="0"
                    type="Solid"/>
          <textattr colour="Teal"
                    bold="false"/>
          <text tool="CPN Tools"
                version="4.0.1">0</text>
        </initmark>
        <fusioninfo id="ID1493422803"
                    name="i5">
          <posattr x="-819.000000"
                   y="-86.000000"/>
          <fillattr colour="White"
                    pattern="Solid"
                    filled="false"/>
          <lineattr colour="Black"
                    thick="0"
                    type="Solid"/>
          <textattr colour="Black"
                    bold="false"/>
        </fusioninfo>
      </place>
      <place id="ID1493776477">
        <posattr x="-798.000000"
                 y="107.358115"/>
        <fillattr colour="White"
                  pattern=""
                  filled="false"/>
        <lineattr colour="Teal"
                  thick="1"
                  type="Solid"/>
        <textattr colour="Teal"
                  bold="false"/>
        <text>CP1</text>
        <ellipse w="72.722460"
                 h="26.396919"/>
        <token x="-10.000000"
               y="0.000000"/>
        <marking x="0.000000"
                 y="0.000000"
                 hidden="false">
          <snap snap_id="0"
                anchor.horizontal="0"
                anchor.vertical="0"/>
        </marking>
        <type id="ID1493776478">
          <posattr x="-758.500000"
                   y="88.000000"/>
          <fillattr colour="White"
                    pattern="Solid"
                    filled="false"/>
          <lineattr colour="Teal"
                    thick="0"
                    type="Solid"/>
          <textattr colour="Teal"
                    bold="false"/>
          <text tool="CPN Tools"
                version="4.0.1">INT</text>
        </type>
        <initmark id="ID1493776479">
          <posattr x="-842.361230"
                   y="107.358115"/>
          <fillattr colour="White"
                    pattern="Solid"
                    filled="false"/>
          <lineattr colour="Teal"
                    thick="0"
                    type="Solid"/>
          <textattr colour="Teal"
                    bold="false"/>
          <text tool="CPN Tools"
                version="4.0.1">0</text>
        </initmark>
        <fusioninfo id="ID1494962358"
                    name="i1">
          <posattr x="-826.000000"
                   y="95.000000"/>
          <fillattr colour="White"
                    pattern="Solid"
                    filled="false"/>
          <lineattr colour="Black"
                    thick="0"
                    type="Solid"/>
          <textattr colour="Black"
                    bold="false"/>
        </fusioninfo>
      </place>
      <place id="ID1494138866">
        <posattr x="-798.000000"
                 y="63.000000"/>
        <fillattr colour="White"
                  pattern=""
                  filled="false"/>
        <lineattr colour="Teal"
                  thick="1"
                  type="Solid"/>
        <textattr colour="Teal"
                  bold="false"/>
        <text>CP2</text>
        <ellipse w="73.844308"
                 h="28.640616"/>
        <token x="-10.000000"
               y="0.000000"/>
        <marking x="0.000000"
                 y="0.000000"
                 hidden="false">
          <snap snap_id="0"
                anchor.horizontal="0"
                anchor.vertical="0"/>
        </marking>
        <type id="ID1494138867">
          <posattr x="-758.500000"
                   y="43.000000"/>
          <fillattr colour="White"
                    pattern="Solid"
                    filled="false"/>
          <lineattr colour="Teal"
                    thick="0"
                    type="Solid"/>
          <textattr colour="Teal"
                    bold="false"/>
          <text tool="CPN Tools"
                version="4.0.1">INT</text>
        </type>
        <initmark id="ID1494138868">
          <posattr x="-842.922154"
                   y="63.000000"/>
          <fillattr colour="White"
                    pattern="Solid"
                    filled="false"/>
          <lineattr colour="Teal"
                    thick="0"
                    type="Solid"/>
          <textattr colour="Teal"
                    bold="false"/>
          <text tool="CPN Tools"
                version="4.0.1">0</text>
        </initmark>
        <fusioninfo id="ID1494138869"
                    name="i2">
          <posattr x="-826.000000"
                   y="50.000000"/>
          <fillattr colour="White"
                    pattern="Solid"
                    filled="false"/>
          <lineattr colour="Black"
                    thick="0"
                    type="Solid"/>
          <textattr colour="Black"
                    bold="false"/>
        </fusioninfo>
      </place>
      <place id="ID1495176955">
        <posattr x="-798.000000"
                 y="25.000000"/>
        <fillattr colour="White"
                  pattern=""
                  filled="false"/>
        <lineattr colour="Teal"
                  thick="1"
                  type="Solid"/>
        <textattr colour="Teal"
                  bold="false"/>
        <text>CP3</text>
        <ellipse w="73.844308"
                 h="27.518768"/>
        <token x="-10.000000"
               y="0.000000"/>
        <marking x="0.000000"
                 y="0.000000"
                 hidden="false">
          <snap snap_id="0"
                anchor.horizontal="0"
                anchor.vertical="0"/>
        </marking>
        <type id="ID1495176956">
          <posattr x="-758.500000"
                   y="5.000000"/>
          <fillattr colour="White"
                    pattern="Solid"
                    filled="false"/>
          <lineattr colour="Teal"
                    thick="0"
                    type="Solid"/>
          <textattr colour="Teal"
                    bold="false"/>
          <text tool="CPN Tools"
                version="4.0.1">INT</text>
        </type>
        <initmark id="ID1495176957">
          <posattr x="-842.922154"
                   y="25.000000"/>
          <fillattr colour="White"
                    pattern="Solid"
                    filled="false"/>
          <lineattr colour="Teal"
                    thick="0"
                    type="Solid"/>
          <textattr colour="Teal"
                    bold="false"/>
          <text tool="CPN Tools"
                version="4.0.1">0</text>
        </initmark>
        <fusioninfo id="ID1495176958"
                    name="i3">
          <posattr x="-826.000000"
                   y="12.000000"/>
          <fillattr colour="White"
                    pattern="Solid"
                    filled="false"/>
          <lineattr colour="Black"
                    thick="0"
                    type="Solid"/>
          <textattr colour="Black"
                    bold="false"/>
        </fusioninfo>
      </place>
      <place id="ID1495201009">
        <posattr x="-798.000000"
                 y="-13.000000"/>
        <fillattr colour="White"
                  pattern=""
                  filled="false"/>
        <lineattr colour="Teal"
                  thick="1"
                  type="Solid"/>
        <textattr colour="Teal"
                  bold="false"/>
        <text>CP4</text>
        <ellipse w="72.722460"
                 h="27.518768"/>
        <token x="-10.000000"
               y="0.000000"/>
        <marking x="0.000000"
                 y="0.000000"
                 hidden="false">
          <snap snap_id="0"
                anchor.horizontal="0"
                anchor.vertical="0"/>
        </marking>
        <type id="ID1495201010">
          <posattr x="-758.500000"
                   y="-32.000000"/>
          <fillattr colour="White"
                    pattern="Solid"
                    filled="false"/>
          <lineattr colour="Teal"
                    thick="0"
                    type="Solid"/>
          <textattr colour="Teal"
                    bold="false"/>
          <text tool="CPN Tools"
                version="4.0.1">INT</text>
        </type>
        <initmark id="ID1495201011">
          <posattr x="-842.361230"
                   y="-13.000000"/>
          <fillattr colour="White"
                    pattern="Solid"
                    filled="false"/>
          <lineattr colour="Teal"
                    thick="0"
                    type="Solid"/>
          <textattr colour="Teal"
                    bold="false"/>
          <text tool="CPN Tools"
                version="4.0.1">0</text>
        </initmark>
        <fusioninfo id="ID1495201012"
                    name="i4">
          <posattr x="-826.000000"
                   y="-25.000000"/>
          <fillattr colour="White"
                    pattern="Solid"
                    filled="false"/>
          <lineattr colour="Black"
                    thick="0"
                    type="Solid"/>
          <textattr colour="Black"
                    bold="false"/>
        </fusioninfo>
      </place>
      <place id="ID1496725160">
        <posattr x="-818.000000"
                 y="252.000000"/>
        <fillattr colour="White"
                  pattern=""
                  filled="false"/>
        <lineattr colour="Black"
                  thick="1"
                  type="Solid"/>
        <textattr colour="Black"
                  bold="false"/>
        <text>Request
Counter</text>
        <ellipse w="60.000000"
                 h="41.121848"/>
        <token x="-19.000000"
               y="17.000000"/>
        <marking x="0.000000"
                 y="0.000000"
                 hidden="false">
          <snap snap_id="0"
                anchor.horizontal="0"
                anchor.vertical="0"/>
        </marking>
        <type id="ID1496725161">
          <posattr x="-782.500000"
                   y="227.000000"/>
          <fillattr colour="White"
                    pattern="Solid"
                    filled="false"/>
          <lineattr colour="Black"
                    thick="0"
                    type="Solid"/>
          <textattr colour="Black"
                    bold="false"/>
          <text tool="CPN Tools"
                version="4.0.1">INT</text>
        </type>
        <initmark id="ID1496725162">
          <posattr x="-856.000000"
                   y="252.000000"/>
          <fillattr colour="White"
                    pattern="Solid"
                    filled="false"/>
          <lineattr colour="Black"
                    thick="0"
                    type="Solid"/>
          <textattr colour="Black"
                    bold="false"/>
          <text tool="CPN Tools"
                version="4.0.1">0</text>
        </initmark>
      </place>
      <place id="ID1496730587">
        <posattr x="-630.000000"
                 y="252.000000"/>
        <fillattr colour="White"
                  pattern=""
                  filled="false"/>
        <lineattr colour="Black"
                  thick="1"
                  type="Solid"/>
        <textattr colour="Black"
                  bold="false"/>
        <text>Finished</text>
        <ellipse w="56.053817"
                 h="31.025212"/>
        <token x="-42.026908"
               y="19.512606"/>
        <marking x="0.000000"
                 y="0.000000"
                 hidden="false">
          <snap snap_id="0"
                anchor.horizontal="0"
                anchor.vertical="0"/>
        </marking>
        <type id="ID1496730588">
          <posattr x="-596.500000"
                   y="231.000000"/>
          <fillattr colour="White"
                    pattern="Solid"
                    filled="false"/>
          <lineattr colour="Black"
                    thick="0"
                    type="Solid"/>
          <textattr colour="Black"
                    bold="false"/>
          <text tool="CPN Tools"
                version="4.0.1">INT</text>
        </type>
        <initmark id="ID1496730589">
          <posattr x="-593.973092"
                   y="252.000000"/>
          <fillattr colour="White"
                    pattern="Solid"
                    filled="false"/>
          <lineattr colour="Black"
                    thick="0"
                    type="Solid"/>
          <textattr colour="Black"
                    bold="false"/>
          <text tool="CPN Tools"
                version="4.0.1">0</text>
        </initmark>
        <fusioninfo id="ID1496730590"
                    name="Reset">
          <posattr x="-652.000000"
                   y="238.000000"/>
          <fillattr colour="White"
                    pattern="Solid"
                    filled="false"/>
          <lineattr colour="Black"
                    thick="0"
                    type="Solid"/>
          <textattr colour="Black"
                    bold="false"/>
        </fusioninfo>
      </place>
      <place id="ID1501058886">
        <posattr x="-521.000000"
                 y="237.000000"/>
        <fillattr colour="White"
                  pattern=""
                  filled="false"/>
        <lineattr colour="Black"
                  thick="1"
                  type="Solid"/>
        <textattr colour="Black"
                  bold="false"/>
        <text>Deny
Restart</text>
        <ellipse w="60.000000"
                 h="40.000000"/>
        <token x="-44.000000"
               y="24.000000"/>
        <marking x="0.000000"
                 y="0.000000"
                 hidden="false">
          <snap snap_id="0"
                anchor.horizontal="0"
                anchor.vertical="0"/>
        </marking>
        <type id="ID1501058887">
          <posattr x="-481.000000"
                   y="213.000000"/>
          <fillattr colour="White"
                    pattern="Solid"
                    filled="false"/>
          <lineattr colour="Black"
                    thick="0"
                    type="Solid"/>
          <textattr colour="Black"
                    bold="false"/>
          <text tool="CPN Tools"
                version="4.0.1">UNIT</text>
        </type>
        <initmark id="ID1501176723">
          <posattr x="-464.000000"
                   y="260.000000"/>
          <fillattr colour="White"
                    pattern="Solid"
                    filled="false"/>
          <lineattr colour="Black"
                    thick="0"
                    type="Solid"/>
          <textattr colour="Black"
                    bold="false"/>
          <text tool="CPN Tools"
                version="4.0.1"/>
        </initmark>
      </place>
      <trans id="ID1413104804"
             explicit="false">
        <posattr x="-687.000000"
                 y="168.000000"/>
        <fillattr colour="White"
                  pattern=""
                  filled="false"/>
        <lineattr colour="Black"
                  thick="1"
                  type="solid"/>
        <textattr colour="Black"
                  bold="false"/>
        <text>Read
(Start)</text>
        <box w="95.899150"
             h="86.044223"/>
        <binding x="7.200000"
                 y="-3.000000"/>
        <cond id="ID1496719948">
          <posattr x="-634.000000"
                   y="222.022111"/>
          <fillattr colour="White"
                    pattern="Solid"
                    filled="false"/>
          <lineattr colour="Black"
                    thick="0"
                    type="Solid"/>
          <textattr colour="Black"
                    bold="false"/>
          <text tool="CPN Tools"
                version="4.0.1">[x=i+j+k+l+m+y]</text>
        </cond>
        <time id="ID1413104806">
          <posattr x="-624.550425"
                   y="222.022111"/>
          <fillattr colour="White"
                    pattern="Solid"
                    filled="false"/>
          <lineattr colour="Black"
                    thick="0"
                    type="Solid"/>
          <textattr colour="Black"
                    bold="false"/>
          <text tool="CPN Tools"
                version="4.0.1"/>
        </time>
        <code id="ID1508545109">
          <posattr x="-604.550425"
                   y="92.977889"/>
          <fillattr colour="White"
                    pattern="Solid"
                    filled="false"/>
          <lineattr colour="Black"
                    thick="0"
                    type="Solid"/>
          <textattr colour="Black"
                    bold="false"/>
          <text tool="CPN Tools"
                version="4.0.1"/>
        </code>
        <priority id="ID1413104809">
          <posattr x="-772.949575"
                   y="113.977889"/>
          <fillattr colour="White"
                    pattern="Solid"
                    filled="false"/>
          <lineattr colour="Black"
                    thick="0"
                    type="Solid"/>
          <textattr colour="Black"
                    bold="false"/>
          <text tool="CPN Tools"
                version="4.0.1"/>
        </priority>
      </trans>
      <trans id="ID1413122426"
             explicit="false">
        <posattr x="-546.000000"
                 y="-24.000000"/>
        <fillattr colour="White"
                  pattern=""
                  filled="false"/>
        <lineattr colour="Black"
                  thick="1"
                  type="solid"/>
        <textattr colour="Black"
                  bold="false"/>
        <text>Calc
MAC1</text>
        <box w="74.000000"
             h="63.129921"/>
        <binding x="52.256000"
                 y="8.776000"/>
        <cond id="ID1413122427">
          <posattr x="-592.000000"
                   y="18.564960"/>
          <fillattr colour="White"
                    pattern="Solid"
                    filled="false"/>
          <lineattr colour="Black"
                    thick="0"
                    type="Solid"/>
          <textattr colour="Black"
                    bold="false"/>
          <text tool="CPN Tools"
                version="4.0.1"/>
        </cond>
        <time id="ID1413122428">
          <posattr x="-494.500000"
                   y="18.564960"/>
          <fillattr colour="White"
                    pattern="Solid"
                    filled="false"/>
          <lineattr colour="Black"
                    thick="0"
                    type="Solid"/>
          <textattr colour="Black"
                    bold="false"/>
          <text tool="CPN Tools"
                version="4.0.1"/>
        </time>
        <code id="ID1413122429">
          <posattr x="-474.500000"
                   y="-87.564960"/>
          <fillattr colour="White"
                    pattern="Solid"
                    filled="false"/>
          <lineattr colour="Black"
                    thick="0"
                    type="Solid"/>
          <textattr colour="Black"
                    bold="false"/>
          <text tool="CPN Tools"
                version="4.0.1"/>
        </code>
        <priority id="ID1413122431">
          <posattr x="-621.000000"
                   y="-66.564960"/>
          <fillattr colour="White"
                    pattern="Solid"
                    filled="false"/>
          <lineattr colour="Black"
                    thick="0"
                    type="Solid"/>
          <textattr colour="Black"
                    bold="false"/>
          <text tool="CPN Tools"
                version="4.0.1"/>
        </priority>
      </trans>
      <trans id="ID1413127753"
             explicit="false">
        <posattr x="-630.000000"
                 y="-168.000000"/>
        <fillattr colour="White"
                  pattern=""
                  filled="false"/>
        <lineattr colour="Black"
                  thick="1"
                  type="solid"/>
        <textattr colour="Black"
                  bold="false"/>
        <text>Calc
Vs</text>
        <box w="80.000000"
             h="58.000000"/>
        <binding x="7.200000"
                 y="-3.000000"/>
        <cond id="ID1413127754">
          <posattr x="-578.000000"
                   y="-109.000000"/>
          <fillattr colour="White"
                    pattern="Solid"
                    filled="false"/>
          <lineattr colour="Black"
                    thick="0"
                    type="Solid"/>
          <textattr colour="Black"
                    bold="false"/>
          <text tool="CPN Tools"
                version="4.0.1">[not(!sim) 
orelse 
(#3 psv)
=Qr]</text>
        </cond>
        <time id="ID1413127755">
          <posattr x="-575.500000"
                   y="-128.000000"/>
          <fillattr colour="White"
                    pattern="Solid"
                    filled="false"/>
          <lineattr colour="Black"
                    thick="0"
                    type="Solid"/>
          <textattr colour="Black"
                    bold="false"/>
          <text tool="CPN Tools"
                version="4.0.1"/>
        </time>
        <code id="ID1413127756">
          <posattr x="-648.000000"
                   y="-214.000000"/>
          <fillattr colour="White"
                    pattern="Solid"
                    filled="false"/>
          <lineattr colour="Black"
                    thick="0"
                    type="Solid"/>
          <textattr colour="Black"
                    bold="false"/>
          <text tool="CPN Tools"
                version="4.0.1">input (psv);
output (kid,sx,pukx,uri);
action (#1 psv,#2 psv,#3 psv,
(if (#3 psv)=Qr then R else A));</text>
        </code>
        <priority id="ID1413127758">
          <posattr x="-708.000000"
                   y="-208.000000"/>
          <fillattr colour="White"
                    pattern="Solid"
                    filled="false"/>
          <lineattr colour="Black"
                    thick="0"
                    type="Solid"/>
          <textattr colour="Black"
                    bold="false"/>
          <text tool="CPN Tools"
                version="4.0.1"/>
        </priority>
      </trans>
      <trans id="ID1413131783"
             explicit="false">
        <posattr x="-324.000000"
                 y="-168.000000"/>
        <fillattr colour="White"
                  pattern=""
                  filled="false"/>
        <lineattr colour="Black"
                  thick="1"
                  type="solid"/>
        <textattr colour="Black"
                  bold="false"/>
        <text>Gen Token
and
Send</text>
        <box w="98.000000"
             h="68.519685"/>
        <binding x="7.200000"
                 y="-3.000000"/>
        <cond id="ID1413131784">
          <posattr x="-382.000000"
                   y="-122.740158"/>
          <fillattr colour="White"
                    pattern="Solid"
                    filled="false"/>
          <lineattr colour="Black"
                    thick="0"
                    type="Solid"/>
          <textattr colour="Black"
                    bold="false"/>
          <text tool="CPN Tools"
                version="4.0.1"/>
        </cond>
        <time id="ID1413131785">
          <posattr x="-260.500000"
                   y="-122.740158"/>
          <fillattr colour="White"
                    pattern="Solid"
                    filled="false"/>
          <lineattr colour="Black"
                    thick="0"
                    type="Solid"/>
          <textattr colour="Black"
                    bold="false"/>
          <text tool="CPN Tools"
                version="4.0.1"/>
        </time>
        <code id="ID1413131786">
          <posattr x="-313.000000"
                   y="-222.000000"/>
          <fillattr colour="White"
                    pattern="Solid"
                    filled="false"/>
          <lineattr colour="Black"
                    thick="0"
                    type="Solid"/>
          <textattr colour="Black"
                    bold="false"/>
          <text tool="CPN Tools"
                version="4.0.1">output (token);
action (discrete(1,tMAX));</text>
        </code>
        <priority id="ID1413131788">
          <posattr x="-411.000000"
                   y="-213.259842"/>
          <fillattr colour="White"
                    pattern="Solid"
                    filled="false"/>
          <lineattr colour="Black"
                    thick="0"
                    type="Solid"/>
          <textattr colour="Black"
                    bold="false"/>
          <text tool="CPN Tools"
                version="4.0.1"/>
        </priority>
      </trans>
      <trans id="ID1413885942"
             explicit="false">
        <posattr x="-200.000000"
                 y="107.358115"/>
        <fillattr colour="White"
                  pattern=""
                  filled="false"/>
        <lineattr colour="Black"
                  thick="1"
                  type="solid"/>
        <textattr colour="Black"
                  bold="false"/>
        <text>Select
Nonce
Calc
Ni and Pi</text>
        <box w="84.000000"
             h="91.691862"/>
        <binding x="7.200000"
                 y="-3.000000"/>
        <cond id="ID1413885943">
          <posattr x="-251.000000"
                   y="164.204046"/>
          <fillattr colour="White"
                    pattern="Solid"
                    filled="false"/>
          <lineattr colour="Black"
                    thick="0"
                    type="Solid"/>
          <textattr colour="Black"
                    bold="false"/>
          <text tool="CPN Tools"
                version="4.0.1"/>
        </cond>
        <time id="ID1413885944">
          <posattr x="-143.500000"
                   y="164.204046"/>
          <fillattr colour="White"
                    pattern="Solid"
                    filled="false"/>
          <lineattr colour="Black"
                    thick="0"
                    type="Solid"/>
          <textattr colour="Black"
                    bold="false"/>
          <text tool="CPN Tools"
                version="4.0.1"/>
        </time>
        <code id="ID1451601128">
          <posattr x="-123.500000"
                   y="29.512184"/>
          <fillattr colour="White"
                    pattern="Solid"
                    filled="false"/>
          <lineattr colour="Black"
                    thick="0"
                    type="Solid"/>
          <textattr colour="Black"
                    bold="false"/>
          <text tool="CPN Tools"
                version="4.0.1"/>
        </code>
        <priority id="ID1413885947">
          <posattr x="-280.000000"
                   y="50.512184"/>
          <fillattr colour="White"
                    pattern="Solid"
                    filled="false"/>
          <lineattr colour="Black"
                    thick="0"
                    type="Solid"/>
          <textattr colour="Black"
                    bold="false"/>
          <text tool="CPN Tools"
                version="4.0.1"/>
        </priority>
      </trans>
      <arc id="ID1413354554"
           orientation="BOTHDIR"
           order="1">
        <posattr x="0.000000"
                 y="0.000000"/>
        <fillattr colour="White"
                  pattern=""
                  filled="false"/>
        <lineattr colour="Black"
                  thick="1"
                  type="Solid"/>
        <textattr colour="Black"
                  bold="false"/>
        <arrowattr headsize="1.200000"
                   currentcyckle="2"/>
        <transend idref="ID1413104804"/>
        <placeend idref="ID1412882004"/>
        <bendpoint id="ID1496756311"
                   serial="1">
          <posattr x="-756.000000"
                   y="168.000000"/>
          <fillattr colour="White"
                    pattern="Solid"
                    filled="false"/>
          <lineattr colour="Black"
                    thick="0"
                    type="Solid"/>
          <textattr colour="Black"
                    bold="false"/>
        </bendpoint>
        <annot id="ID1413354555">
          <posattr x="-788.000000"
                   y="179.000000"/>
          <fillattr colour="White"
                    pattern="Solid"
                    filled="false"/>
          <lineattr colour="Black"
                    thick="0"
                    type="Solid"/>
          <textattr colour="Black"
                    bold="false"/>
          <text tool="CPN Tools"
                version="4.0.1">data</text>
        </annot>
      </arc>
      <arc id="ID1413397195"
           orientation="TtoP"
           order="1">
        <posattr x="0.000000"
                 y="0.000000"/>
        <fillattr colour="White"
                  pattern=""
                  filled="false"/>
        <lineattr colour="Black"
                  thick="1"
                  type="Solid"/>
        <textattr colour="Black"
                  bold="false"/>
        <arrowattr headsize="1.200000"
                   currentcyckle="2"/>
        <transend idref="ID1413104804"/>
        <placeend idref="ID1413395378"/>
        <bendpoint id="ID1497562546"
                   serial="1">
          <posattr x="-563.000000"
                   y="138.000000"/>
          <fillattr colour="White"
                    pattern="Solid"
                    filled="false"/>
          <lineattr colour="Black"
                    thick="0"
                    type="Solid"/>
          <textattr colour="Black"
                    bold="false"/>
        </bendpoint>
        <annot id="ID1413397196">
          <posattr x="-597.000000"
                   y="149.000000"/>
          <fillattr colour="White"
                    pattern="Solid"
                    filled="false"/>
          <lineattr colour="Black"
                    thick="0"
                    type="Solid"/>
          <textattr colour="Black"
                    bold="false"/>
          <text tool="CPN Tools"
                version="4.0.1">#KEYs data</text>
        </annot>
      </arc>
      <arc id="ID1413470165"
           orientation="TtoP"
           order="1">
        <posattr x="0.000000"
                 y="0.000000"/>
        <fillattr colour="White"
                  pattern=""
                  filled="false"/>
        <lineattr colour="Black"
                  thick="1"
                  type="Solid"/>
        <textattr colour="Black"
                  bold="false"/>
        <arrowattr headsize="1.200000"
                   currentcyckle="2"/>
        <transend idref="ID1413104804"/>
        <placeend idref="ID1413462464"/>
        <bendpoint id="ID1414816583"
                   serial="1">
          <posattr x="-672.000000"
                   y="-126.000000"/>
          <fillattr colour="White"
                    pattern="Solid"
                    filled="false"/>
          <lineattr colour="Black"
                    thick="0"
                    type="Solid"/>
          <textattr colour="Black"
                    bold="false"/>
        </bendpoint>
        <annot id="ID1413470166">
          <posattr x="-728.000000"
                   y="-115.000000"/>
          <fillattr colour="White"
                    pattern="Solid"
                    filled="false"/>
          <lineattr colour="Black"
                    thick="0"
                    type="Solid"/>
          <textattr colour="Black"
                    bold="false"/>
          <text tool="CPN Tools"
                version="4.0.1">#PSV data</text>
        </annot>
      </arc>
      <arc id="ID1413636268"
           orientation="PtoT"
           order="1">
        <posattr x="0.000000"
                 y="0.000000"/>
        <fillattr colour="White"
                  pattern=""
                  filled="false"/>
        <lineattr colour="Black"
                  thick="1"
                  type="Solid"/>
        <textattr colour="Black"
                  bold="false"/>
        <arrowattr headsize="1.200000"
                   currentcyckle="2"/>
        <transend idref="ID1413127753"/>
        <placeend idref="ID1413462464"/>
        <bendpoint id="ID1414819781"
                   serial="1">
          <posattr x="-798.000000"
                   y="-180.000000"/>
          <fillattr colour="White"
                    pattern="Solid"
                    filled="false"/>
          <lineattr colour="Black"
                    thick="0"
                    type="Solid"/>
          <textattr colour="Black"
                    bold="false"/>
        </bendpoint>
        <annot id="ID1413636269">
          <posattr x="-757.000000"
                   y="-169.000000"/>
          <fillattr colour="White"
                    pattern="Solid"
                    filled="false"/>
          <lineattr colour="Black"
                    thick="0"
                    type="Solid"/>
          <textattr colour="Black"
                    bold="false"/>
          <text tool="CPN Tools"
                version="4.0.1">psv</text>
        </annot>
      </arc>
      <arc id="ID1413788573"
           orientation="BOTHDIR"
           order="1">
        <posattr x="0.000000"
                 y="0.000000"/>
        <fillattr colour="White"
                  pattern=""
                  filled="false"/>
        <lineattr colour="Black"
                  thick="1"
                  type="Solid"/>
        <textattr colour="Black"
                  bold="false"/>
        <arrowattr headsize="1.200000"
                   currentcyckle="2"/>
        <transend idref="ID1413127753"/>
        <placeend idref="ID1413395378"/>
        <bendpoint id="ID1414712783"
                   serial="1">
          <posattr x="-630.000000"
                   y="69.000000"/>
          <fillattr colour="White"
                    pattern="Solid"
                    filled="false"/>
          <lineattr colour="Black"
                    thick="0"
                    type="Solid"/>
          <textattr colour="Black"
                    bold="false"/>
        </bendpoint>
        <bendpoint id="ID1414715882"
                   serial="2">
          <posattr x="-522.000000"
                   y="69.000000"/>
          <fillattr colour="White"
                    pattern="Solid"
                    filled="false"/>
          <lineattr colour="Black"
                    thick="0"
                    type="Solid"/>
          <textattr colour="Black"
                    bold="false"/>
        </bendpoint>
        <annot id="ID1413788574">
          <posattr x="-564.000000"
                   y="80.000000"/>
          <fillattr colour="White"
                    pattern="Solid"
                    filled="false"/>
          <lineattr colour="Black"
                    thick="0"
                    type="Solid"/>
          <textattr colour="Black"
                    bold="false"/>
          <text tool="CPN Tools"
                version="4.0.1">(prk,puk)</text>
        </annot>
      </arc>
      <arc id="ID1413916091"
           orientation="TtoP"
           order="1">
        <posattr x="0.000000"
                 y="0.000000"/>
        <fillattr colour="White"
                  pattern=""
                  filled="false"/>
        <lineattr colour="Black"
                  thick="1"
                  type="Solid"/>
        <textattr colour="Black"
                  bold="false"/>
        <arrowattr headsize="1.200000"
                   currentcyckle="2"/>
        <transend idref="ID1413127753"/>
        <placeend idref="ID1413908511"/>
        <bendpoint id="ID1438494809"
                   serial="1">
          <posattr x="-559.000000"
                   y="-168.000000"/>
          <fillattr colour="White"
                    pattern="Solid"
                    filled="false"/>
          <lineattr colour="Black"
                    thick="0"
                    type="Solid"/>
          <textattr colour="Black"
                    bold="false"/>
        </bendpoint>
        <annot id="ID1413916092">
          <posattr x="-568.000000"
                   y="-157.000000"/>
          <fillattr colour="White"
                    pattern="Solid"
                    filled="false"/>
          <lineattr colour="Black"
                    thick="0"
                    type="Solid"/>
          <textattr colour="Black"
                    bold="false"/>
          <text tool="CPN Tools"
                version="4.0.1">kid</text>
        </annot>
      </arc>
      <arc id="ID1413975065"
           orientation="PtoT"
           order="1">
        <posattr x="0.000000"
                 y="0.000000"/>
        <fillattr colour="White"
                  pattern=""
                  filled="false"/>
        <lineattr colour="Black"
                  thick="1"
                  type="Solid"/>
        <textattr colour="Black"
                  bold="false"/>
        <arrowattr headsize="1.200000"
                   currentcyckle="2"/>
        <transend idref="ID1413885942"/>
        <placeend idref="ID1413395378"/>
        <bendpoint id="ID1496182008"
                   serial="1">
          <posattr x="-294.000000"
                   y="138.000000"/>
          <fillattr colour="White"
                    pattern="Solid"
                    filled="false"/>
          <lineattr colour="Black"
                    thick="0"
                    type="Solid"/>
          <textattr colour="Black"
                    bold="false"/>
        </bendpoint>
        <annot id="ID1413975066">
          <posattr x="-372.000000"
                   y="149.000000"/>
          <fillattr colour="White"
                    pattern="Solid"
                    filled="false"/>
          <lineattr colour="Black"
                    thick="0"
                    type="Solid"/>
          <textattr colour="Black"
                    bold="false"/>
          <text tool="CPN Tools"
                version="4.0.1">(prk,puk)</text>
        </annot>
      </arc>
      <arc id="ID1413977668"
           orientation="TtoP"
           order="1">
        <posattr x="0.000000"
                 y="0.000000"/>
        <fillattr colour="White"
                  pattern=""
                  filled="false"/>
        <lineattr colour="Black"
                  thick="1"
                  type="Solid"/>
        <textattr colour="Black"
                  bold="false"/>
        <arrowattr headsize="1.200000"
                   currentcyckle="2"/>
        <transend idref="ID1413885942"/>
        <placeend idref="ID1412882015"/>
        <bendpoint id="ID1414621257"
                   serial="1">
          <posattr x="-200.000000"
                   y="0.000000"/>
          <fillattr colour="White"
                    pattern="Solid"
                    filled="false"/>
          <lineattr colour="Black"
                    thick="0"
                    type="Solid"/>
          <textattr colour="Black"
                    bold="false"/>
        </bendpoint>
        <annot id="ID1413977669">
          <posattr x="-242.000000"
                   y="11.000000"/>
          <fillattr colour="White"
                    pattern="Solid"
                    filled="false"/>
          <lineattr colour="Black"
                    thick="0"
                    type="Solid"/>
          <textattr colour="Black"
                    bold="false"/>
          <text tool="CPN Tools"
                version="4.0.1">Ni([n(nx)],G)</text>
        </annot>
      </arc>
      <arc id="ID1414011740"
           orientation="TtoP"
           order="1">
        <posattr x="0.000000"
                 y="0.000000"/>
        <fillattr colour="White"
                  pattern=""
                  filled="false"/>
        <lineattr colour="Black"
                  thick="1"
                  type="Solid"/>
        <textattr colour="Black"
                  bold="false"/>
        <arrowattr headsize="1.200000"
                   currentcyckle="2"/>
        <transend idref="ID1413127753"/>
        <placeend idref="ID1412882015"/>
        <bendpoint id="ID1414903947"
                   serial="1">
          <posattr x="-615.333873"
                   y="31.000000"/>
          <fillattr colour="White"
                    pattern="Solid"
                    filled="false"/>
          <lineattr colour="Black"
                    thick="0"
                    type="Solid"/>
          <textattr colour="Black"
                    bold="false"/>
        </bendpoint>
        <bendpoint id="ID1414923663"
                   serial="2">
          <posattr x="-325.000000"
                   y="31.000000"/>
          <fillattr colour="White"
                    pattern="Solid"
                    filled="false"/>
          <lineattr colour="Black"
                    thick="0"
                    type="Solid"/>
          <textattr colour="Black"
                    bold="false"/>
        </bendpoint>
        <annot id="ID1415173975">
          <posattr x="-471.000000"
                   y="49.000000"/>
          <fillattr colour="White"
                    pattern="Solid"
                    filled="false"/>
          <lineattr colour="Black"
                    thick="0"
                    type="Solid"/>
          <textattr colour="Black"
                    bold="false"/>
          <text tool="CPN Tools"
                version="4.0.1">1`Vi(([PrK(prk)],pukx),sx,kid)++1`OPK(pukx)++
1`OKidi(kid)++1`OSi(sx)++1`OUri(uri)</text>
        </annot>
      </arc>
      <arc id="ID1414019679"
           orientation="TtoP"
           order="1">
        <posattr x="0.000000"
                 y="0.000000"/>
        <fillattr colour="White"
                  pattern=""
                  filled="false"/>
        <lineattr colour="Black"
                  thick="1"
                  type="Solid"/>
        <textattr colour="Black"
                  bold="false"/>
        <arrowattr headsize="1.200000"
                   currentcyckle="2"/>
        <transend idref="ID1413885942"/>
        <placeend idref="ID1412882015"/>
        <bendpoint id="ID1414624266"
                   serial="1">
          <posattr x="-168.000000"
                   y="-24.000000"/>
          <fillattr colour="White"
                    pattern="Solid"
                    filled="false"/>
          <lineattr colour="Black"
                    thick="0"
                    type="Solid"/>
          <textattr colour="Black"
                    bold="false"/>
        </bendpoint>
        <annot id="ID1414019680">
          <posattr x="-224.000000"
                   y="-13.000000"/>
          <fillattr colour="White"
                    pattern="Solid"
                    filled="false"/>
          <lineattr colour="Black"
                    thick="0"
                    type="Solid"/>
          <textattr colour="Black"
                    bold="false"/>
          <text tool="CPN Tools"
                version="4.0.1">Pi([n(nx)],pukx)</text>
        </annot>
      </arc>
      <arc id="ID1414226970"
           orientation="BOTHDIR"
           order="2">
        <posattr x="0.000000"
                 y="0.000000"/>
        <fillattr colour="White"
                  pattern=""
                  filled="false"/>
        <lineattr colour="Black"
                  thick="1"
                  type="Solid"/>
        <textattr colour="Black"
                  bold="false"/>
        <arrowattr headsize="1.200000"
                   currentcyckle="2"/>
        <transend idref="ID1413122426"/>
        <placeend idref="ID1412882015"/>
        <bendpoint id="ID1425513374"
                   serial="1">
          <posattr x="-354.000000"
                   y="0.000000"/>
          <fillattr colour="White"
                    pattern="Solid"
                    filled="false"/>
          <lineattr colour="Black"
                    thick="0"
                    type="Solid"/>
          <textattr colour="Black"
                    bold="false"/>
        </bendpoint>
        <annot id="ID1414226971">
          <posattr x="-419.000000"
                   y="11.000000"/>
          <fillattr colour="White"
                    pattern="Solid"
                    filled="false"/>
          <lineattr colour="Black"
                    thick="0"
                    type="Solid"/>
          <textattr colour="Black"
                    bold="false"/>
          <text tool="CPN Tools"
                version="4.0.1">1`Vi(hc)++1`Pi(P)</text>
        </annot>
      </arc>
      <arc id="ID1414229849"
           orientation="BOTHDIR"
           order="1">
        <posattr x="0.000000"
                 y="0.000000"/>
        <fillattr colour="White"
                  pattern=""
                  filled="false"/>
        <lineattr colour="Black"
                  thick="1"
                  type="Solid"/>
        <textattr colour="Black"
                  bold="false"/>
        <arrowattr headsize="1.200000"
                   currentcyckle="2"/>
        <transend idref="ID1413122426"/>
        <placeend idref="ID1413908511"/>
        <bendpoint id="ID1438883795"
                   serial="1">
          <posattr x="-546.000000"
                   y="-154.254161"/>
          <fillattr colour="White"
                    pattern="Solid"
                    filled="false"/>
          <lineattr colour="Black"
                    thick="0"
                    type="Solid"/>
          <textattr colour="Black"
                    bold="false"/>
        </bendpoint>
        <annot id="ID1414229850">
          <posattr x="-533.000000"
                   y="-134.000000"/>
          <fillattr colour="White"
                    pattern="Solid"
                    filled="false"/>
          <lineattr colour="Black"
                    thick="0"
                    type="Solid"/>
          <textattr colour="Black"
                    bold="false"/>
          <text tool="CPN Tools"
                version="4.0.1">kid</text>
        </annot>
      </arc>
      <arc id="ID1414250067"
           orientation="PtoT"
           order="1">
        <posattr x="0.000000"
                 y="0.000000"/>
        <fillattr colour="White"
                  pattern=""
                  filled="false"/>
        <lineattr colour="Black"
                  thick="1"
                  type="Solid"/>
        <textattr colour="Black"
                  bold="false"/>
        <arrowattr headsize="1.200000"
                   currentcyckle="2"/>
        <transend idref="ID1413131783"/>
        <placeend idref="ID1413908511"/>
        <bendpoint id="ID1431162218"
                   serial="1">
          <posattr x="-462.000000"
                   y="-168.000000"/>
          <fillattr colour="White"
                    pattern="Solid"
                    filled="false"/>
          <lineattr colour="Black"
                    thick="0"
                    type="Solid"/>
          <textattr colour="Black"
                    bold="false"/>
        </bendpoint>
        <bendpoint id="ID1438875237"
                   serial="2">
          <posattr x="-406.000000"
                   y="-168.000000"/>
          <fillattr colour="White"
                    pattern="Solid"
                    filled="false"/>
          <lineattr colour="Black"
                    thick="0"
                    type="Solid"/>
          <textattr colour="Black"
                    bold="false"/>
        </bendpoint>
        <annot id="ID1414250068">
          <posattr x="-430.000000"
                   y="-157.000000"/>
          <fillattr colour="White"
                    pattern="Solid"
                    filled="false"/>
          <lineattr colour="Black"
                    thick="0"
                    type="Solid"/>
          <textattr colour="Black"
                    bold="false"/>
          <text tool="CPN Tools"
                version="4.0.1">kid</text>
        </annot>
      </arc>
      <arc id="ID1414255873"
           orientation="BOTHDIR"
           order="1">
        <posattr x="0.000000"
                 y="0.000000"/>
        <fillattr colour="White"
                  pattern=""
                  filled="false"/>
        <lineattr colour="Black"
                  thick="1"
                  type="Solid"/>
        <textattr colour="Black"
                  bold="false"/>
        <arrowattr headsize="1.200000"
                   currentcyckle="2"/>
        <transend idref="ID1413131783"/>
        <placeend idref="ID1412882015"/>
        <bendpoint id="ID1438910388"
                   serial="1">
          <posattr x="-294.000000"
                   y="-65.067210"/>
          <fillattr colour="White"
                    pattern="Solid"
                    filled="false"/>
          <lineattr colour="Black"
                    thick="0"
                    type="Solid"/>
          <textattr colour="Black"
                    bold="false"/>
        </bendpoint>
        <annot id="ID1414255874">
          <posattr x="-246.500000"
                   y="-97.000000"/>
          <fillattr colour="White"
                    pattern="Solid"
                    filled="false"/>
          <lineattr colour="Black"
                    thick="0"
                    type="Solid"/>
          <textattr colour="Black"
                    bold="false"/>
          <text tool="CPN Tools"
                version="4.0.1">1`Vi(hc)++
1`OUri(uri)++
1`Ni(N)</text>
        </annot>
      </arc>
      <arc id="ID1414264605"
           orientation="TtoP"
           order="1">
        <posattr x="0.000000"
                 y="0.000000"/>
        <fillattr colour="White"
                  pattern=""
                  filled="false"/>
        <lineattr colour="Black"
                  thick="1"
                  type="Solid"/>
        <textattr colour="Black"
                  bold="false"/>
        <arrowattr headsize="1.200000"
                   currentcyckle="2"/>
        <transend idref="ID1413131783"/>
        <placeend idref="ID1412882009"/>
        <annot id="ID1414264606">
          <posattr x="-212.000000"
                   y="-143.000000"/>
          <fillattr colour="White"
                    pattern="Solid"
                    filled="false"/>
          <lineattr colour="Black"
                    thick="0"
                    type="Solid"/>
          <textattr colour="Black"
                    bold="false"/>
          <text tool="CPN Tools"
                version="4.0.1">(uri,token,
Msg1(kid,N,v1(hc),
mac1))</text>
        </annot>
      </arc>
      <arc id="ID1415053733"
           orientation="BOTHDIR"
           order="1">
        <posattr x="0.000000"
                 y="0.000000"/>
        <fillattr colour="White"
                  pattern=""
                  filled="false"/>
        <lineattr colour="Black"
                  thick="1"
                  type="Solid"/>
        <textattr colour="Black"
                  bold="false"/>
        <arrowattr headsize="1.200000"
                   currentcyckle="2"/>
        <transend idref="ID1413885942"/>
        <placeend idref="ID1412882015"/>
        <bendpoint id="ID1415057119"
                   serial="1">
          <posattr x="-310.000000"
                   y="84.000000"/>
          <fillattr colour="White"
                    pattern="Solid"
                    filled="false"/>
          <lineattr colour="Black"
                    thick="0"
                    type="Solid"/>
          <textattr colour="Black"
                    bold="false"/>
        </bendpoint>
        <annot id="ID1415053734">
          <posattr x="-274.000000"
                   y="73.000000"/>
          <fillattr colour="White"
                    pattern="Solid"
                    filled="false"/>
          <lineattr colour="Black"
                    thick="0"
                    type="Solid"/>
          <textattr colour="Black"
                    bold="false"/>
          <text tool="CPN Tools"
                version="4.0.1">OPK(pukx)</text>
        </annot>
      </arc>
      <arc id="ID1415511430"
           orientation="PtoT"
           order="1">
        <posattr x="0.000000"
                 y="0.000000"/>
        <fillattr colour="White"
                  pattern=""
                  filled="false"/>
        <lineattr colour="Black"
                  thick="1"
                  type="Solid"/>
        <textattr colour="Black"
                  bold="false"/>
        <arrowattr headsize="1.200000"
                   currentcyckle="2"/>
        <transend idref="ID1413127753"/>
        <placeend idref="ID1415503898"/>
        <bendpoint id="ID1415518971"
                   serial="1">
          <posattr x="-655.000000"
                   y="-31.000000"/>
          <fillattr colour="White"
                    pattern="Solid"
                    filled="false"/>
          <lineattr colour="Black"
                    thick="0"
                    type="Solid"/>
          <textattr colour="Black"
                    bold="false"/>
        </bendpoint>
        <annot id="ID1415511431">
          <posattr x="-663.000000"
                   y="-49.000000"/>
          <fillattr colour="White"
                    pattern="Solid"
                    filled="false"/>
          <lineattr colour="Black"
                    thick="0"
                    type="Solid"/>
          <textattr colour="Black"
                    bold="false"/>
          <text tool="CPN Tools"
                version="4.0.1">e</text>
        </annot>
      </arc>
      <arc id="ID1416005848"
           orientation="PtoT"
           order="1">
        <posattr x="0.000000"
                 y="0.000000"/>
        <fillattr colour="White"
                  pattern=""
                  filled="false"/>
        <lineattr colour="Black"
                  thick="1"
                  type="Solid"/>
        <textattr colour="Black"
                  bold="false"/>
        <arrowattr headsize="1.200000"
                   currentcyckle="2"/>
        <transend idref="ID1413122426"/>
        <placeend idref="ID1412882015"/>
        <annot id="ID1416005849">
          <posattr x="-428.500000"
                   y="-13.000000"/>
          <fillattr colour="White"
                    pattern="Solid"
                    filled="false"/>
          <lineattr colour="Black"
                    thick="0"
                    type="Solid"/>
          <textattr colour="Black"
                    bold="false"/>
          <text tool="CPN Tools"
                version="4.0.1">NS1(e)</text>
        </annot>
      </arc>
      <arc id="ID1416064112"
           orientation="TtoP"
           order="1">
        <posattr x="0.000000"
                 y="0.000000"/>
        <fillattr colour="White"
                  pattern=""
                  filled="false"/>
        <lineattr colour="Black"
                  thick="1"
                  type="Solid"/>
        <textattr colour="Black"
                  bold="false"/>
        <arrowattr headsize="1.200000"
                   currentcyckle="2"/>
        <transend idref="ID1413885942"/>
        <placeend idref="ID1412882015"/>
        <bendpoint id="ID1496279500"
                   serial="1">
          <posattr x="-294.000000"
                   y="65.000000"/>
          <fillattr colour="White"
                    pattern="Solid"
                    filled="false"/>
          <lineattr colour="Black"
                    thick="0"
                    type="Solid"/>
          <textattr colour="Black"
                    bold="false"/>
        </bendpoint>
        <annot id="ID1416064113">
          <posattr x="-250.000000"
                   y="47.000000"/>
          <fillattr colour="White"
                    pattern="Solid"
                    filled="false"/>
          <lineattr colour="Black"
                    thick="0"
                    type="Solid"/>
          <textattr colour="Black"
                    bold="false"/>
          <text tool="CPN Tools"
                version="4.0.1">1`NS1(e)
++1`NS2(e)</text>
        </annot>
      </arc>
      <arc id="ID1414258782"
           orientation="TtoP"
           order="2">
        <posattr x="0.000000"
                 y="0.000000"/>
        <fillattr colour="White"
                  pattern=""
                  filled="false"/>
        <lineattr colour="Black"
                  thick="1"
                  type="Solid"/>
        <textattr colour="Black"
                  bold="false"/>
        <arrowattr headsize="1.200000"
                   currentcyckle="2"/>
        <transend idref="ID1413122426"/>
        <placeend idref="ID1412882015"/>
        <bendpoint id="ID1416001708"
                   serial="1">
          <posattr x="-436.000000"
                   y="-42.000000"/>
          <fillattr colour="White"
                    pattern="Solid"
                    filled="false"/>
          <lineattr colour="Black"
                    thick="0"
                    type="Solid"/>
          <textattr colour="Black"
                    bold="false"/>
        </bendpoint>
        <annot id="ID1414258783">
          <posattr x="-416.000000"
                   y="-53.000000"/>
          <fillattr colour="White"
                    pattern="Solid"
                    filled="false"/>
          <lineattr colour="Black"
                    thick="0"
                    type="Solid"/>
          <textattr colour="Black"
                    bold="false"/>
          <text tool="CPN Tools"
                version="4.0.1">Mac1(kid,v2(hc),P)</text>
        </annot>
      </arc>
      <arc id="ID1416129396"
           orientation="PtoT"
           order="1">
        <posattr x="0.000000"
                 y="0.000000"/>
        <fillattr colour="White"
                  pattern=""
                  filled="false"/>
        <lineattr colour="Black"
                  thick="1"
                  type="Solid"/>
        <textattr colour="Black"
                  bold="false"/>
        <arrowattr headsize="1.200000"
                   currentcyckle="2"/>
        <transend idref="ID1413131783"/>
        <placeend idref="ID1412882015"/>
        <bendpoint id="ID1416175291"
                   serial="1">
          <posattr x="-310.752020"
                   y="-84.000000"/>
          <fillattr colour="White"
                    pattern="Solid"
                    filled="false"/>
          <lineattr colour="Black"
                    thick="0"
                    type="Solid"/>
          <textattr colour="Black"
                    bold="false"/>
        </bendpoint>
        <annot id="ID1416129397">
          <posattr x="-360.500000"
                   y="-95.000000"/>
          <fillattr colour="White"
                    pattern="Solid"
                    filled="false"/>
          <lineattr colour="Black"
                    thick="0"
                    type="Solid"/>
          <textattr colour="Black"
                    bold="false"/>
          <text tool="CPN Tools"
                version="4.0.1">1`NS2(e)++
1`Mac1(mac1)</text>
        </annot>
      </arc>
      <arc id="ID1416152033"
           orientation="TtoP"
           order="3">
        <posattr x="0.000000"
                 y="0.000000"/>
        <fillattr colour="White"
                  pattern=""
                  filled="false"/>
        <lineattr colour="Black"
                  thick="1"
                  type="Solid"/>
        <textattr colour="Black"
                  bold="false"/>
        <arrowattr headsize="1.200000"
                   currentcyckle="2"/>
        <transend idref="ID1413131783"/>
        <placeend idref="ID1412882015"/>
        <bendpoint id="ID1416153981"
                   serial="1">
          <posattr x="-462.000000"
                   y="-141.352904"/>
          <fillattr colour="White"
                    pattern="Solid"
                    filled="false"/>
          <lineattr colour="Black"
                    thick="0"
                    type="Solid"/>
          <textattr colour="Black"
                    bold="false"/>
        </bendpoint>
        <bendpoint id="ID1416155589"
                   serial="2">
          <posattr x="-462.000000"
                   y="-70.115528"/>
          <fillattr colour="White"
                    pattern="Solid"
                    filled="false"/>
          <lineattr colour="Black"
                    thick="0"
                    type="Solid"/>
          <textattr colour="Black"
                    bold="false"/>
        </bendpoint>
        <bendpoint id="ID1496649429"
                   serial="3">
          <posattr x="-347.212094"
                   y="-70.115528"/>
          <fillattr colour="White"
                    pattern="Solid"
                    filled="false"/>
          <lineattr colour="Black"
                    thick="0"
                    type="Solid"/>
          <textattr colour="Black"
                    bold="false"/>
        </bendpoint>
        <annot id="ID1416152034">
          <posattr x="-416.000000"
                   y="-130.000000"/>
          <fillattr colour="White"
                    pattern="Solid"
                    filled="false"/>
          <lineattr colour="Black"
                    thick="0"
                    type="Solid"/>
          <textattr colour="Black"
                    bold="false"/>
          <text tool="CPN Tools"
                version="4.0.1">1`Tkn(token)</text>
        </annot>
      </arc>
      <arc id="ID1420922600"
           orientation="Reset"
           order="1">
        <posattr x="0.000000"
                 y="0.000000"/>
        <fillattr colour="White"
                  pattern=""
                  filled="false"/>
        <lineattr colour="Black"
                  thick="1"
                  type="Solid"/>
        <textattr colour="Black"
                  bold="false"/>
        <arrowattr headsize="1.200000"
                   currentcyckle="2"/>
        <transend idref="ID1413127753"/>
        <placeend idref="ID1413462464"/>
        <bendpoint id="ID1420922799"
                   serial="1">
          <posattr x="-771.000000"
                   y="-153.000000"/>
          <fillattr colour="White"
                    pattern="Solid"
                    filled="false"/>
          <lineattr colour="Black"
                    thick="0"
                    type="Solid"/>
          <textattr colour="Black"
                    bold="false"/>
        </bendpoint>
        <annot id="ID1420922601">
          <posattr x="-721.000000"
                   y="-140.000000"/>
          <fillattr colour="White"
                    pattern="Solid"
                    filled="false"/>
          <lineattr colour="Black"
                    thick="0"
                    type="Solid"/>
          <textattr colour="Black"
                    bold="false"/>
          <text tool="CPN Tools"
                version="4.0.1"/>
        </annot>
      </arc>
      <arc id="ID1427445634"
           orientation="TtoP"
           order="1">
        <posattr x="0.000000"
                 y="0.000000"/>
        <fillattr colour="White"
                  pattern=""
                  filled="false"/>
        <lineattr colour="Black"
                  thick="1"
                  type="Solid"/>
        <textattr colour="Black"
                  bold="false"/>
        <arrowattr headsize="1.200000"
                   currentcyckle="2"/>
        <transend idref="ID1413104804"/>
        <placeend idref="ID1415503898"/>
        <bendpoint id="ID1427466049"
                   serial="1">
          <posattr x="-655.000000"
                   y="42.000000"/>
          <fillattr colour="White"
                    pattern="Solid"
                    filled="false"/>
          <lineattr colour="Black"
                    thick="0"
                    type="Solid"/>
          <textattr colour="Black"
                    bold="false"/>
        </bendpoint>
        <annot id="ID1427445635">
          <posattr x="-647.000000"
                   y="84.000000"/>
          <fillattr colour="White"
                    pattern="Solid"
                    filled="false"/>
          <lineattr colour="Black"
                    thick="0"
                    type="Solid"/>
          <textattr colour="Black"
                    bold="false"/>
          <text tool="CPN Tools"
                version="4.0.1">e</text>
        </annot>
      </arc>
      <arc id="ID1429160770"
           orientation="Reset"
           order="1">
        <posattr x="0.000000"
                 y="0.000000"/>
        <fillattr colour="White"
                  pattern=""
                  filled="false"/>
        <lineattr colour="Black"
                  thick="1"
                  type="Solid"/>
        <textattr colour="Black"
                  bold="false"/>
        <arrowattr headsize="1.200000"
                   currentcyckle="2"/>
        <transend idref="ID1413104804"/>
        <placeend idref="ID1412882015"/>
        <bendpoint id="ID1429174486"
                   serial="1">
          <posattr x="-141.000000"
                   y="168.000000"/>
          <fillattr colour="White"
                    pattern="Solid"
                    filled="false"/>
          <lineattr colour="Black"
                    thick="0"
                    type="Solid"/>
          <textattr colour="Black"
                    bold="false"/>
        </bendpoint>
        <bendpoint id="ID1429179064"
                   serial="2">
          <posattr x="-141.000000"
                   y="-42.000000"/>
          <fillattr colour="White"
                    pattern="Solid"
                    filled="false"/>
          <lineattr colour="Black"
                    thick="0"
                    type="Solid"/>
          <textattr colour="Black"
                    bold="false"/>
        </bendpoint>
        <annot id="ID1429160771">
          <posattr x="-690.000000"
                   y="190.000000"/>
          <fillattr colour="White"
                    pattern="Solid"
                    filled="false"/>
          <lineattr colour="Black"
                    thick="0"
                    type="Solid"/>
          <textattr colour="Black"
                    bold="false"/>
          <text tool="CPN Tools"
                version="4.0.1"/>
        </annot>
      </arc>
      <arc id="ID1451597102"
           orientation="PtoT"
           order="1">
        <posattr x="0.000000"
                 y="0.000000"/>
        <fillattr colour="White"
                  pattern=""
                  filled="false"/>
        <lineattr colour="Black"
                  thick="1"
                  type="Solid"/>
        <textattr colour="Black"
                  bold="false"/>
        <arrowattr headsize="1.200000"
                   currentcyckle="2"/>
        <transend idref="ID1413885942"/>
        <placeend idref="ID1451575200"/>
        <bendpoint id="ID1513420662"
                   serial="1">
          <posattr x="-252.000000"
                   y="96.409675"/>
          <fillattr colour="White"
                    pattern="Solid"
                    filled="false"/>
          <lineattr colour="Black"
                    thick="0"
                    type="Solid"/>
          <textattr colour="Black"
                    bold="false"/>
        </bendpoint>
        <annot id="ID1451597103">
          <posattr x="-337.000000"
                   y="90.000000"/>
          <fillattr colour="White"
                    pattern="Solid"
                    filled="false"/>
          <lineattr colour="Black"
                    thick="0"
                    type="Solid"/>
          <textattr colour="Black"
                    bold="false"/>
          <text tool="CPN Tools"
                version="4.0.1">nx</text>
        </annot>
      </arc>
      <arc id="ID1490032291"
           orientation="TtoP"
           order="1">
        <posattr x="0.000000"
                 y="0.000000"/>
        <fillattr colour="White"
                  pattern=""
                  filled="false"/>
        <lineattr colour="Black"
                  thick="1"
                  type="Solid"/>
        <textattr colour="Black"
                  bold="false"/>
        <arrowattr headsize="1.200000"
                   currentcyckle="2"/>
        <transend idref="ID1413885942"/>
        <placeend idref="ID1451575200"/>
        <bendpoint id="ID1490039498"
                   serial="1">
          <posattr x="-353.000000"
                   y="122.759293"/>
          <fillattr colour="White"
                    pattern="Solid"
                    filled="false"/>
          <lineattr colour="Black"
                    thick="0"
                    type="Solid"/>
          <textattr colour="Black"
                    bold="false"/>
        </bendpoint>
        <annot id="ID1490032292">
          <posattr x="-327.000000"
                   y="123.000000"/>
          <fillattr colour="White"
                    pattern="Solid"
                    filled="false"/>
          <lineattr colour="Black"
                    thick="0"
                    type="Solid"/>
          <textattr colour="Black"
                    bold="false"/>
          <text tool="CPN Tools"
                version="4.0.1">if !sim then 1`discrete
(1,MAX) else empty</text>
        </annot>
      </arc>
      <arc id="ID1493453442"
           orientation="BOTHDIR"
           order="1">
        <posattr x="0.000000"
                 y="0.000000"/>
        <fillattr colour="White"
                  pattern=""
                  filled="false"/>
        <lineattr colour="Teal"
                  thick="1"
                  type="Solid"/>
        <textattr colour="Teal"
                  bold="false"/>
        <arrowattr headsize="1.200000"
                   currentcyckle="2"/>
        <transend idref="ID1413104804"/>
        <placeend idref="ID1493422800"/>
        <bendpoint id="ID1495486877"
                   serial="1">
          <posattr x="-687.000000"
                   y="-70.000000"/>
          <fillattr colour="White"
                    pattern="Solid"
                    filled="false"/>
          <lineattr colour="Black"
                    thick="0"
                    type="Solid"/>
          <textattr colour="Black"
                    bold="false"/>
        </bendpoint>
        <annot id="ID1493453443">
          <posattr x="-696.500000"
                   y="-46.000000"/>
          <fillattr colour="White"
                    pattern="Solid"
                    filled="false"/>
          <lineattr colour="Teal"
                    thick="0"
                    type="Solid"/>
          <textattr colour="Teal"
                    bold="false"/>
          <text tool="CPN Tools"
                version="4.0.1">m</text>
        </annot>
      </arc>
      <arc id="ID1493840313"
           orientation="BOTHDIR"
           order="1">
        <posattr x="0.000000"
                 y="0.000000"/>
        <fillattr colour="White"
                  pattern=""
                  filled="false"/>
        <lineattr colour="Black"
                  thick="1"
                  type="Solid"/>
        <textattr colour="Black"
                  bold="false"/>
        <arrowattr headsize="1.200000"
                   currentcyckle="2"/>
        <transend idref="ID1413104804"/>
        <placeend idref="ID1493776477"/>
        <bendpoint id="ID1495493033"
                   serial="1">
          <posattr x="-772.000000"
                   y="148.000000"/>
          <fillattr colour="White"
                    pattern="Solid"
                    filled="false"/>
          <lineattr colour="Black"
                    thick="0"
                    type="Solid"/>
          <textattr colour="Black"
                    bold="false"/>
        </bendpoint>
        <annot id="ID1493840314">
          <posattr x="-766.500000"
                   y="136.000000"/>
          <fillattr colour="White"
                    pattern="Solid"
                    filled="false"/>
          <lineattr colour="Black"
                    thick="0"
                    type="Solid"/>
          <textattr colour="Black"
                    bold="false"/>
          <text tool="CPN Tools"
                version="4.0.1">i</text>
        </annot>
      </arc>
      <arc id="ID1495610553"
           orientation="BOTHDIR"
           order="1">
        <posattr x="0.000000"
                 y="0.000000"/>
        <fillattr colour="White"
                  pattern=""
                  filled="false"/>
        <lineattr colour="Teal"
                  thick="1"
                  type="Solid"/>
        <textattr colour="Teal"
                  bold="false"/>
        <arrowattr headsize="1.200000"
                   currentcyckle="2"/>
        <transend idref="ID1413104804"/>
        <placeend idref="ID1494138866"/>
        <bendpoint id="ID1495660390"
                   serial="1">
          <posattr x="-728.000000"
                   y="63.000000"/>
          <fillattr colour="White"
                    pattern="Solid"
                    filled="false"/>
          <lineattr colour="Black"
                    thick="0"
                    type="Solid"/>
          <textattr colour="Black"
                    bold="false"/>
        </bendpoint>
        <annot id="ID1495610554">
          <posattr x="-734.000000"
                   y="74.000000"/>
          <fillattr colour="White"
                    pattern="Solid"
                    filled="false"/>
          <lineattr colour="Teal"
                    thick="0"
                    type="Solid"/>
          <textattr colour="Teal"
                    bold="false"/>
          <text tool="CPN Tools"
                version="4.0.1">j</text>
        </annot>
      </arc>
      <arc id="ID1495622999"
           orientation="BOTHDIR"
           order="1">
        <posattr x="0.000000"
                 y="0.000000"/>
        <fillattr colour="White"
                  pattern=""
                  filled="false"/>
        <lineattr colour="Teal"
                  thick="1"
                  type="Solid"/>
        <textattr colour="Teal"
                  bold="false"/>
        <arrowattr headsize="1.200000"
                   currentcyckle="2"/>
        <transend idref="ID1413104804"/>
        <placeend idref="ID1495176955"/>
        <bendpoint id="ID1495654153"
                   serial="1">
          <posattr x="-714.000000"
                   y="25.000000"/>
          <fillattr colour="White"
                    pattern="Solid"
                    filled="false"/>
          <lineattr colour="Black"
                    thick="0"
                    type="Solid"/>
          <textattr colour="Black"
                    bold="false"/>
        </bendpoint>
        <annot id="ID1495623000">
          <posattr x="-721.500000"
                   y="33.000000"/>
          <fillattr colour="White"
                    pattern="Solid"
                    filled="false"/>
          <lineattr colour="Teal"
                    thick="0"
                    type="Solid"/>
          <textattr colour="Teal"
                    bold="false"/>
          <text tool="CPN Tools"
                version="4.0.1">k</text>
        </annot>
      </arc>
      <arc id="ID1495635458"
           orientation="BOTHDIR"
           order="1">
        <posattr x="0.000000"
                 y="0.000000"/>
        <fillattr colour="White"
                  pattern=""
                  filled="false"/>
        <lineattr colour="Teal"
                  thick="1"
                  type="Solid"/>
        <textattr colour="Teal"
                  bold="false"/>
        <arrowattr headsize="1.200000"
                   currentcyckle="2"/>
        <transend idref="ID1413104804"/>
        <placeend idref="ID1495201009"/>
        <bendpoint id="ID1495647917"
                   serial="1">
          <posattr x="-700.000000"
                   y="-13.000000"/>
          <fillattr colour="White"
                    pattern="Solid"
                    filled="false"/>
          <lineattr colour="Black"
                    thick="0"
                    type="Solid"/>
          <textattr colour="Black"
                    bold="false"/>
        </bendpoint>
        <annot id="ID1495635459">
          <posattr x="-705.500000"
                   y="-4.000000"/>
          <fillattr colour="White"
                    pattern="Solid"
                    filled="false"/>
          <lineattr colour="Teal"
                    thick="0"
                    type="Solid"/>
          <textattr colour="Teal"
                    bold="false"/>
          <text tool="CPN Tools"
                version="4.0.1">l</text>
        </annot>
      </arc>
      <arc id="ID1496746333"
           orientation="PtoT"
           order="1">
        <posattr x="0.000000"
                 y="0.000000"/>
        <fillattr colour="White"
                  pattern=""
                  filled="false"/>
        <lineattr colour="Black"
                  thick="1"
                  type="Solid"/>
        <textattr colour="Black"
                  bold="false"/>
        <arrowattr headsize="1.200000"
                   currentcyckle="2"/>
        <transend idref="ID1413104804"/>
        <placeend idref="ID1496725160"/>
        <bendpoint id="ID1497446177"
                   serial="1">
          <posattr x="-818.000000"
                   y="195.000000"/>
          <fillattr colour="White"
                    pattern="Solid"
                    filled="false"/>
          <lineattr colour="Black"
                    thick="0"
                    type="Solid"/>
          <textattr colour="Black"
                    bold="false"/>
        </bendpoint>
        <annot id="ID1496746334">
          <posattr x="-783.000000"
                   y="203.000000"/>
          <fillattr colour="White"
                    pattern="Solid"
                    filled="false"/>
          <lineattr colour="Black"
                    thick="0"
                    type="Solid"/>
          <textattr colour="Black"
                    bold="false"/>
          <text tool="CPN Tools"
                version="4.0.1">x</text>
        </annot>
      </arc>
      <arc id="ID1496790153"
           orientation="BOTHDIR"
           order="1">
        <posattr x="0.000000"
                 y="0.000000"/>
        <fillattr colour="White"
                  pattern=""
                  filled="false"/>
        <lineattr colour="Black"
                  thick="1"
                  type="Solid"/>
        <textattr colour="Black"
                  bold="false"/>
        <arrowattr headsize="1.200000"
                   currentcyckle="2"/>
        <transend idref="ID1413104804"/>
        <placeend idref="ID1496730587"/>
        <bendpoint id="ID1497657590"
                   serial="1">
          <posattr x="-703.000000"
                   y="252.000000"/>
          <fillattr colour="White"
                    pattern="Solid"
                    filled="false"/>
          <lineattr colour="Black"
                    thick="0"
                    type="Solid"/>
          <textattr colour="Black"
                    bold="false"/>
        </bendpoint>
        <annot id="ID1496790154">
          <posattr x="-695.500000"
                   y="230.000000"/>
          <fillattr colour="White"
                    pattern="Solid"
                    filled="false"/>
          <lineattr colour="Black"
                    thick="0"
                    type="Solid"/>
          <textattr colour="Black"
                    bold="false"/>
          <text tool="CPN Tools"
                version="4.0.1">y</text>
        </annot>
      </arc>
      <arc id="ID1496794732"
           orientation="TtoP"
           order="1">
        <posattr x="0.000000"
                 y="0.000000"/>
        <fillattr colour="White"
                  pattern=""
                  filled="false"/>
        <lineattr colour="Black"
                  thick="1"
                  type="Solid"/>
        <textattr colour="Black"
                  bold="false"/>
        <arrowattr headsize="1.200000"
                   currentcyckle="2"/>
        <transend idref="ID1413104804"/>
        <placeend idref="ID1496725160"/>
        <bendpoint id="ID1497448340"
                   serial="1">
          <posattr x="-727.000000"
                   y="252.000000"/>
          <fillattr colour="White"
                    pattern="Solid"
                    filled="false"/>
          <lineattr colour="Black"
                    thick="0"
                    type="Solid"/>
          <textattr colour="Black"
                    bold="false"/>
        </bendpoint>
        <annot id="ID1496794733">
          <posattr x="-736.000000"
                   y="263.000000"/>
          <fillattr colour="White"
                    pattern="Solid"
                    filled="false"/>
          <lineattr colour="Black"
                    thick="0"
                    type="Solid"/>
          <textattr colour="Black"
                    bold="false"/>
          <text tool="CPN Tools"
                version="4.0.1">x+1</text>
        </annot>
      </arc>
      <arc id="ID1501063988"
           orientation="TtoP"
           order="1">
        <posattr x="0.000000"
                 y="0.000000"/>
        <fillattr colour="White"
                  pattern=""
                  filled="false"/>
        <lineattr colour="Black"
                  thick="1"
                  type="Solid"/>
        <textattr colour="Black"
                  bold="false"/>
        <arrowattr headsize="1.200000"
                   currentcyckle="2"/>
        <transend idref="ID1413104804"/>
        <placeend idref="ID1501058886"/>
        <bendpoint id="ID1501115111"
                   serial="1">
          <posattr x="-504.000000"
                   y="189.309935"/>
          <fillattr colour="White"
                    pattern="Solid"
                    filled="false"/>
          <lineattr colour="Black"
                    thick="0"
                    type="Solid"/>
          <textattr colour="Black"
                    bold="false"/>
        </bendpoint>
        <annot id="ID1508576935">
          <posattr x="-567.000000"
                   y="189.000000"/>
          <fillattr colour="White"
                    pattern="Solid"
                    filled="false"/>
          <lineattr colour="Black"
                    thick="0"
                    type="Solid"/>
          <textattr colour="Black"
                    bold="false"/>
          <text tool="CPN Tools"
                version="4.0.1">if !sim then 
empty else 1`()</text>
        </annot>
      </arc>
      <arc id="ID1501069092"
           orientation="Inhibitor"
           order="1">
        <posattr x="0.000000"
                 y="0.000000"/>
        <fillattr colour="White"
                  pattern=""
                  filled="false"/>
        <lineattr colour="Black"
                  thick="1"
                  type="Solid"/>
        <textattr colour="Black"
                  bold="false"/>
        <arrowattr headsize="1.200000"
                   currentcyckle="2"/>
        <transend idref="ID1413104804"/>
        <placeend idref="ID1501058886"/>
        <bendpoint id="ID1501135601"
                   serial="1">
          <posattr x="-535.898119"
                   y="210.000000"/>
          <fillattr colour="White"
                    pattern="Solid"
                    filled="false"/>
          <lineattr colour="Black"
                    thick="0"
                    type="Solid"/>
          <textattr colour="Black"
                    bold="false"/>
        </bendpoint>
        <annot id="ID1513749993">
          <posattr x="-587.000000"
                   y="221.000000"/>
          <fillattr colour="White"
                    pattern="Solid"
                    filled="false"/>
          <lineattr colour="Black"
                    thick="0"
                    type="Solid"/>
          <textattr colour="Black"
                    bold="false"/>
          <text tool="CPN Tools"
                version="4.0.1">1`()</text>
        </annot>
      </arc>
      <constraints/>
      <Aux id="ID1500262229">
        <posattr x="-462.000000"
                 y="294.000000"/>
        <fillattr colour="White"
                  pattern=""
                  filled="false"/>
        <lineattr colour="Navy"
                  thick="1"
                  type="Solid"/>
        <textattr colour="Navy"
                  bold="false"/>
        <label/>
        <text>(* Simulation 1*)
sim:=true;
AttM1:=Off;
AttM2:=Off;</text>
      </Aux>
      <Aux id="ID1507895271">
        <posattr x="-294.000000"
                 y="308.000000"/>
        <fillattr colour="White"
                  pattern=""
                  filled="false"/>
        <lineattr colour="Navy"
                  thick="1"
                  type="Solid"/>
        <textattr colour="Navy"
                  bold="false"/>
        <label/>
        <text>(* Model Check1*)
sim:=false;
AttM1:=On;
AttM2:=Brk;
SkipChkM1:=false;</text>
      </Aux>
      <Aux id="ID1508016827">
        <posattr x="-294.000000"
                 y="232.000000"/>
        <fillattr colour="White"
                  pattern=""
                  filled="false"/>
        <lineattr colour="Navy"
                  thick="1"
                  type="Solid"/>
        <textattr colour="Navy"
                  bold="false"/>
        <label/>
        <text>(* Model Check2*)
sim:=false;
AttM1:=On;
AttM2:=On;
SkipChkM1:=true;</text>
      </Aux>
      <Aux id="ID1508044838">
        <posattr x="-489.000000"
                 y="308.000000"/>
        <fillattr colour="White"
                  pattern=""
                  filled="false"/>
        <lineattr colour="Navy"
                  thick="1"
                  type="Solid"/>
        <textattr colour="Navy"
                  bold="false"/>
        <label/>
        <text>(*Model Configurations*)</text>
      </Aux>
      <Aux id="ID1509627374">
        <posattr x="-462.000000"
                 y="231.000000"/>
        <fillattr colour="White"
                  pattern=""
                  filled="false"/>
        <lineattr colour="Black"
                  thick="1"
                  type="Solid"/>
        <textattr colour="Black"
                  bold="false"/>
        <label/>
        <text>(* Simulation 2*)
sim:=true;
AttM1:=On;
AttM2:=On;
SkipChkM1:=false;</text>
      </Aux>
    </page>
    <page id="ID1412882753">
      <pageattr name="OP3"/>
      <place id="ID1412882761">
        <posattr x="-210.000000"
                 y="-84.000000"/>
        <fillattr colour="White"
                  pattern=""
                  filled="false"/>
        <lineattr colour="Black"
                  thick="1"
                  type="Solid"/>
        <textattr colour="Black"
                  bold="false"/>
        <text>C1</text>
        <ellipse w="34.000000"
                 h="34.000000"/>
        <token x="-10.000000"
               y="0.000000"/>
        <marking x="0.000000"
                 y="0.000000"
                 hidden="false">
          <snap snap_id="0"
                anchor.horizontal="0"
                anchor.vertical="0"/>
        </marking>
        <type id="ID1412882762">
          <posattr x="-178.000000"
                   y="-105.000000"/>
          <fillattr colour="White"
                    pattern="Solid"
                    filled="false"/>
          <lineattr colour="Black"
                    thick="0"
                    type="Solid"/>
          <textattr colour="Black"
                    bold="false"/>
          <text tool="CPN Tools"
                version="4.0.1">MSGs</text>
        </type>
        <initmark id="ID1412882763">
          <posattr x="-163.000000"
                   y="-62.000000"/>
          <fillattr colour="White"
                    pattern="Solid"
                    filled="false"/>
          <lineattr colour="Black"
                    thick="0"
                    type="Solid"/>
          <textattr colour="Black"
                    bold="false"/>
          <text tool="CPN Tools"
                version="4.0.1"/>
        </initmark>
        <port id="ID1412882764"
              type="In">
          <posattr x="-224.000000"
                   y="-98.000000"/>
          <fillattr colour="White"
                    pattern="Solid"
                    filled="false"/>
          <lineattr colour="Black"
                    thick="0"
                    type="Solid"/>
          <textattr colour="Black"
                    bold="false"/>
        </port>
      </place>
      <place id="ID1412882767">
        <posattr x="-546.000000"
                 y="-294.000000"/>
        <fillattr colour="White"
                  pattern=""
                  filled="false"/>
        <lineattr colour="Black"
                  thick="1"
                  type="Solid"/>
        <textattr colour="Black"
                  bold="false"/>
        <text>Initiator
RAM</text>
        <ellipse w="70.000000"
                 h="68.000000"/>
        <token x="-10.000000"
               y="0.000000"/>
        <marking x="109.321084"
                 y="6.553728"
                 hidden="true">
          <snap snap_id="0"
                anchor.horizontal="1"
                anchor.vertical="3"/>
        </marking>
        <type id="ID1412882768">
          <posattr x="-502.500000"
                   y="-327.000000"/>
          <fillattr colour="White"
                    pattern="Solid"
                    filled="false"/>
          <lineattr colour="Black"
                    thick="0"
                    type="Solid"/>
          <textattr colour="Black"
                    bold="false"/>
          <text tool="CPN Tools"
                version="4.0.1">IRAM</text>
        </type>
        <initmark id="ID1412882769">
          <posattr x="-486.000000"
                   y="-260.000000"/>
          <fillattr colour="White"
                    pattern="Solid"
                    filled="false"/>
          <lineattr colour="Black"
                    thick="0"
                    type="Solid"/>
          <textattr colour="Black"
                    bold="false"/>
          <text tool="CPN Tools"
                version="4.0.1"/>
        </initmark>
        <port id="ID1412882816"
              type="In">
          <posattr x="-573.000000"
                   y="-320.000000"/>
          <fillattr colour="White"
                    pattern="Solid"
                    filled="false"/>
          <lineattr colour="Black"
                    thick="0"
                    type="Solid"/>
          <textattr colour="Black"
                    bold="false"/>
        </port>
      </place>
      <place id="ID1412882772">
        <posattr x="-99.000000"
                 y="-294.000000"/>
        <fillattr colour="White"
                  pattern=""
                  filled="false"/>
        <lineattr colour="Black"
                  thick="1"
                  type="Solid"/>
        <textattr colour="Black"
                  bold="false"/>
        <text>Initiator
Database</text>
        <ellipse w="70.000000"
                 h="68.000000"/>
        <token x="-49.000000"
               y="38.000000"/>
        <marking x="-1.000000"
                 y="0.000000"
                 hidden="true">
          <snap snap_id="2"
                anchor.horizontal="1"
                anchor.vertical="3"/>
        </marking>
        <type id="ID1412882773">
          <posattr x="-60.000000"
                   y="-327.000000"/>
          <fillattr colour="White"
                    pattern="Solid"
                    filled="false"/>
          <lineattr colour="Black"
                    thick="0"
                    type="Solid"/>
          <textattr colour="Black"
                    bold="false"/>
          <text tool="CPN Tools"
                version="4.0.1">IDB</text>
        </type>
        <initmark id="ID1412882774">
          <posattr x="-39.000000"
                   y="-260.000000"/>
          <fillattr colour="White"
                    pattern="Solid"
                    filled="false"/>
          <lineattr colour="Black"
                    thick="0"
                    type="Solid"/>
          <textattr colour="Black"
                    bold="false"/>
          <text tool="CPN Tools"
                version="4.0.1"/>
        </initmark>
        <port id="ID1412882819"
              type="Out">
          <posattr x="-126.000000"
                   y="-320.000000"/>
          <fillattr colour="White"
                    pattern="Solid"
                    filled="false"/>
          <lineattr colour="Black"
                    thick="0"
                    type="Solid"/>
          <textattr colour="Black"
                    bold="false"/>
        </port>
      </place>
      <place id="ID1421125569">
        <posattr x="-882.000000"
                 y="-84.000000"/>
        <fillattr colour="White"
                  pattern=""
                  filled="false"/>
        <lineattr colour="Black"
                  thick="1"
                  type="Solid"/>
        <textattr colour="Black"
                  bold="false"/>
        <text>mac2&apos;</text>
        <ellipse w="60.000000"
                 h="40.000000"/>
        <token x="-10.000000"
               y="0.000000"/>
        <marking x="0.000000"
                 y="0.000000"
                 hidden="true">
          <snap snap_id="0"
                anchor.horizontal="0"
                anchor.vertical="0"/>
        </marking>
        <type id="ID1421125570">
          <posattr x="-839.500000"
                   y="-107.000000"/>
          <fillattr colour="White"
                    pattern="Solid"
                    filled="false"/>
          <lineattr colour="Black"
                    thick="0"
                    type="Solid"/>
          <textattr colour="Black"
                    bold="false"/>
          <text tool="CPN Tools"
                version="4.0.1">MAC2</text>
        </type>
        <initmark id="ID1421125571">
          <posattr x="-825.000000"
                   y="-60.000000"/>
          <fillattr colour="White"
                    pattern="Solid"
                    filled="false"/>
          <lineattr colour="Black"
                    thick="0"
                    type="Solid"/>
          <textattr colour="Black"
                    bold="false"/>
          <text tool="CPN Tools"
                version="4.0.1"/>
        </initmark>
      </place>
      <place id="ID1421438448">
        <posattr x="-273.000000"
                 y="-450.000000"/>
        <fillattr colour="White"
                  pattern=""
                  filled="false"/>
        <lineattr colour="Black"
                  thick="1"
                  type="Solid"/>
        <textattr colour="Black"
                  bold="false"/>
        <text>Sr_new</text>
        <ellipse w="60.000000"
                 h="40.000000"/>
        <token x="-44.000000"
               y="24.000000"/>
        <marking x="0.000000"
                 y="0.000000"
                 hidden="false">
          <snap snap_id="0"
                anchor.horizontal="0"
                anchor.vertical="0"/>
        </marking>
        <type id="ID1421438449">
          <posattr x="-240.500000"
                   y="-473.000000"/>
          <fillattr colour="White"
                    pattern="Solid"
                    filled="false"/>
          <lineattr colour="Black"
                    thick="0"
                    type="Solid"/>
          <textattr colour="Black"
                    bold="false"/>
          <text tool="CPN Tools"
                version="4.0.1">Sx</text>
        </type>
        <initmark id="ID1421438450">
          <posattr x="-216.000000"
                   y="-426.000000"/>
          <fillattr colour="White"
                    pattern="Solid"
                    filled="false"/>
          <lineattr colour="Black"
                    thick="0"
                    type="Solid"/>
          <textattr colour="Black"
                    bold="false"/>
          <text tool="CPN Tools"
                version="4.0.1"/>
        </initmark>
      </place>
      <place id="ID1421462512">
        <posattr x="-714.000000"
                 y="-378.000000"/>
        <fillattr colour="White"
                  pattern=""
                  filled="false"/>
        <lineattr colour="Black"
                  thick="1"
                  type="Solid"/>
        <textattr colour="Black"
                  bold="false"/>
        <text>NS</text>
        <ellipse w="24.000000"
                 h="24.000000"/>
        <token x="-26.000000"
               y="0.000000"/>
        <marking x="0.000000"
                 y="0.000000"
                 hidden="true">
          <snap snap_id="0"
                anchor.horizontal="0"
                anchor.vertical="0"/>
        </marking>
        <type id="ID1421462513">
          <posattr x="-729.000000"
                   y="-396.000000"/>
          <fillattr colour="White"
                    pattern="Solid"
                    filled="false"/>
          <lineattr colour="Black"
                    thick="0"
                    type="Solid"/>
          <textattr colour="Black"
                    bold="false"/>
          <text tool="CPN Tools"
                version="4.0.1">E</text>
        </type>
        <initmark id="ID1421463885">
          <posattr x="-670.000000"
                   y="-359.000000"/>
          <fillattr colour="White"
                    pattern="Solid"
                    filled="false"/>
          <lineattr colour="Black"
                    thick="0"
                    type="Solid"/>
          <textattr colour="Black"
                    bold="false"/>
          <text tool="CPN Tools"
                version="4.0.1"/>
        </initmark>
      </place>
      <place id="ID1431420014">
        <posattr x="-882.000000"
                 y="-450.000000"/>
        <fillattr colour="White"
                  pattern=""
                  filled="false"/>
        <lineattr colour="Black"
                  thick="1"
                  type="Solid"/>
        <textattr colour="Black"
                  bold="false"/>
        <text>SK</text>
        <ellipse w="60.000000"
                 h="40.000000"/>
        <token x="-44.000000"
               y="24.000000"/>
        <marking x="0.000000"
                 y="0.000000"
                 hidden="true">
          <snap snap_id="0"
                anchor.horizontal="0"
                anchor.vertical="0"/>
        </marking>
        <type id="ID1431420015">
          <posattr x="-857.500000"
                   y="-474.000000"/>
          <fillattr colour="White"
                    pattern="Solid"
                    filled="false"/>
          <lineattr colour="Black"
                    thick="0"
                    type="Solid"/>
          <textattr colour="Black"
                    bold="false"/>
          <text tool="CPN Tools"
                version="4.0.1">SKi</text>
        </type>
        <initmark id="ID1431420016">
          <posattr x="-839.500000"
                   y="-426.000000"/>
          <fillattr colour="White"
                    pattern="Solid"
                    filled="false"/>
          <lineattr colour="Black"
                    thick="0"
                    type="Solid"/>
          <textattr colour="Black"
                    bold="false"/>
          <text tool="CPN Tools"
                version="4.0.1">iniSKI</text>
        </initmark>
      </place>
      <place id="ID1439163779">
        <posattr x="-392.000000"
                 y="-378.000000"/>
        <fillattr colour="White"
                  pattern=""
                  filled="false"/>
        <lineattr colour="Black"
                  thick="1"
                  type="Solid"/>
        <textattr colour="Black"
                  bold="false"/>
        <text>Complete</text>
        <ellipse w="70.610324"
                 h="40.000000"/>
        <token x="-21.305162"
               y="17.000000"/>
        <marking x="0.000000"
                 y="0.000000"
                 hidden="false">
          <snap snap_id="0"
                anchor.horizontal="0"
                anchor.vertical="0"/>
        </marking>
        <type id="ID1439163780">
          <posattr x="-353.500000"
                   y="-401.000000"/>
          <fillattr colour="White"
                    pattern="Solid"
                    filled="false"/>
          <lineattr colour="Black"
                    thick="0"
                    type="Solid"/>
          <textattr colour="Black"
                    bold="false"/>
          <text tool="CPN Tools"
                version="4.0.1">INT</text>
        </type>
        <initmark id="ID1439163781">
          <posattr x="-360.000000"
                   y="-354.000000"/>
          <fillattr colour="White"
                    pattern="Solid"
                    filled="false"/>
          <lineattr colour="Black"
                    thick="0"
                    type="Solid"/>
          <textattr colour="Black"
                    bold="false"/>
          <text tool="CPN Tools"
                version="4.0.1">0</text>
        </initmark>
        <fusioninfo id="ID1489068248"
                    name="Reset">
          <posattr x="-419.000000"
                   y="-394.000000"/>
          <fillattr colour="White"
                    pattern="Solid"
                    filled="false"/>
          <lineattr colour="Black"
                    thick="0"
                    type="Solid"/>
          <textattr colour="Black"
                    bold="false"/>
        </fusioninfo>
      </place>
      <place id="ID1513561452">
        <posattr x="-168.000000"
                 y="-183.000000"/>
        <fillattr colour="White"
                  pattern=""
                  filled="false"/>
        <lineattr colour="Black"
                  thick="1"
                  type="Solid"/>
        <textattr colour="Black"
                  bold="false"/>
        <text>Stopped&apos;</text>
        <ellipse w="64.127701"
                 h="25.800255"/>
        <token x="-46.063850"
               y="0.000000"/>
        <marking x="0.000000"
                 y="0.000000"
                 hidden="false">
          <snap snap_id="0"
                anchor.horizontal="0"
                anchor.vertical="0"/>
        </marking>
        <type id="ID1513561453">
          <posattr x="-131.500000"
                   y="-201.000000"/>
          <fillattr colour="White"
                    pattern="Solid"
                    filled="false"/>
          <lineattr colour="Black"
                    thick="0"
                    type="Solid"/>
          <textattr colour="Black"
                    bold="false"/>
          <text tool="CPN Tools"
                version="4.0.1">INT</text>
        </type>
        <initmark id="ID1513561454">
          <posattr x="-127.936150"
                   y="-176.000000"/>
          <fillattr colour="White"
                    pattern="Solid"
                    filled="false"/>
          <lineattr colour="Black"
                    thick="0"
                    type="Solid"/>
          <textattr colour="Black"
                    bold="false"/>
          <text tool="CPN Tools"
                version="4.0.1">0</text>
        </initmark>
        <fusioninfo id="ID1513561455"
                    name="i5">
          <posattr x="-193.000000"
                   y="-194.000000"/>
          <fillattr colour="White"
                    pattern="Solid"
                    filled="false"/>
          <lineattr colour="Black"
                    thick="0"
                    type="Solid"/>
          <textattr colour="Black"
                    bold="false"/>
        </fusioninfo>
      </place>
      <place id="ID1513611559">
        <posattr x="-646.000000"
                 y="-108.000000"/>
        <fillattr colour="White"
                  pattern=""
                  filled="false"/>
        <lineattr colour="Teal"
                  thick="1"
                  type="Solid"/>
        <textattr colour="Teal"
                  bold="false"/>
        <text>Stopped</text>
        <ellipse w="59.277100"
                 h="26.536586"/>
        <token x="-31.250780"
               y="-23.159743"/>
        <marking x="-1.000000"
                 y="0.000000"
                 hidden="true">
          <snap snap_id="0"
                anchor.horizontal="0"
                anchor.vertical="0"/>
        </marking>
        <type id="ID1513611560">
          <posattr x="-611.500000"
                   y="-127.000000"/>
          <fillattr colour="White"
                    pattern="Solid"
                    filled="false"/>
          <lineattr colour="Teal"
                    thick="0"
                    type="Solid"/>
          <textattr colour="Teal"
                    bold="false"/>
          <text tool="CPN Tools"
                version="4.0.1">INT</text>
        </type>
        <initmark id="ID1513611561">
          <posattr x="-608.361450"
                   y="-108.000000"/>
          <fillattr colour="White"
                    pattern="Solid"
                    filled="false"/>
          <lineattr colour="Teal"
                    thick="0"
                    type="Solid"/>
          <textattr colour="Teal"
                    bold="false"/>
          <text tool="CPN Tools"
                version="4.0.1">0</text>
        </initmark>
        <fusioninfo id="ID1513611562"
                    name="i5">
          <posattr x="-669.000000"
                   y="-120.000000"/>
          <fillattr colour="White"
                    pattern="Solid"
                    filled="false"/>
          <lineattr colour="Black"
                    thick="0"
                    type="Solid"/>
          <textattr colour="Black"
                    bold="false"/>
        </fusioninfo>
      </place>
      <trans id="ID1420943469"
             explicit="false">
        <posattr x="-546.000000"
                 y="-84.000000"/>
        <fillattr colour="White"
                  pattern=""
                  filled="false"/>
        <lineattr colour="Black"
                  thick="1"
                  type="solid"/>
        <textattr colour="Black"
                  bold="false"/>
        <text>Unpack
and
Calc Pr</text>
        <box w="78.000000"
             h="67.107457"/>
        <binding x="7.200000"
                 y="-3.000000"/>
        <cond id="ID1509715133">
          <posattr x="-532.000000"
                   y="-31.000000"/>
          <fillattr colour="White"
                    pattern="Solid"
                    filled="false"/>
          <lineattr colour="Black"
                    thick="0"
                    type="Solid"/>
          <textattr colour="Black"
                    bold="false"/>
          <text tool="CPN Tools"
                version="4.0.1">[token=token&apos; andalso N&lt;&gt;N&apos; 
andalso uri=uri&apos; andalso checkVs(hc,hc&apos;)]</text>
        </cond>
        <time id="ID1420943471">
          <posattr x="-492.500000"
                   y="-39.446272"/>
          <fillattr colour="White"
                    pattern="Solid"
                    filled="false"/>
          <lineattr colour="Black"
                    thick="0"
                    type="Solid"/>
          <textattr colour="Black"
                    bold="false"/>
          <text tool="CPN Tools"
                version="4.0.1"/>
        </time>
        <code id="ID1487338300">
          <posattr x="-410.500000"
                   y="-109.000000"/>
          <fillattr colour="White"
                    pattern="Solid"
                    filled="false"/>
          <lineattr colour="Black"
                    thick="0"
                    type="Solid"/>
          <textattr colour="Black"
                    bold="false"/>
          <text tool="CPN Tools"
                version="4.0.1">input (N&apos;); output (P);
action (PrK(qi)::(#1 N&apos;),#2 N&apos;);</text>
        </code>
        <priority id="ID1420943474">
          <posattr x="-623.000000"
                   y="-128.553729"/>
          <fillattr colour="White"
                    pattern="Solid"
                    filled="false"/>
          <lineattr colour="Black"
                    thick="0"
                    type="Solid"/>
          <textattr colour="Black"
                    bold="false"/>
          <text tool="CPN Tools"
                version="4.0.1"/>
        </priority>
      </trans>
      <trans id="ID1421033331"
             explicit="false">
        <posattr x="-882.000000"
                 y="-294.000000"/>
        <fillattr colour="White"
                  pattern=""
                  filled="false"/>
        <lineattr colour="Black"
                  thick="1"
                  type="solid"/>
        <textattr colour="Black"
                  bold="false"/>
        <text>Calc MAC2
and
Verify</text>
        <box w="79.192913"
             h="56.633858"/>
        <binding x="5.280709"
                 y="-127.753931"/>
        <cond id="ID1509763970">
          <posattr x="-882.000000"
                   y="-347.316929"/>
          <fillattr colour="White"
                    pattern="Solid"
                    filled="false"/>
          <lineattr colour="Black"
                    thick="0"
                    type="Solid"/>
          <textattr colour="Black"
                    bold="false"/>
          <text tool="CPN Tools"
                version="4.0.1">[checkMac2
(mac2&apos;,(v3(hc)
,v4(hc),P,P&apos;))]</text>
        </cond>
        <time id="ID1421033333">
          <posattr x="-827.903543"
                   y="-254.683071"/>
          <fillattr colour="White"
                    pattern="Solid"
                    filled="false"/>
          <lineattr colour="Black"
                    thick="0"
                    type="Solid"/>
          <textattr colour="Black"
                    bold="false"/>
          <text tool="CPN Tools"
                version="4.0.1"/>
        </time>
        <code id="ID1421033334">
          <posattr x="-807.903543"
                   y="-354.316929"/>
          <fillattr colour="White"
                    pattern="Solid"
                    filled="false"/>
          <lineattr colour="Black"
                    thick="0"
                    type="Solid"/>
          <textattr colour="Black"
                    bold="false"/>
          <text tool="CPN Tools"
                version="4.0.1"/>
        </code>
        <priority id="ID1421033336">
          <posattr x="-959.596457"
                   y="-333.316929"/>
          <fillattr colour="White"
                    pattern="Solid"
                    filled="false"/>
          <lineattr colour="Black"
                    thick="0"
                    type="Solid"/>
          <textattr colour="Black"
                    bold="false"/>
          <text tool="CPN Tools"
                version="4.0.1"/>
        </priority>
      </trans>
      <trans id="ID1421382624"
             explicit="false">
        <posattr x="-546.000000"
                 y="-450.000000"/>
        <fillattr colour="White"
                  pattern=""
                  filled="false"/>
        <lineattr colour="Black"
                  thick="1"
                  type="solid"/>
        <textattr colour="Black"
                  bold="false"/>
        <text>Calc
SK
and
Sr_new</text>
        <box w="86.000000"
             h="70.000000"/>
        <binding x="-2.968007"
                 y="15.429513"/>
        <cond id="ID1421382625">
          <posattr x="-598.000000"
                   y="-404.000000"/>
          <fillattr colour="White"
                    pattern="Solid"
                    filled="false"/>
          <lineattr colour="Black"
                    thick="0"
                    type="Solid"/>
          <textattr colour="Black"
                    bold="false"/>
          <text tool="CPN Tools"
                version="4.0.1"/>
        </cond>
        <time id="ID1421382626">
          <posattr x="-488.500000"
                   y="-404.000000"/>
          <fillattr colour="White"
                    pattern="Solid"
                    filled="false"/>
          <lineattr colour="Black"
                    thick="0"
                    type="Solid"/>
          <textattr colour="Black"
                    bold="false"/>
          <text tool="CPN Tools"
                version="4.0.1"/>
        </time>
        <code id="ID1421382627">
          <posattr x="-468.500000"
                   y="-517.000000"/>
          <fillattr colour="White"
                    pattern="Solid"
                    filled="false"/>
          <lineattr colour="Black"
                    thick="0"
                    type="Solid"/>
          <textattr colour="Black"
                    bold="false"/>
          <text tool="CPN Tools"
                version="4.0.1"/>
        </code>
        <priority id="ID1421382629">
          <posattr x="-627.000000"
                   y="-496.000000"/>
          <fillattr colour="White"
                    pattern="Solid"
                    filled="false"/>
          <lineattr colour="Black"
                    thick="0"
                    type="Solid"/>
          <textattr colour="Black"
                    bold="false"/>
          <text tool="CPN Tools"
                version="4.0.1"/>
        </priority>
      </trans>
      <trans id="ID1425418721"
             explicit="false">
        <posattr x="-273.000000"
                 y="-294.000000"/>
        <fillattr colour="White"
                  pattern=""
                  filled="false"/>
        <lineattr colour="Black"
                  thick="1"
                  type="solid"/>
        <textattr colour="Black"
                  bold="false"/>
        <text>Update
Shared
Values</text>
        <box w="83.457998"
             h="66.186997"/>
        <binding x="21.181010"
                 y="-36.046024"/>
        <cond id="ID1425428888">
          <posattr x="-323.728999"
                   y="-249.906501"/>
          <fillattr colour="White"
                    pattern="Solid"
                    filled="false"/>
          <lineattr colour="Black"
                    thick="0"
                    type="Solid"/>
          <textattr colour="Black"
                    bold="false"/>
          <text tool="CPN Tools"
                version="4.0.1"/>
        </cond>
        <time id="ID1425418723">
          <posattr x="-216.771001"
                   y="-249.906501"/>
          <fillattr colour="White"
                    pattern="Solid"
                    filled="false"/>
          <lineattr colour="Black"
                    thick="0"
                    type="Solid"/>
          <textattr colour="Black"
                    bold="false"/>
          <text tool="CPN Tools"
                version="4.0.1"/>
        </time>
        <code id="ID1425418724">
          <posattr x="-174.771001"
                   y="-381.093499"/>
          <fillattr colour="White"
                    pattern="Solid"
                    filled="false"/>
          <lineattr colour="Black"
                    thick="0"
                    type="Solid"/>
          <textattr colour="Black"
                    bold="false"/>
          <text tool="CPN Tools"
                version="4.0.1">input (data,kid,sx,pukx,sx&apos;);
output (idata);
action
(IDB.set_PSV data
 (((h(sx&apos;),sx&apos;,pukx)::
(rm (h(sx),sx,pukx) 
(#PSV data)))));</text>
        </code>
        <priority id="ID1425418726">
          <posattr x="-352.728999"
                   y="-338.093499"/>
          <fillattr colour="White"
                    pattern="Solid"
                    filled="false"/>
          <lineattr colour="Black"
                    thick="0"
                    type="Solid"/>
          <textattr colour="Black"
                    bold="false"/>
          <text tool="CPN Tools"
                version="4.0.1"/>
        </priority>
      </trans>
      <trans id="ID1513552975"
             explicit="false">
        <posattr x="-313.000000"
                 y="-183.000000"/>
        <fillattr colour="White"
                  pattern=""
                  filled="false"/>
        <lineattr colour="Black"
                  thick="1"
                  type="solid"/>
        <textattr colour="Black"
                  bold="false"/>
        <text>Check
Failed1</text>
        <box w="60.000000"
             h="40.000000"/>
        <binding x="7.200000"
                 y="-3.000000"/>
        <cond id="ID1513552976">
          <posattr x="-238.000000"
                   y="-222.000000"/>
          <fillattr colour="White"
                    pattern="Solid"
                    filled="false"/>
          <lineattr colour="Black"
                    thick="0"
                    type="Solid"/>
          <textattr colour="Black"
                    bold="false"/>
          <text tool="CPN Tools"
                version="4.0.1">[!sim andalso not (token=token&apos; andalso N&lt;&gt;N&apos; 
andalso uri=uri&apos; andalso checkVs(hc,hc&apos;))]</text>
        </cond>
        <time id="ID1513552977">
          <posattr x="-268.500000"
                   y="-152.000000"/>
          <fillattr colour="White"
                    pattern="Solid"
                    filled="false"/>
          <lineattr colour="Black"
                    thick="0"
                    type="Solid"/>
          <textattr colour="Black"
                    bold="false"/>
          <text tool="CPN Tools"
                version="4.0.1"/>
        </time>
        <code id="ID1513552978">
          <posattr x="-248.500000"
                   y="-235.000000"/>
          <fillattr colour="White"
                    pattern="Solid"
                    filled="false"/>
          <lineattr colour="Black"
                    thick="0"
                    type="Solid"/>
          <textattr colour="Black"
                    bold="false"/>
          <text tool="CPN Tools"
                version="4.0.1"/>
        </code>
        <priority id="ID1513552980">
          <posattr x="-381.000000"
                   y="-214.000000"/>
          <fillattr colour="White"
                    pattern="Solid"
                    filled="false"/>
          <lineattr colour="Black"
                    thick="0"
                    type="Solid"/>
          <textattr colour="Black"
                    bold="false"/>
          <text tool="CPN Tools"
                version="4.0.1"/>
        </priority>
      </trans>
      <trans id="ID1513553271"
             explicit="false">
        <posattr x="-756.000000"
                 y="-199.000000"/>
        <fillattr colour="White"
                  pattern=""
                  filled="false"/>
        <lineattr colour="Black"
                  thick="1"
                  type="solid"/>
        <textattr colour="Black"
                  bold="false"/>
        <text>Check
Failed2</text>
        <box w="60.000000"
             h="40.000000"/>
        <binding x="7.200000"
                 y="-3.000000"/>
        <cond id="ID1513553272">
          <posattr x="-756.000000"
                   y="-251.000000"/>
          <fillattr colour="White"
                    pattern="Solid"
                    filled="false"/>
          <lineattr colour="Black"
                    thick="0"
                    type="Solid"/>
          <textattr colour="Black"
                    bold="false"/>
          <text tool="CPN Tools"
                version="4.0.1">[!sim andalso 
not(checkMac2
(mac2&apos;,(v3(hc)
,v4(hc),P,P&apos;)))]</text>
        </cond>
        <time id="ID1513553273">
          <posattr x="-711.500000"
                   y="-168.000000"/>
          <fillattr colour="White"
                    pattern="Solid"
                    filled="false"/>
          <lineattr colour="Black"
                    thick="0"
                    type="Solid"/>
          <textattr colour="Black"
                    bold="false"/>
          <text tool="CPN Tools"
                version="4.0.1"/>
        </time>
        <code id="ID1513553274">
          <posattr x="-691.500000"
                   y="-251.000000"/>
          <fillattr colour="White"
                    pattern="Solid"
                    filled="false"/>
          <lineattr colour="Black"
                    thick="0"
                    type="Solid"/>
          <textattr colour="Black"
                    bold="false"/>
          <text tool="CPN Tools"
                version="4.0.1"/>
        </code>
        <priority id="ID1513553276">
          <posattr x="-824.000000"
                   y="-230.000000"/>
          <fillattr colour="White"
                    pattern="Solid"
                    filled="false"/>
          <lineattr colour="Black"
                    thick="0"
                    type="Solid"/>
          <textattr colour="Black"
                    bold="false"/>
          <text tool="CPN Tools"
                version="4.0.1"/>
        </priority>
      </trans>
      <arc id="ID1420948374"
           orientation="PtoT"
           order="1">
        <posattr x="0.000000"
                 y="0.000000"/>
        <fillattr colour="White"
                  pattern=""
                  filled="false"/>
        <lineattr colour="Black"
                  thick="1"
                  type="Solid"/>
        <textattr colour="Black"
                  bold="false"/>
        <arrowattr headsize="1.200000"
                   currentcyckle="2"/>
        <transend idref="ID1420943469"/>
        <placeend idref="ID1412882761"/>
        <annot id="ID1420948375">
          <posattr x="-359.000000"
                   y="-73.000000"/>
          <fillattr colour="White"
                    pattern="Solid"
                    filled="false"/>
          <lineattr colour="Black"
                    thick="0"
                    type="Solid"/>
          <textattr colour="Black"
                    bold="false"/>
          <text tool="CPN Tools"
                version="4.0.1">(uri&apos;,token&apos;,Msg2(v3(hc&apos;),N&apos;,mac2&apos;))</text>
        </annot>
      </arc>
      <arc id="ID1420985364"
           orientation="PtoT"
           order="1">
        <posattr x="0.000000"
                 y="0.000000"/>
        <fillattr colour="White"
                  pattern=""
                  filled="false"/>
        <lineattr colour="Black"
                  thick="1"
                  type="Solid"/>
        <textattr colour="Black"
                  bold="false"/>
        <arrowattr headsize="1.200000"
                   currentcyckle="2"/>
        <transend idref="ID1420943469"/>
        <placeend idref="ID1412882767"/>
        <annot id="ID1420985365">
          <posattr x="-599.000000"
                   y="-174.000000"/>
          <fillattr colour="White"
                    pattern="Solid"
                    filled="false"/>
          <lineattr colour="Black"
                    thick="0"
                    type="Solid"/>
          <textattr colour="Black"
                    bold="false"/>
          <text tool="CPN Tools"
                version="4.0.1">1`Tkn(token)
++1`Ni(N)</text>
        </annot>
      </arc>
      <arc id="ID1420998270"
           orientation="BOTHDIR"
           order="3">
        <posattr x="0.000000"
                 y="0.000000"/>
        <fillattr colour="White"
                  pattern=""
                  filled="false"/>
        <lineattr colour="Black"
                  thick="1"
                  type="Solid"/>
        <textattr colour="Black"
                  bold="false"/>
        <arrowattr headsize="1.200000"
                   currentcyckle="2"/>
        <transend idref="ID1420943469"/>
        <placeend idref="ID1412882767"/>
        <bendpoint id="ID1438685872"
                   serial="1">
          <posattr x="-520.000000"
                   y="-155.000000"/>
          <fillattr colour="White"
                    pattern="Solid"
                    filled="false"/>
          <lineattr colour="Black"
                    thick="0"
                    type="Solid"/>
          <textattr colour="Black"
                    bold="false"/>
        </bendpoint>
        <bendpoint id="ID1438684701"
                   serial="2">
          <posattr x="-492.000000"
                   y="-155.000000"/>
          <fillattr colour="White"
                    pattern="Solid"
                    filled="false"/>
          <lineattr colour="Black"
                    thick="0"
                    type="Solid"/>
          <textattr colour="Black"
                    bold="false"/>
        </bendpoint>
        <bendpoint id="ID1509942823"
                   serial="3">
          <posattr x="-492.000000"
                   y="-179.000000"/>
          <fillattr colour="White"
                    pattern="Solid"
                    filled="false"/>
          <lineattr colour="Black"
                    thick="0"
                    type="Solid"/>
          <textattr colour="Black"
                    bold="false"/>
        </bendpoint>
        <bendpoint id="ID1496691711"
                   serial="4">
          <posattr x="-523.000000"
                   y="-179.000000"/>
          <fillattr colour="White"
                    pattern="Solid"
                    filled="false"/>
          <lineattr colour="Black"
                    thick="0"
                    type="Solid"/>
          <textattr colour="Black"
                    bold="false"/>
        </bendpoint>
        <annot id="ID1420998271">
          <posattr x="-484.500000"
                   y="-203.000000"/>
          <fillattr colour="White"
                    pattern="Solid"
                    filled="false"/>
          <lineattr colour="Black"
                    thick="0"
                    type="Solid"/>
          <textattr colour="Black"
                    bold="false"/>
          <text tool="CPN Tools"
                version="4.0.1">1`Vi(hc)++
1`OUri(uri)</text>
        </annot>
      </arc>
      <arc id="ID1421058307"
           orientation="BOTHDIR"
           order="1">
        <posattr x="0.000000"
                 y="0.000000"/>
        <fillattr colour="White"
                  pattern=""
                  filled="false"/>
        <lineattr colour="Black"
                  thick="1"
                  type="Solid"/>
        <textattr colour="Black"
                  bold="false"/>
        <arrowattr headsize="1.200000"
                   currentcyckle="2"/>
        <transend idref="ID1421033331"/>
        <placeend idref="ID1412882767"/>
        <annot id="ID1421058308">
          <posattr x="-706.000000"
                   y="-305.000000"/>
          <fillattr colour="White"
                    pattern="Solid"
                    filled="false"/>
          <lineattr colour="Black"
                    thick="0"
                    type="Solid"/>
          <textattr colour="Black"
                    bold="false"/>
          <text tool="CPN Tools"
                version="4.0.1">1`Vi(hc)++1`Pi(P&apos;)++1`Pr&apos;(P)</text>
        </annot>
      </arc>
      <arc id="ID1421126681"
           orientation="TtoP"
           order="1">
        <posattr x="0.000000"
                 y="0.000000"/>
        <fillattr colour="White"
                  pattern=""
                  filled="false"/>
        <lineattr colour="Black"
                  thick="1"
                  type="Solid"/>
        <textattr colour="Black"
                  bold="false"/>
        <arrowattr headsize="1.200000"
                   currentcyckle="2"/>
        <transend idref="ID1420943469"/>
        <placeend idref="ID1421125569"/>
        <annot id="ID1421126682">
          <posattr x="-716.000000"
                   y="-73.000000"/>
          <fillattr colour="White"
                    pattern="Solid"
                    filled="false"/>
          <lineattr colour="Black"
                    thick="0"
                    type="Solid"/>
          <textattr colour="Black"
                    bold="false"/>
          <text tool="CPN Tools"
                version="4.0.1">mac2&apos;</text>
        </annot>
      </arc>
      <arc id="ID1421128905"
           orientation="PtoT"
           order="1">
        <posattr x="0.000000"
                 y="0.000000"/>
        <fillattr colour="White"
                  pattern=""
                  filled="false"/>
        <lineattr colour="Black"
                  thick="1"
                  type="Solid"/>
        <textattr colour="Black"
                  bold="false"/>
        <arrowattr headsize="1.200000"
                   currentcyckle="2"/>
        <transend idref="ID1421033331"/>
        <placeend idref="ID1421125569"/>
        <annot id="ID1421128906">
          <posattr x="-904.000000"
                   y="-183.000000"/>
          <fillattr colour="White"
                    pattern="Solid"
                    filled="false"/>
          <lineattr colour="Black"
                    thick="0"
                    type="Solid"/>
          <textattr colour="Black"
                    bold="false"/>
          <text tool="CPN Tools"
                version="4.0.1">mac2&apos;</text>
        </annot>
      </arc>
      <arc id="ID1421389729"
           orientation="PtoT"
           order="1">
        <posattr x="0.000000"
                 y="0.000000"/>
        <fillattr colour="White"
                  pattern=""
                  filled="false"/>
        <lineattr colour="Black"
                  thick="1"
                  type="Solid"/>
        <textattr colour="Black"
                  bold="false"/>
        <arrowattr headsize="1.200000"
                   currentcyckle="2"/>
        <transend idref="ID1421382624"/>
        <placeend idref="ID1412882767"/>
        <annot id="ID1421389730">
          <posattr x="-507.500000"
                   y="-364.000000"/>
          <fillattr colour="White"
                    pattern="Solid"
                    filled="false"/>
          <lineattr colour="Black"
                    thick="0"
                    type="Solid"/>
          <textattr colour="Black"
                    bold="false"/>
          <text tool="CPN Tools"
                version="4.0.1">1`Vi(hc)++
1`Pi(P&apos;)++
1`Pr&apos;(P)++
1`OUri(uri)</text>
        </annot>
      </arc>
      <arc id="ID1421442395"
           orientation="TtoP"
           order="1">
        <posattr x="0.000000"
                 y="0.000000"/>
        <fillattr colour="White"
                  pattern=""
                  filled="false"/>
        <lineattr colour="Black"
                  thick="1"
                  type="Solid"/>
        <textattr colour="Black"
                  bold="false"/>
        <arrowattr headsize="1.200000"
                   currentcyckle="2"/>
        <transend idref="ID1421382624"/>
        <placeend idref="ID1421438448"/>
        <annot id="ID1421442396">
          <posattr x="-399.000000"
                   y="-461.000000"/>
          <fillattr colour="White"
                    pattern="Solid"
                    filled="false"/>
          <lineattr colour="Black"
                    thick="0"
                    type="Solid"/>
          <textattr colour="Black"
                    bold="false"/>
          <text tool="CPN Tools"
                version="4.0.1">calcSrn(P&apos;,P,v2(hc),v4(hc))</text>
        </annot>
      </arc>
      <arc id="ID1421465252"
           orientation="TtoP"
           order="1">
        <posattr x="0.000000"
                 y="0.000000"/>
        <fillattr colour="White"
                  pattern=""
                  filled="false"/>
        <lineattr colour="Black"
                  thick="1"
                  type="Solid"/>
        <textattr colour="Black"
                  bold="false"/>
        <arrowattr headsize="1.200000"
                   currentcyckle="2"/>
        <transend idref="ID1421033331"/>
        <placeend idref="ID1421462512"/>
        <annot id="ID1421465253">
          <posattr x="-780.000000"
                   y="-331.000000"/>
          <fillattr colour="White"
                    pattern="Solid"
                    filled="false"/>
          <lineattr colour="Black"
                    thick="0"
                    type="Solid"/>
          <textattr colour="Black"
                    bold="false"/>
          <text tool="CPN Tools"
                version="4.0.1">e</text>
        </annot>
      </arc>
      <arc id="ID1421466625"
           orientation="PtoT"
           order="1">
        <posattr x="0.000000"
                 y="0.000000"/>
        <fillattr colour="White"
                  pattern=""
                  filled="false"/>
        <lineattr colour="Black"
                  thick="1"
                  type="Solid"/>
        <textattr colour="Black"
                  bold="false"/>
        <arrowattr headsize="1.200000"
                   currentcyckle="2"/>
        <transend idref="ID1421382624"/>
        <placeend idref="ID1421462512"/>
        <annot id="ID1421466626">
          <posattr x="-645.000000"
                   y="-394.000000"/>
          <fillattr colour="White"
                    pattern="Solid"
                    filled="false"/>
          <lineattr colour="Black"
                    thick="0"
                    type="Solid"/>
          <textattr colour="Black"
                    bold="false"/>
          <text tool="CPN Tools"
                version="4.0.1">e</text>
        </annot>
      </arc>
      <arc id="ID1425456103"
           orientation="PtoT"
           order="1">
        <posattr x="0.000000"
                 y="0.000000"/>
        <fillattr colour="White"
                  pattern=""
                  filled="false"/>
        <lineattr colour="Black"
                  thick="1"
                  type="Solid"/>
        <textattr colour="Black"
                  bold="false"/>
        <arrowattr headsize="1.200000"
                   currentcyckle="2"/>
        <transend idref="ID1425418721"/>
        <placeend idref="ID1421438448"/>
        <annot id="ID1425456104">
          <posattr x="-285.500000"
                   y="-409.000000"/>
          <fillattr colour="White"
                    pattern="Solid"
                    filled="false"/>
          <lineattr colour="Black"
                    thick="0"
                    type="Solid"/>
          <textattr colour="Black"
                    bold="false"/>
          <text tool="CPN Tools"
                version="4.0.1">sx&apos;</text>
        </annot>
      </arc>
      <arc id="ID1425476650"
           orientation="PtoT"
           order="2">
        <posattr x="0.000000"
                 y="0.000000"/>
        <fillattr colour="White"
                  pattern=""
                  filled="false"/>
        <lineattr colour="Black"
                  thick="1"
                  type="Solid"/>
        <textattr colour="Black"
                  bold="false"/>
        <arrowattr headsize="1.200000"
                   currentcyckle="2"/>
        <transend idref="ID1425418721"/>
        <placeend idref="ID1412882772"/>
        <annot id="ID1425508043">
          <posattr x="-180.000000"
                   y="-276.000000"/>
          <fillattr colour="White"
                    pattern="Solid"
                    filled="false"/>
          <lineattr colour="Black"
                    thick="0"
                    type="Solid"/>
          <textattr colour="Black"
                    bold="false"/>
          <text tool="CPN Tools"
                version="4.0.1">data</text>
        </annot>
      </arc>
      <arc id="ID1425568304"
           orientation="PtoT"
           order="1">
        <posattr x="0.000000"
                 y="0.000000"/>
        <fillattr colour="White"
                  pattern=""
                  filled="false"/>
        <lineattr colour="Black"
                  thick="1"
                  type="Solid"/>
        <textattr colour="Black"
                  bold="false"/>
        <arrowattr headsize="1.200000"
                   currentcyckle="2"/>
        <transend idref="ID1425418721"/>
        <placeend idref="ID1412882767"/>
        <annot id="ID1425568305">
          <posattr x="-366.000000"
                   y="-269.000000"/>
          <fillattr colour="White"
                    pattern="Solid"
                    filled="false"/>
          <lineattr colour="Black"
                    thick="0"
                    type="Solid"/>
          <textattr colour="Black"
                    bold="false"/>
          <text tool="CPN Tools"
                version="4.0.1">1`OKidi(kid)++
1`OSi(sx)++
1`OPK(pukx)</text>
        </annot>
      </arc>
      <arc id="ID1425801114"
           orientation="TtoP"
           order="1">
        <posattr x="0.000000"
                 y="0.000000"/>
        <fillattr colour="White"
                  pattern=""
                  filled="false"/>
        <lineattr colour="Black"
                  thick="1"
                  type="Solid"/>
        <textattr colour="Black"
                  bold="false"/>
        <arrowattr headsize="1.200000"
                   currentcyckle="2"/>
        <transend idref="ID1425418721"/>
        <placeend idref="ID1412882772"/>
        <annot id="ID1425801115">
          <posattr x="-183.000000"
                   y="-312.000000"/>
          <fillattr colour="White"
                    pattern="Solid"
                    filled="false"/>
          <lineattr colour="Black"
                    thick="0"
                    type="Solid"/>
          <textattr colour="Black"
                    bold="false"/>
          <text tool="CPN Tools"
                version="4.0.1">idata</text>
        </annot>
      </arc>
      <arc id="ID1431422915"
           orientation="TtoP"
           order="2">
        <posattr x="0.000000"
                 y="0.000000"/>
        <fillattr colour="White"
                  pattern=""
                  filled="false"/>
        <lineattr colour="Black"
                  thick="1"
                  type="Solid"/>
        <textattr colour="Black"
                  bold="false"/>
        <arrowattr headsize="1.200000"
                   currentcyckle="2"/>
        <transend idref="ID1421382624"/>
        <placeend idref="ID1431420014"/>
        <annot id="ID1431422916">
          <posattr x="-713.000000"
                   y="-468.000000"/>
          <fillattr colour="White"
                    pattern="Solid"
                    filled="false"/>
          <lineattr colour="Black"
                    thick="0"
                    type="Solid"/>
          <textattr colour="Black"
                    bold="false"/>
          <text tool="CPN Tools"
                version="4.0.1">(uri,((P&apos;,P),v4(hc)))</text>
        </annot>
      </arc>
      <arc id="ID1431628588"
           orientation="PtoT"
           order="1">
        <posattr x="0.000000"
                 y="0.000000"/>
        <fillattr colour="White"
                  pattern=""
                  filled="false"/>
        <lineattr colour="Black"
                  thick="1"
                  type="Solid"/>
        <textattr colour="Black"
                  bold="false"/>
        <arrowattr headsize="1.200000"
                   currentcyckle="2"/>
        <transend idref="ID1421382624"/>
        <placeend idref="ID1431420014"/>
        <annot id="ID1431628589">
          <posattr x="-721.000000"
                   y="-432.000000"/>
          <fillattr colour="White"
                    pattern="Solid"
                    filled="false"/>
          <lineattr colour="Black"
                    thick="0"
                    type="Solid"/>
          <textattr colour="Black"
                    bold="false"/>
          <text tool="CPN Tools"
                version="4.0.1">(uri,sk)</text>
        </annot>
      </arc>
      <arc id="ID1487340492"
           orientation="TtoP"
           order="2">
        <posattr x="0.000000"
                 y="0.000000"/>
        <fillattr colour="White"
                  pattern=""
                  filled="false"/>
        <lineattr colour="Black"
                  thick="1"
                  type="Solid"/>
        <textattr colour="Black"
                  bold="false"/>
        <arrowattr headsize="1.200000"
                   currentcyckle="2"/>
        <transend idref="ID1420943469"/>
        <placeend idref="ID1412882767"/>
        <annot id="ID1487340493">
          <posattr x="-518.000000"
                   y="-167.000000"/>
          <fillattr colour="White"
                    pattern="Solid"
                    filled="false"/>
          <lineattr colour="Black"
                    thick="0"
                    type="Solid"/>
          <textattr colour="Black"
                    bold="false"/>
          <text tool="CPN Tools"
                version="4.0.1">Pr&apos;(P)</text>
        </annot>
      </arc>
      <arc id="ID1490501366"
           orientation="TtoP"
           order="1">
        <posattr x="0.000000"
                 y="0.000000"/>
        <fillattr colour="White"
                  pattern=""
                  filled="false"/>
        <lineattr colour="Black"
                  thick="1"
                  type="Solid"/>
        <textattr colour="Black"
                  bold="false"/>
        <arrowattr headsize="1.200000"
                   currentcyckle="2"/>
        <transend idref="ID1425418721"/>
        <placeend idref="ID1439163779"/>
        <bendpoint id="ID1496687893"
                   serial="1">
          <posattr x="-392.000000"
                   y="-321.815339"/>
          <fillattr colour="White"
                    pattern="Solid"
                    filled="false"/>
          <lineattr colour="Black"
                    thick="0"
                    type="Solid"/>
          <textattr colour="Black"
                    bold="false"/>
        </bendpoint>
        <annot id="ID1490501367">
          <posattr x="-350.000000"
                   y="-333.000000"/>
          <fillattr colour="White"
                    pattern="Solid"
                    filled="false"/>
          <lineattr colour="Black"
                    thick="0"
                    type="Solid"/>
          <textattr colour="Black"
                    bold="false"/>
          <text tool="CPN Tools"
                version="4.0.1">i+1</text>
        </annot>
      </arc>
      <arc id="ID1496777757"
           orientation="PtoT"
           order="1">
        <posattr x="0.000000"
                 y="0.000000"/>
        <fillattr colour="White"
                  pattern=""
                  filled="false"/>
        <lineattr colour="Black"
                  thick="1"
                  type="Solid"/>
        <textattr colour="Black"
                  bold="false"/>
        <arrowattr headsize="1.200000"
                   currentcyckle="2"/>
        <transend idref="ID1425418721"/>
        <placeend idref="ID1439163779"/>
        <bendpoint id="ID1496778626"
                   serial="1">
          <posattr x="-294.000000"
                   y="-378.000000"/>
          <fillattr colour="White"
                    pattern="Solid"
                    filled="false"/>
          <lineattr colour="Black"
                    thick="0"
                    type="Solid"/>
          <textattr colour="Black"
                    bold="false"/>
        </bendpoint>
        <annot id="ID1496777758">
          <posattr x="-299.500000"
                   y="-352.000000"/>
          <fillattr colour="White"
                    pattern="Solid"
                    filled="false"/>
          <lineattr colour="Black"
                    thick="0"
                    type="Solid"/>
          <textattr colour="Black"
                    bold="false"/>
          <text tool="CPN Tools"
                version="4.0.1">i</text>
        </annot>
      </arc>
      <arc id="ID1513555686"
           orientation="PtoT"
           order="1">
        <posattr x="0.000000"
                 y="0.000000"/>
        <fillattr colour="White"
                  pattern=""
                  filled="false"/>
        <lineattr colour="Black"
                  thick="1"
                  type="Solid"/>
        <textattr colour="Black"
                  bold="false"/>
        <arrowattr headsize="1.200000"
                   currentcyckle="2"/>
        <transend idref="ID1513552975"/>
        <placeend idref="ID1412882761"/>
        <bendpoint id="ID1513557944"
                   serial="1">
          <posattr x="-313.000000"
                   y="-126.000000"/>
          <fillattr colour="White"
                    pattern="Solid"
                    filled="false"/>
          <lineattr colour="Black"
                    thick="0"
                    type="Solid"/>
          <textattr colour="Black"
                    bold="false"/>
        </bendpoint>
        <bendpoint id="ID1513713046"
                   serial="2">
          <posattr x="-210.000000"
                   y="-126.000000"/>
          <fillattr colour="White"
                    pattern="Solid"
                    filled="false"/>
          <lineattr colour="Black"
                    thick="0"
                    type="Solid"/>
          <textattr colour="Black"
                    bold="false"/>
        </bendpoint>
        <annot id="ID1513555687">
          <posattr x="-239.000000"
                   y="-144.000000"/>
          <fillattr colour="White"
                    pattern="Solid"
                    filled="false"/>
          <lineattr colour="Black"
                    thick="0"
                    type="Solid"/>
          <textattr colour="Black"
                    bold="false"/>
          <text tool="CPN Tools"
                version="4.0.1">(uri&apos;,token&apos;,Msg2
(v3(hc&apos;),N&apos;,mac2&apos;))</text>
        </annot>
      </arc>
      <arc id="ID1513561838"
           orientation="PtoT"
           order="2">
        <posattr x="0.000000"
                 y="0.000000"/>
        <fillattr colour="White"
                  pattern=""
                  filled="false"/>
        <lineattr colour="Black"
                  thick="1"
                  type="Solid"/>
        <textattr colour="Black"
                  bold="false"/>
        <arrowattr headsize="1.200000"
                   currentcyckle="2"/>
        <transend idref="ID1513552975"/>
        <placeend idref="ID1513561452"/>
        <annot id="ID1513561839">
          <posattr x="-239.000000"
                   y="-165.000000"/>
          <fillattr colour="White"
                    pattern="Solid"
                    filled="false"/>
          <lineattr colour="Black"
                    thick="0"
                    type="Solid"/>
          <textattr colour="Black"
                    bold="false"/>
          <text tool="CPN Tools"
                version="4.0.1">i</text>
        </annot>
      </arc>
      <arc id="ID1513562221"
           orientation="TtoP"
           order="1">
        <posattr x="0.000000"
                 y="0.000000"/>
        <fillattr colour="White"
                  pattern=""
                  filled="false"/>
        <lineattr colour="Black"
                  thick="1"
                  type="Solid"/>
        <textattr colour="Black"
                  bold="false"/>
        <arrowattr headsize="1.200000"
                   currentcyckle="2"/>
        <transend idref="ID1513552975"/>
        <placeend idref="ID1513561452"/>
        <annot id="ID1513562222">
          <posattr x="-237.000000"
                   y="-184.000000"/>
          <fillattr colour="White"
                    pattern="Solid"
                    filled="false"/>
          <lineattr colour="Black"
                    thick="0"
                    type="Solid"/>
          <textattr colour="Black"
                    bold="false"/>
          <text tool="CPN Tools"
                version="4.0.1">(i+1)</text>
        </annot>
      </arc>
      <arc id="ID1513569370"
           orientation="BOTHDIR"
           order="1">
        <posattr x="0.000000"
                 y="0.000000"/>
        <fillattr colour="White"
                  pattern=""
                  filled="false"/>
        <lineattr colour="Black"
                  thick="1"
                  type="Solid"/>
        <textattr colour="Black"
                  bold="false"/>
        <arrowattr headsize="1.200000"
                   currentcyckle="2"/>
        <transend idref="ID1513552975"/>
        <placeend idref="ID1412882767"/>
        <bendpoint id="ID1513705980"
                   serial="1">
          <posattr x="-433.000000"
                   y="-183.000000"/>
          <fillattr colour="White"
                    pattern="Solid"
                    filled="false"/>
          <lineattr colour="Black"
                    thick="0"
                    type="Solid"/>
          <textattr colour="Black"
                    bold="false"/>
        </bendpoint>
        <bendpoint id="ID1513704981"
                   serial="2">
          <posattr x="-433.000000"
                   y="-275.000000"/>
          <fillattr colour="White"
                    pattern="Solid"
                    filled="false"/>
          <lineattr colour="Black"
                    thick="0"
                    type="Solid"/>
          <textattr colour="Black"
                    bold="false"/>
        </bendpoint>
        <annot id="ID1513569371">
          <posattr x="-408.000000"
                   y="-158.000000"/>
          <fillattr colour="White"
                    pattern="Solid"
                    filled="false"/>
          <lineattr colour="Black"
                    thick="0"
                    type="Solid"/>
          <textattr colour="Black"
                    bold="false"/>
          <text tool="CPN Tools"
                version="4.0.1">1`Vi(hc)++1`Ni(N)++
1`OUri(uri)++
1`Tkn(token)</text>
        </annot>
      </arc>
      <arc id="ID1513596611"
           orientation="PtoT"
           order="1">
        <posattr x="0.000000"
                 y="0.000000"/>
        <fillattr colour="White"
                  pattern=""
                  filled="false"/>
        <lineattr colour="Black"
                  thick="1"
                  type="Solid"/>
        <textattr colour="Black"
                  bold="false"/>
        <arrowattr headsize="1.200000"
                   currentcyckle="2"/>
        <transend idref="ID1513553271"/>
        <placeend idref="ID1421125569"/>
        <bendpoint id="ID1513670186"
                   serial="1">
          <posattr x="-867.208369"
                   y="-199.000000"/>
          <fillattr colour="White"
                    pattern="Solid"
                    filled="false"/>
          <lineattr colour="Black"
                    thick="0"
                    type="Solid"/>
          <textattr colour="Black"
                    bold="false"/>
        </bendpoint>
        <annot id="ID1513596612">
          <posattr x="-815.000000"
                   y="-188.000000"/>
          <fillattr colour="White"
                    pattern="Solid"
                    filled="false"/>
          <lineattr colour="Black"
                    thick="0"
                    type="Solid"/>
          <textattr colour="Black"
                    bold="false"/>
          <text tool="CPN Tools"
                version="4.0.1">mac2&apos;</text>
        </annot>
      </arc>
      <arc id="ID1513607647"
           orientation="BOTHDIR"
           order="1">
        <posattr x="0.000000"
                 y="0.000000"/>
        <fillattr colour="White"
                  pattern=""
                  filled="false"/>
        <lineattr colour="Black"
                  thick="1"
                  type="Solid"/>
        <textattr colour="Black"
                  bold="false"/>
        <arrowattr headsize="1.200000"
                   currentcyckle="2"/>
        <transend idref="ID1513553271"/>
        <placeend idref="ID1412882767"/>
        <bendpoint id="ID1513660634"
                   serial="1">
          <posattr x="-569.559901"
                   y="-199.000000"/>
          <fillattr colour="White"
                    pattern="Solid"
                    filled="false"/>
          <lineattr colour="Black"
                    thick="0"
                    type="Solid"/>
          <textattr colour="Black"
                    bold="false"/>
        </bendpoint>
        <annot id="ID1513607648">
          <posattr x="-631.000000"
                   y="-217.000000"/>
          <fillattr colour="White"
                    pattern="Solid"
                    filled="false"/>
          <lineattr colour="Black"
                    thick="0"
                    type="Solid"/>
          <textattr colour="Black"
                    bold="false"/>
          <text tool="CPN Tools"
                version="4.0.1">1`Vi(hc)++1`Pi(P&apos;)
++1`Pr&apos;(P)</text>
        </annot>
      </arc>
      <arc id="ID1513612246"
           orientation="TtoP"
           order="2">
        <posattr x="0.000000"
                 y="0.000000"/>
        <fillattr colour="White"
                  pattern=""
                  filled="false"/>
        <lineattr colour="Black"
                  thick="1"
                  type="Solid"/>
        <textattr colour="Black"
                  bold="false"/>
        <arrowattr headsize="1.200000"
                   currentcyckle="2"/>
        <transend idref="ID1513553271"/>
        <placeend idref="ID1513611559"/>
        <bendpoint id="ID1513673750"
                   serial="1">
          <posattr x="-756.000000"
                   y="-108.000000"/>
          <fillattr colour="White"
                    pattern="Solid"
                    filled="false"/>
          <lineattr colour="Black"
                    thick="0"
                    type="Solid"/>
          <textattr colour="Black"
                    bold="false"/>
        </bendpoint>
        <annot id="ID1513612247">
          <posattr x="-775.000000"
                   y="-145.000000"/>
          <fillattr colour="White"
                    pattern="Solid"
                    filled="false"/>
          <lineattr colour="Black"
                    thick="0"
                    type="Solid"/>
          <textattr colour="Black"
                    bold="false"/>
          <text tool="CPN Tools"
                version="4.0.1">(i+1)</text>
        </annot>
      </arc>
      <arc id="ID1513613585"
           orientation="PtoT"
           order="1">
        <posattr x="0.000000"
                 y="0.000000"/>
        <fillattr colour="White"
                  pattern=""
                  filled="false"/>
        <lineattr colour="Black"
                  thick="1"
                  type="Solid"/>
        <textattr colour="Black"
                  bold="false"/>
        <arrowattr headsize="1.200000"
                   currentcyckle="2"/>
        <transend idref="ID1513553271"/>
        <placeend idref="ID1513611559"/>
        <bendpoint id="ID1513674650"
                   serial="1">
          <posattr x="-646.000000"
                   y="-184.000000"/>
          <fillattr colour="White"
                    pattern="Solid"
                    filled="false"/>
          <lineattr colour="Black"
                    thick="0"
                    type="Solid"/>
          <textattr colour="Black"
                    bold="false"/>
        </bendpoint>
        <annot id="ID1513613586">
          <posattr x="-672.000000"
                   y="-173.000000"/>
          <fillattr colour="White"
                    pattern="Solid"
                    filled="false"/>
          <lineattr colour="Black"
                    thick="0"
                    type="Solid"/>
          <textattr colour="Black"
                    bold="false"/>
          <text tool="CPN Tools"
                version="4.0.1">i</text>
        </annot>
      </arc>
      <constraints/>
    </page>
    <page id="ID1412801797">
      <pageattr name="Network"/>
      <place id="ID1412801815">
        <posattr x="84.000000"
                 y="126.000000"/>
        <fillattr colour="White"
                  pattern=""
                  filled="false"/>
        <lineattr colour="Black"
                  thick="1"
                  type="Solid"/>
        <textattr colour="Black"
                  bold="false"/>
        <text>C2</text>
        <ellipse w="38.000000"
                 h="40.000000"/>
        <token x="-10.000000"
               y="0.000000"/>
        <marking x="0.000000"
                 y="0.000000"
                 hidden="false">
          <snap snap_id="0"
                anchor.horizontal="0"
                anchor.vertical="0"/>
        </marking>
        <type id="ID1412801816">
          <posattr x="117.000000"
                   y="102.000000"/>
          <fillattr colour="White"
                    pattern="Solid"
                    filled="false"/>
          <lineattr colour="Black"
                    thick="0"
                    type="Solid"/>
          <textattr colour="Black"
                    bold="false"/>
          <text tool="CPN Tools"
                version="4.0.1">MSGs</text>
        </type>
        <initmark id="ID1412801817">
          <posattr x="132.000000"
                   y="149.000000"/>
          <fillattr colour="White"
                    pattern="Solid"
                    filled="false"/>
          <lineattr colour="Black"
                    thick="0"
                    type="Solid"/>
          <textattr colour="Black"
                    bold="false"/>
          <text tool="CPN Tools"
                version="4.0.1"/>
        </initmark>
        <port id="ID1412801872"
              type="I/O">
          <posattr x="67.000000"
                   y="109.000000"/>
          <fillattr colour="White"
                    pattern="Solid"
                    filled="false"/>
          <lineattr colour="Black"
                    thick="0"
                    type="Solid"/>
          <textattr colour="Black"
                    bold="false"/>
        </port>
      </place>
      <place id="ID1412801820">
        <posattr x="-168.000000"
                 y="126.000000"/>
        <fillattr colour="White"
                  pattern=""
                  filled="false"/>
        <lineattr colour="Black"
                  thick="1"
                  type="Solid"/>
        <textattr colour="Black"
                  bold="false"/>
        <text>C1</text>
        <ellipse w="36.000000"
                 h="38.000000"/>
        <token x="-10.000000"
               y="0.000000"/>
        <marking x="0.000000"
                 y="0.000000"
                 hidden="true">
          <snap snap_id="0"
                anchor.horizontal="0"
                anchor.vertical="0"/>
        </marking>
        <type id="ID1412801821">
          <posattr x="-135.000000"
                   y="102.000000"/>
          <fillattr colour="White"
                    pattern="Solid"
                    filled="false"/>
          <lineattr colour="Black"
                    thick="0"
                    type="Solid"/>
          <textattr colour="Black"
                    bold="false"/>
          <text tool="CPN Tools"
                version="4.0.1">MSGs</text>
        </type>
        <initmark id="ID1412801822">
          <posattr x="-120.000000"
                   y="149.000000"/>
          <fillattr colour="White"
                    pattern="Solid"
                    filled="false"/>
          <lineattr colour="Black"
                    thick="0"
                    type="Solid"/>
          <textattr colour="Black"
                    bold="false"/>
          <text tool="CPN Tools"
                version="4.0.1"/>
        </initmark>
        <port id="ID1412801875"
              type="I/O">
          <posattr x="-183.000000"
                   y="109.000000"/>
          <fillattr colour="White"
                    pattern="Solid"
                    filled="false"/>
          <lineattr colour="Black"
                    thick="0"
                    type="Solid"/>
          <textattr colour="Black"
                    bold="false"/>
        </port>
      </place>
      <place id="ID1431920872">
        <posattr x="-42.000000"
                 y="126.000000"/>
        <fillattr colour="White"
                  pattern=""
                  filled="false"/>
        <lineattr colour="Black"
                  thick="1"
                  type="Solid"/>
        <textattr colour="Black"
                  bold="false"/>
        <text>Adversary
Knowledge
Base</text>
        <ellipse w="91.049680"
                 h="61.346655"/>
        <token x="-13.000000"
               y="0.000000"/>
        <marking x="0.000000"
                 y="0.000000"
                 hidden="true">
          <snap snap_id="2"
                anchor.horizontal="1"
                anchor.vertical="3"/>
        </marking>
        <type id="ID1431920873">
          <posattr x="6.000000"
                   y="94.000000"/>
          <fillattr colour="White"
                    pattern="Solid"
                    filled="false"/>
          <lineattr colour="Black"
                    thick="0"
                    type="Solid"/>
          <textattr colour="Black"
                    bold="false"/>
          <text tool="CPN Tools"
                version="4.0.1">AKB</text>
        </type>
        <initmark id="ID1431963766">
          <posattr x="10.000000"
                   y="157.000000"/>
          <fillattr colour="White"
                    pattern="Solid"
                    filled="false"/>
          <lineattr colour="Black"
                    thick="0"
                    type="Solid"/>
          <textattr colour="Black"
                    bold="false"/>
          <text tool="CPN Tools"
                version="4.0.1">iniAtt</text>
        </initmark>
      </place>
      <trans id="ID1431924907"
             explicit="false">
        <posattr x="-42.000000"
                 y="252.000000"/>
        <fillattr colour="White"
                  pattern=""
                  filled="false"/>
        <lineattr colour="Black"
                  thick="1"
                  type="solid"/>
        <textattr colour="Black"
                  bold="false"/>
        <text>MSG1
Hacking</text>
        <box w="94.000000"
             h="78.000000"/>
        <subst subpage="ID1431924919"
               portsock="(ID1431924927,ID1412801815)(ID1431924933,ID1412801820)(ID1431924939,ID1431920872)">
          <subpageinfo id="ID1431924958"
                       name="MSG1 Hacking">
            <posattr x="-42.000000"
                     y="209.000000"/>
            <fillattr colour="White"
                      pattern="Solid"
                      filled="false"/>
            <lineattr colour="Black"
                      thick="0"
                      type="Solid"/>
            <textattr colour="Black"
                      bold="false"/>
          </subpageinfo>
        </subst>
        <binding x="7.200000"
                 y="-3.000000"/>
        <cond id="ID1431924908">
          <posattr x="-98.000000"
                   y="302.000000"/>
          <fillattr colour="White"
                    pattern="Solid"
                    filled="false"/>
          <lineattr colour="Black"
                    thick="0"
                    type="Solid"/>
          <textattr colour="Black"
                    bold="false"/>
          <text tool="CPN Tools"
                version="4.0.1"/>
        </cond>
        <time id="ID1431924909">
          <posattr x="19.500000"
                   y="302.000000"/>
          <fillattr colour="White"
                    pattern="Solid"
                    filled="false"/>
          <lineattr colour="Black"
                    thick="0"
                    type="Solid"/>
          <textattr colour="Black"
                    bold="false"/>
          <text tool="CPN Tools"
                version="4.0.1"/>
        </time>
        <code id="ID1431924910">
          <posattr x="39.500000"
                   y="181.000000"/>
          <fillattr colour="White"
                    pattern="Solid"
                    filled="false"/>
          <lineattr colour="Black"
                    thick="0"
                    type="Solid"/>
          <textattr colour="Black"
                    bold="false"/>
          <text tool="CPN Tools"
                version="4.0.1"/>
        </code>
        <priority id="ID1431924912">
          <posattr x="-127.000000"
                   y="202.000000"/>
          <fillattr colour="White"
                    pattern="Solid"
                    filled="false"/>
          <lineattr colour="Black"
                    thick="0"
                    type="Solid"/>
          <textattr colour="Black"
                    bold="false"/>
          <text tool="CPN Tools"
                version="4.0.1"/>
        </priority>
      </trans>
      <trans id="ID1431925154"
             explicit="false">
        <posattr x="-42.000000"
                 y="0.000000"/>
        <fillattr colour="White"
                  pattern=""
                  filled="false"/>
        <lineattr colour="Black"
                  thick="1"
                  type="solid"/>
        <textattr colour="Black"
                  bold="false"/>
        <text>MSG2
Hacking</text>
        <box w="90.000000"
             h="80.000000"/>
        <subst subpage="ID1431925166"
               portsock="(ID1431925174,ID1412801820)(ID1431925180,ID1412801815)(ID1431925186,ID1431920872)">
          <subpageinfo id="ID1431925205"
                       name="MSG2 Hacking">
            <posattr x="-42.000000"
                     y="-44.000000"/>
            <fillattr colour="White"
                      pattern="Solid"
                      filled="false"/>
            <lineattr colour="Black"
                      thick="0"
                      type="Solid"/>
            <textattr colour="Black"
                      bold="false"/>
          </subpageinfo>
        </subst>
        <binding x="7.200000"
                 y="-3.000000"/>
        <cond id="ID1431925155">
          <posattr x="-96.000000"
                   y="51.000000"/>
          <fillattr colour="White"
                    pattern="Solid"
                    filled="false"/>
          <lineattr colour="Black"
                    thick="0"
                    type="Solid"/>
          <textattr colour="Black"
                    bold="false"/>
          <text tool="CPN Tools"
                version="4.0.1"/>
        </cond>
        <time id="ID1431925156">
          <posattr x="17.500000"
                   y="51.000000"/>
          <fillattr colour="White"
                    pattern="Solid"
                    filled="false"/>
          <lineattr colour="Black"
                    thick="0"
                    type="Solid"/>
          <textattr colour="Black"
                    bold="false"/>
          <text tool="CPN Tools"
                version="4.0.1"/>
        </time>
        <code id="ID1431925157">
          <posattr x="37.500000"
                   y="-72.000000"/>
          <fillattr colour="White"
                    pattern="Solid"
                    filled="false"/>
          <lineattr colour="Black"
                    thick="0"
                    type="Solid"/>
          <textattr colour="Black"
                    bold="false"/>
          <text tool="CPN Tools"
                version="4.0.1"/>
        </code>
        <priority id="ID1431925159">
          <posattr x="-125.000000"
                   y="-51.000000"/>
          <fillattr colour="White"
                    pattern="Solid"
                    filled="false"/>
          <lineattr colour="Black"
                    thick="0"
                    type="Solid"/>
          <textattr colour="Black"
                    bold="false"/>
          <text tool="CPN Tools"
                version="4.0.1"/>
        </priority>
      </trans>
      <arc id="ID1431924913"
           orientation="TtoP"
           order="1">
        <posattr x="0.000000"
                 y="0.000000"/>
        <fillattr colour="White"
                  pattern=""
                  filled="false"/>
        <lineattr colour="Black"
                  thick="1"
                  type="Solid"/>
        <textattr colour="Black"
                  bold="false"/>
        <arrowattr headsize="1.200000"
                   currentcyckle="2"/>
        <transend idref="ID1431924907"/>
        <placeend idref="ID1412801815"/>
        <bendpoint id="ID1431926088"
                   serial="1">
          <posattr x="84.000000"
                   y="252.000000"/>
          <fillattr colour="White"
                    pattern="Solid"
                    filled="false"/>
          <lineattr colour="Black"
                    thick="0"
                    type="Solid"/>
          <textattr colour="Black"
                    bold="false"/>
        </bendpoint>
        <annot id="ID1431924914">
          <posattr x="92.000000"
                   y="173.000000"/>
          <fillattr colour="White"
                    pattern="Solid"
                    filled="false"/>
          <lineattr colour="Black"
                    thick="0"
                    type="Solid"/>
          <textattr colour="Black"
                    bold="false"/>
          <text tool="CPN Tools"
                version="4.0.1"/>
        </annot>
      </arc>
      <arc id="ID1431924915"
           orientation="PtoT"
           order="1">
        <posattr x="0.000000"
                 y="0.000000"/>
        <fillattr colour="White"
                  pattern=""
                  filled="false"/>
        <lineattr colour="Black"
                  thick="1"
                  type="Solid"/>
        <textattr colour="Black"
                  bold="false"/>
        <arrowattr headsize="1.200000"
                   currentcyckle="2"/>
        <transend idref="ID1431924907"/>
        <placeend idref="ID1412801820"/>
        <bendpoint id="ID1431925400"
                   serial="1">
          <posattr x="-168.000000"
                   y="252.000000"/>
          <fillattr colour="White"
                    pattern="Solid"
                    filled="false"/>
          <lineattr colour="Black"
                    thick="0"
                    type="Solid"/>
          <textattr colour="Black"
                    bold="false"/>
        </bendpoint>
        <annot id="ID1431924916">
          <posattr x="-158.000000"
                   y="140.000000"/>
          <fillattr colour="White"
                    pattern="Solid"
                    filled="false"/>
          <lineattr colour="Black"
                    thick="0"
                    type="Solid"/>
          <textattr colour="Black"
                    bold="false"/>
          <text tool="CPN Tools"
                version="4.0.1"/>
        </annot>
      </arc>
      <arc id="ID1431924917"
           orientation="BOTHDIR"
           order="1">
        <posattr x="0.000000"
                 y="0.000000"/>
        <fillattr colour="White"
                  pattern=""
                  filled="false"/>
        <lineattr colour="Black"
                  thick="1"
                  type="Solid"/>
        <textattr colour="Black"
                  bold="false"/>
        <arrowattr headsize="1.200000"
                   currentcyckle="2"/>
        <transend idref="ID1431924907"/>
        <placeend idref="ID1431920872"/>
        <annot id="ID1431924918">
          <posattr x="-21.000000"
                   y="165.000000"/>
          <fillattr colour="White"
                    pattern="Solid"
                    filled="false"/>
          <lineattr colour="Black"
                    thick="0"
                    type="Solid"/>
          <textattr colour="Black"
                    bold="false"/>
          <text tool="CPN Tools"
                version="4.0.1"/>
        </annot>
      </arc>
      <arc id="ID1431925160"
           orientation="TtoP"
           order="1">
        <posattr x="0.000000"
                 y="0.000000"/>
        <fillattr colour="White"
                  pattern=""
                  filled="false"/>
        <lineattr colour="Black"
                  thick="1"
                  type="Solid"/>
        <textattr colour="Black"
                  bold="false"/>
        <arrowattr headsize="1.200000"
                   currentcyckle="2"/>
        <transend idref="ID1431925154"/>
        <placeend idref="ID1412801820"/>
        <bendpoint id="ID1431925737"
                   serial="1">
          <posattr x="-168.000000"
                   y="0.000000"/>
          <fillattr colour="White"
                    pattern="Solid"
                    filled="false"/>
          <lineattr colour="Black"
                    thick="0"
                    type="Solid"/>
          <textattr colour="Black"
                    bold="false"/>
        </bendpoint>
        <annot id="ID1431925161">
          <posattr x="-182.000000"
                   y="-4.000000"/>
          <fillattr colour="White"
                    pattern="Solid"
                    filled="false"/>
          <lineattr colour="Black"
                    thick="0"
                    type="Solid"/>
          <textattr colour="Black"
                    bold="false"/>
          <text tool="CPN Tools"
                version="4.0.1"/>
        </annot>
      </arc>
      <arc id="ID1431925162"
           orientation="PtoT"
           order="1">
        <posattr x="0.000000"
                 y="0.000000"/>
        <fillattr colour="White"
                  pattern=""
                  filled="false"/>
        <lineattr colour="Black"
                  thick="1"
                  type="Solid"/>
        <textattr colour="Black"
                  bold="false"/>
        <arrowattr headsize="1.200000"
                   currentcyckle="2"/>
        <transend idref="ID1431925154"/>
        <placeend idref="ID1412801815"/>
        <bendpoint id="ID1431925911"
                   serial="1">
          <posattr x="84.000000"
                   y="0.000000"/>
          <fillattr colour="White"
                    pattern="Solid"
                    filled="false"/>
          <lineattr colour="Black"
                    thick="0"
                    type="Solid"/>
          <textattr colour="Black"
                    bold="false"/>
        </bendpoint>
        <annot id="ID1431925163">
          <posattr x="65.000000"
                   y="30.000000"/>
          <fillattr colour="White"
                    pattern="Solid"
                    filled="false"/>
          <lineattr colour="Black"
                    thick="0"
                    type="Solid"/>
          <textattr colour="Black"
                    bold="false"/>
          <text tool="CPN Tools"
                version="4.0.1"/>
        </annot>
      </arc>
      <arc id="ID1431925164"
           orientation="BOTHDIR"
           order="1">
        <posattr x="0.000000"
                 y="0.000000"/>
        <fillattr colour="White"
                  pattern=""
                  filled="false"/>
        <lineattr colour="Black"
                  thick="1"
                  type="Solid"/>
        <textattr colour="Black"
                  bold="false"/>
        <arrowattr headsize="1.200000"
                   currentcyckle="2"/>
        <transend idref="ID1431925154"/>
        <placeend idref="ID1431920872"/>
        <annot id="ID1431925165">
          <posattr x="-63.000000"
                   y="6.000000"/>
          <fillattr colour="White"
                    pattern="Solid"
                    filled="false"/>
          <lineattr colour="Black"
                    thick="0"
                    type="Solid"/>
          <textattr colour="Black"
                    bold="false"/>
          <text tool="CPN Tools"
                version="4.0.1"/>
        </annot>
      </arc>
      <constraints/>
    </page>
    <page id="ID1431924919">
      <pageattr name="MSG1 Hacking"/>
      <place id="ID1431924927">
        <posattr x="620.000000"
                 y="252.000000"/>
        <fillattr colour="White"
                  pattern=""
                  filled="false"/>
        <lineattr colour="Black"
                  thick="1"
                  type="Solid"/>
        <textattr colour="Black"
                  bold="false"/>
        <text>C2</text>
        <ellipse w="38.000000"
                 h="40.000000"/>
        <token x="-10.000000"
               y="0.000000"/>
        <marking x="0.000000"
                 y="0.000000"
                 hidden="true">
          <snap snap_id="0"
                anchor.horizontal="0"
                anchor.vertical="0"/>
        </marking>
        <type id="ID1431924928">
          <posattr x="653.000000"
                   y="228.000000"/>
          <fillattr colour="White"
                    pattern="Solid"
                    filled="false"/>
          <lineattr colour="Black"
                    thick="0"
                    type="Solid"/>
          <textattr colour="Black"
                    bold="false"/>
          <text tool="CPN Tools"
                version="4.0.1">MSGs</text>
        </type>
        <initmark id="ID1431924929">
          <posattr x="668.000000"
                   y="275.000000"/>
          <fillattr colour="White"
                    pattern="Solid"
                    filled="false"/>
          <lineattr colour="Black"
                    thick="0"
                    type="Solid"/>
          <textattr colour="Black"
                    bold="false"/>
          <text tool="CPN Tools"
                version="4.0.1"/>
        </initmark>
        <port id="ID1431924930"
              type="Out">
          <posattr x="603.000000"
                   y="235.000000"/>
          <fillattr colour="White"
                    pattern="Solid"
                    filled="false"/>
          <lineattr colour="Black"
                    thick="0"
                    type="Solid"/>
          <textattr colour="Black"
                    bold="false"/>
        </port>
      </place>
      <place id="ID1431924933">
        <posattr x="-155.000000"
                 y="257.000000"/>
        <fillattr colour="White"
                  pattern=""
                  filled="false"/>
        <lineattr colour="Black"
                  thick="1"
                  type="Solid"/>
        <textattr colour="Black"
                  bold="false"/>
        <text>C1</text>
        <ellipse w="36.000000"
                 h="38.000000"/>
        <token x="-10.000000"
               y="0.000000"/>
        <marking x="-1.000000"
                 y="0.000000"
                 hidden="true">
          <snap snap_id="2"
                anchor.horizontal="1"
                anchor.vertical="3"/>
        </marking>
        <type id="ID1431924934">
          <posattr x="-138.000000"
                   y="227.000000"/>
          <fillattr colour="White"
                    pattern="Solid"
                    filled="false"/>
          <lineattr colour="Black"
                    thick="0"
                    type="Solid"/>
          <textattr colour="Black"
                    bold="false"/>
          <text tool="CPN Tools"
                version="4.0.1">MSGs</text>
        </type>
        <initmark id="ID1431924935">
          <posattr x="-107.000000"
                   y="280.000000"/>
          <fillattr colour="White"
                    pattern="Solid"
                    filled="false"/>
          <lineattr colour="Black"
                    thick="0"
                    type="Solid"/>
          <textattr colour="Black"
                    bold="false"/>
          <text tool="CPN Tools"
                version="4.0.1"/>
        </initmark>
        <port id="ID1431924936"
              type="In">
          <posattr x="-170.000000"
                   y="240.000000"/>
          <fillattr colour="White"
                    pattern="Solid"
                    filled="false"/>
          <lineattr colour="Black"
                    thick="0"
                    type="Solid"/>
          <textattr colour="Black"
                    bold="false"/>
        </port>
      </place>
      <place id="ID1431924939">
        <posattr x="401.000000"
                 y="257.000000"/>
        <fillattr colour="White"
                  pattern=""
                  filled="false"/>
        <lineattr colour="Black"
                  thick="1"
                  type="Solid"/>
        <textattr colour="Black"
                  bold="false"/>
        <text>Adversary
Knowledge
Base</text>
        <ellipse w="91.049680"
                 h="61.346655"/>
        <token x="-13.000000"
               y="0.000000"/>
        <marking x="6.774635"
                 y="-16.452685"
                 hidden="true">
          <snap snap_id="0"
                anchor.horizontal="1"
                anchor.vertical="3"/>
        </marking>
        <type id="ID1431924940">
          <posattr x="448.000000"
                   y="225.000000"/>
          <fillattr colour="White"
                    pattern="Solid"
                    filled="false"/>
          <lineattr colour="Black"
                    thick="0"
                    type="Solid"/>
          <textattr colour="Black"
                    bold="false"/>
          <text tool="CPN Tools"
                version="4.0.1">AKB</text>
        </type>
        <initmark id="ID1431924941">
          <posattr x="468.000000"
                   y="288.000000"/>
          <fillattr colour="White"
                    pattern="Solid"
                    filled="false"/>
          <lineattr colour="Black"
                    thick="0"
                    type="Solid"/>
          <textattr colour="Black"
                    bold="false"/>
          <text tool="CPN Tools"
                version="4.0.1"/>
        </initmark>
        <port id="ID1431924987"
              type="I/O">
          <posattr x="365.000000"
                   y="232.000000"/>
          <fillattr colour="White"
                    pattern="Solid"
                    filled="false"/>
          <lineattr colour="Black"
                    thick="0"
                    type="Solid"/>
          <textattr colour="Black"
                    bold="false"/>
        </port>
      </place>
      <place id="ID1431984666">
        <posattr x="168.000000"
                 y="588.000000"/>
        <fillattr colour="White"
                  pattern=""
                  filled="false"/>
        <lineattr colour="Black"
                  thick="1"
                  type="Solid"/>
        <textattr colour="Black"
                  bold="false"/>
        <text>Control</text>
        <ellipse w="60.000000"
                 h="40.000000"/>
        <token x="-10.000000"
               y="0.000000"/>
        <marking x="0.000000"
                 y="0.000000"
                 hidden="false">
          <snap snap_id="0"
                anchor.horizontal="0"
                anchor.vertical="0"/>
        </marking>
        <type id="ID1431984667">
          <posattr x="196.000000"
                   y="611.000000"/>
          <fillattr colour="White"
                    pattern="Solid"
                    filled="false"/>
          <lineattr colour="Black"
                    thick="0"
                    type="Solid"/>
          <textattr colour="Black"
                    bold="false"/>
          <text tool="CPN Tools"
                version="4.0.1">E</text>
        </type>
        <initmark id="ID1431984668">
          <posattr x="224.000000"
                   y="611.000000"/>
          <fillattr colour="White"
                    pattern="Solid"
                    filled="false"/>
          <lineattr colour="Black"
                    thick="0"
                    type="Solid"/>
          <textattr colour="Black"
                    bold="false"/>
          <text tool="CPN Tools"
                version="4.0.1"/>
        </initmark>
      </place>
      <place id="ID1431985031">
        <posattr x="168.000000"
                 y="126.000000"/>
        <fillattr colour="White"
                  pattern=""
                  filled="false"/>
        <lineattr colour="Black"
                  thick="1"
                  type="Solid"/>
        <textattr colour="Black"
                  bold="false"/>
        <text>Control&apos;</text>
        <ellipse w="60.000000"
                 h="40.000000"/>
        <token x="-22.581465"
               y="1.451707"/>
        <marking x="0.000000"
                 y="0.000000"
                 hidden="false">
          <snap snap_id="0"
                anchor.horizontal="0"
                anchor.vertical="0"/>
        </marking>
        <type id="ID1431985032">
          <posattr x="211.000000"
                   y="102.000000"/>
          <fillattr colour="White"
                    pattern="Solid"
                    filled="false"/>
          <lineattr colour="Black"
                    thick="0"
                    type="Solid"/>
          <textattr colour="Black"
                    bold="false"/>
          <text tool="CPN Tools"
                version="4.0.1">Token</text>
        </type>
        <initmark id="ID1431985033">
          <posattr x="224.000000"
                   y="149.000000"/>
          <fillattr colour="White"
                    pattern="Solid"
                    filled="false"/>
          <lineattr colour="Black"
                    thick="0"
                    type="Solid"/>
          <textattr colour="Black"
                    bold="false"/>
          <text tool="CPN Tools"
                version="4.0.1"/>
        </initmark>
      </place>
      <place id="ID1439083366">
        <posattr x="-107.000000"
                 y="126.000000"/>
        <fillattr colour="White"
                  pattern=""
                  filled="false"/>
        <lineattr colour="Purple"
                  thick="1"
                  type="Solid"/>
        <textattr colour="Purple"
                  bold="false"/>
        <text>LOG</text>
        <ellipse w="60.000000"
                 h="40.000000"/>
        <token x="-10.000000"
               y="0.000000"/>
        <marking x="0.000000"
                 y="0.000000"
                 hidden="true">
          <snap snap_id="0"
                anchor.horizontal="0"
                anchor.vertical="0"/>
        </marking>
        <type id="ID1439083367">
          <posattr x="-67.000000"
                   y="102.000000"/>
          <fillattr colour="White"
                    pattern="Solid"
                    filled="false"/>
          <lineattr colour="Purple"
                    thick="0"
                    type="Solid"/>
          <textattr colour="Purple"
                    bold="false"/>
          <text tool="CPN Tools"
                version="4.0.1">Logs</text>
        </type>
        <initmark id="ID1439083368">
          <posattr x="-50.000000"
                   y="149.000000"/>
          <fillattr colour="White"
                    pattern="Solid"
                    filled="false"/>
          <lineattr colour="Purple"
                    thick="0"
                    type="Solid"/>
          <textattr colour="Purple"
                    bold="false"/>
          <text tool="CPN Tools"
                version="4.0.1"/>
        </initmark>
        <fusioninfo id="ID1439098190"
                    name="LogFusion">
          <posattr x="-131.000000"
                   y="109.000000"/>
          <fillattr colour="White"
                    pattern="Solid"
                    filled="false"/>
          <lineattr colour="Black"
                    thick="0"
                    type="Solid"/>
          <textattr colour="Black"
                    bold="false"/>
        </fusioninfo>
      </place>
      <place id="ID1510983473">
        <posattr x="109.000000"
                 y="447.000000"/>
        <fillattr colour="White"
                  pattern=""
                  filled="false"/>
        <lineattr colour="Black"
                  thick="1"
                  type="Solid"/>
        <textattr colour="Black"
                  bold="false"/>
        <text>Current
Data</text>
        <ellipse w="60.000000"
                 h="40.000000"/>
        <token x="-10.000000"
               y="0.000000"/>
        <marking x="0.000000"
                 y="0.000000"
                 hidden="true">
          <snap snap_id="0"
                anchor.horizontal="0"
                anchor.vertical="0"/>
        </marking>
        <type id="ID1510983474">
          <posattr x="145.000000"
                   y="423.000000"/>
          <fillattr colour="White"
                    pattern="Solid"
                    filled="false"/>
          <lineattr colour="Black"
                    thick="0"
                    type="Solid"/>
          <textattr colour="Black"
                    bold="false"/>
          <text tool="CPN Tools"
                version="4.0.1">AKB</text>
        </type>
        <initmark id="ID1511271112">
          <posattr x="165.000000"
                   y="470.000000"/>
          <fillattr colour="White"
                    pattern="Solid"
                    filled="false"/>
          <lineattr colour="Black"
                    thick="0"
                    type="Solid"/>
          <textattr colour="Black"
                    bold="false"/>
          <text tool="CPN Tools"
                version="4.0.1"/>
        </initmark>
      </place>
      <place id="ID1511130860">
        <posattr x="294.000000"
                 y="420.000000"/>
        <fillattr colour="White"
                  pattern=""
                  filled="false"/>
        <lineattr colour="Black"
                  thick="1"
                  type="Solid"/>
        <textattr colour="Black"
                  bold="false"/>
        <text>RS</text>
        <ellipse w="23.536573"
                 h="22.497555"/>
        <token x="-10.000000"
               y="0.000000"/>
        <marking x="0.000000"
                 y="0.000000"
                 hidden="false">
          <snap snap_id="0"
                anchor.horizontal="0"
                anchor.vertical="0"/>
        </marking>
        <type id="ID1511130861">
          <posattr x="309.000000"
                   y="402.000000"/>
          <fillattr colour="White"
                    pattern="Solid"
                    filled="false"/>
          <lineattr colour="Black"
                    thick="0"
                    type="Solid"/>
          <textattr colour="Black"
                    bold="false"/>
          <text tool="CPN Tools"
                version="4.0.1">E</text>
        </type>
        <initmark id="ID1511130862">
          <posattr x="337.000000"
                   y="437.000000"/>
          <fillattr colour="White"
                    pattern="Solid"
                    filled="false"/>
          <lineattr colour="Black"
                    thick="0"
                    type="Solid"/>
          <textattr colour="Black"
                    bold="false"/>
          <text tool="CPN Tools"
                version="4.0.1"/>
        </initmark>
      </place>
      <place id="ID1511212495">
        <posattr x="168.000000"
                 y="360.000000"/>
        <fillattr colour="White"
                  pattern=""
                  filled="false"/>
        <lineattr colour="Black"
                  thick="1"
                  type="Solid"/>
        <textattr colour="Black"
                  bold="false"/>
        <text>Control&apos;&apos;</text>
        <ellipse w="60.000000"
                 h="40.000000"/>
        <token x="-10.000000"
               y="0.000000"/>
        <marking x="0.000000"
                 y="0.000000"
                 hidden="false">
          <snap snap_id="0"
                anchor.horizontal="0"
                anchor.vertical="0"/>
        </marking>
        <type id="ID1511212496">
          <posattr x="206.000000"
                   y="353.000000"/>
          <fillattr colour="White"
                    pattern="Solid"
                    filled="false"/>
          <lineattr colour="Black"
                    thick="0"
                    type="Solid"/>
          <textattr colour="Black"
                    bold="false"/>
          <text tool="CPN Tools"
                version="4.0.1">E</text>
        </type>
        <initmark id="ID1511212497">
          <posattr x="224.000000"
                   y="383.000000"/>
          <fillattr colour="White"
                    pattern="Solid"
                    filled="false"/>
          <lineattr colour="Black"
                    thick="0"
                    type="Solid"/>
          <textattr colour="Black"
                    bold="false"/>
          <text tool="CPN Tools"
                version="4.0.1"/>
        </initmark>
      </place>
      <place id="ID1511272822">
        <posattr x="0.000000"
                 y="510.000000"/>
        <fillattr colour="White"
                  pattern=""
                  filled="false"/>
        <lineattr colour="Black"
                  thick="1"
                  type="Solid"/>
        <textattr colour="Black"
                  bold="false"/>
        <text>Previous
Data</text>
        <ellipse w="60.000000"
                 h="77.921964"/>
        <token x="-10.000000"
               y="0.000000"/>
        <marking x="-5.000000"
                 y="9.000000"
                 hidden="true">
          <snap snap_id="6"
                anchor.horizontal="1"
                anchor.vertical="3"/>
        </marking>
        <type id="ID1511272823">
          <posattr x="36.000000"
                   y="472.000000"/>
          <fillattr colour="White"
                    pattern="Solid"
                    filled="false"/>
          <lineattr colour="Black"
                    thick="0"
                    type="Solid"/>
          <textattr colour="Black"
                    bold="false"/>
          <text tool="CPN Tools"
                version="4.0.1">AKB</text>
        </type>
        <initmark id="ID1511272824">
          <posattr x="15.000000"
                   y="564.000000"/>
          <fillattr colour="White"
                    pattern="Solid"
                    filled="false"/>
          <lineattr colour="Black"
                    thick="0"
                    type="Solid"/>
          <textattr colour="Black"
                    bold="false"/>
          <text tool="CPN Tools"
                version="4.0.1">iniConfig^^
[Nx(([n(0)],G))]</text>
        </initmark>
        <fusioninfo id="ID1511395015"
                    name="PD">
          <posattr x="-24.000000"
                   y="479.000000"/>
          <fillattr colour="White"
                    pattern="Solid"
                    filled="false"/>
          <lineattr colour="Black"
                    thick="0"
                    type="Solid"/>
          <textattr colour="Black"
                    bold="false"/>
        </fusioninfo>
      </place>
      <trans id="ID1431924921"
             explicit="false">
        <posattr x="-15.000000"
                 y="257.000000"/>
        <fillattr colour="White"
                  pattern=""
                  filled="false"/>
        <lineattr colour="Black"
                  thick="1"
                  type="solid"/>
        <textattr colour="Black"
                  bold="false"/>
        <text>Unpack
and
Store</text>
        <box w="94.000000"
             h="78.000000"/>
        <binding x="7.200000"
                 y="-3.000000"/>
        <cond id="ID1490732731">
          <posattr x="-71.000000"
                   y="307.000000"/>
          <fillattr colour="White"
                    pattern="Solid"
                    filled="false"/>
          <lineattr colour="Black"
                    thick="0"
                    type="Solid"/>
          <textattr colour="Black"
                    bold="false"/>
          <text tool="CPN Tools"
                version="4.0.1"/>
        </cond>
        <time id="ID1431924923">
          <posattr x="46.500000"
                   y="307.000000"/>
          <fillattr colour="White"
                    pattern="Solid"
                    filled="false"/>
          <lineattr colour="Black"
                    thick="0"
                    type="Solid"/>
          <textattr colour="Black"
                    bold="false"/>
          <text tool="CPN Tools"
                version="4.0.1"/>
        </time>
        <code id="ID1431924924">
          <posattr x="134.000000"
                   y="209.000000"/>
          <fillattr colour="White"
                    pattern="Solid"
                    filled="false"/>
          <lineattr colour="Black"
                    thick="0"
                    type="Solid"/>
          <textattr colour="Black"
                    bold="false"/>
          <text tool="CPN Tools"
                version="4.0.1">input (uri,token,pl1);
output (msg,kid,N,v,mac1);
action
((uri,token,Msg1(pl1)),(#1 pl1),
(#2 pl1),(#3 pl1),(#4 pl1));</text>
        </code>
        <priority id="ID1431924926">
          <posattr x="-100.000000"
                   y="207.000000"/>
          <fillattr colour="White"
                    pattern="Solid"
                    filled="false"/>
          <lineattr colour="Black"
                    thick="0"
                    type="Solid"/>
          <textattr colour="Black"
                    bold="false"/>
          <text tool="CPN Tools"
                version="4.0.1"/>
        </priority>
      </trans>
      <trans id="ID1431980594"
             explicit="false">
        <posattr x="401.000000"
                 y="126.000000"/>
        <fillattr colour="White"
                  pattern=""
                  filled="false"/>
        <lineattr colour="Black"
                  thick="1"
                  type="solid"/>
        <textattr colour="Black"
                  bold="false"/>
        <text>Direct
Send</text>
        <box w="96.800000"
             h="72.000000"/>
        <binding x="7.200000"
                 y="-3.000000"/>
        <cond id="ID1431980595">
          <posattr x="343.600000"
                   y="173.000000"/>
          <fillattr colour="White"
                    pattern="Solid"
                    filled="false"/>
          <lineattr colour="Black"
                    thick="0"
                    type="Solid"/>
          <textattr colour="Black"
                    bold="false"/>
          <text tool="CPN Tools"
                version="4.0.1"/>
        </cond>
        <time id="ID1431980596">
          <posattr x="463.900000"
                   y="173.000000"/>
          <fillattr colour="White"
                    pattern="Solid"
                    filled="false"/>
          <lineattr colour="Black"
                    thick="0"
                    type="Solid"/>
          <textattr colour="Black"
                    bold="false"/>
          <text tool="CPN Tools"
                version="4.0.1"/>
        </time>
        <code id="ID1431980597">
          <posattr x="522.500000"
                   y="171.000000"/>
          <fillattr colour="White"
                    pattern="Solid"
                    filled="false"/>
          <lineattr colour="Black"
                    thick="0"
                    type="Solid"/>
          <textattr colour="Black"
                    bold="false"/>
          <text tool="CPN Tools"
                version="4.0.1">input (uri,token,pl1);
output (msg);
action
(uri,token,Msg1(pl1));</text>
        </code>
        <priority id="ID1431980599">
          <posattr x="314.600000"
                   y="79.000000"/>
          <fillattr colour="White"
                    pattern="Solid"
                    filled="false"/>
          <lineattr colour="Black"
                    thick="0"
                    type="Solid"/>
          <textattr colour="Black"
                    bold="false"/>
          <text tool="CPN Tools"
                version="4.0.1"/>
        </priority>
      </trans>
      <trans id="ID1433421175"
             explicit="false">
        <posattr x="546.000000"
                 y="588.000000"/>
        <fillattr colour="White"
                  pattern=""
                  filled="false"/>
        <lineattr colour="Black"
                  thick="1"
                  type="solid"/>
        <textattr colour="Black"
                  bold="false"/>
        <text>MSG1
Repack</text>
        <box w="93.600000"
             h="70.400000"/>
        <subst subpage="ID1433421187"
               portsock="(ID1433421195,ID1431984666)(ID1433421200,ID1431924927)(ID1433421206,ID1431924939)">
          <subpageinfo id="ID1433421226"
                       name="MSG1 Repack">
            <posattr x="546.000000"
                     y="548.800000"/>
            <fillattr colour="White"
                      pattern="Solid"
                      filled="false"/>
            <lineattr colour="Black"
                      thick="0"
                      type="Solid"/>
            <textattr colour="Black"
                      bold="false"/>
          </subpageinfo>
        </subst>
        <binding x="7.200000"
                 y="-3.000000"/>
        <cond id="ID1433421176">
          <posattr x="490.200000"
                   y="634.200000"/>
          <fillattr colour="White"
                    pattern="Solid"
                    filled="false"/>
          <lineattr colour="Black"
                    thick="0"
                    type="Solid"/>
          <textattr colour="Black"
                    bold="false"/>
          <text tool="CPN Tools"
                version="4.0.1"/>
        </cond>
        <time id="ID1433421177">
          <posattr x="607.300000"
                   y="634.200000"/>
          <fillattr colour="White"
                    pattern="Solid"
                    filled="false"/>
          <lineattr colour="Black"
                    thick="0"
                    type="Solid"/>
          <textattr colour="Black"
                    bold="false"/>
          <text tool="CPN Tools"
                version="4.0.1"/>
        </time>
        <code id="ID1433421178">
          <posattr x="627.300000"
                   y="520.800000"/>
          <fillattr colour="White"
                    pattern="Solid"
                    filled="false"/>
          <lineattr colour="Black"
                    thick="0"
                    type="Solid"/>
          <textattr colour="Black"
                    bold="false"/>
          <text tool="CPN Tools"
                version="4.0.1"/>
        </code>
        <priority id="ID1433421180">
          <posattr x="461.200000"
                   y="541.800000"/>
          <fillattr colour="White"
                    pattern="Solid"
                    filled="false"/>
          <lineattr colour="Black"
                    thick="0"
                    type="Solid"/>
          <textattr colour="Black"
                    bold="false"/>
          <text tool="CPN Tools"
                version="4.0.1"/>
        </priority>
      </trans>
      <trans id="ID1510862198"
             explicit="false">
        <posattr x="294.000000"
                 y="360.000000"/>
        <fillattr colour="White"
                  pattern=""
                  filled="false"/>
        <lineattr colour="Black"
                  thick="1"
                  type="solid"/>
        <textattr colour="Black"
                  bold="false"/>
        <text>Clear</text>
        <box w="60.000000"
             h="40.000000"/>
        <binding x="7.200000"
                 y="-3.000000"/>
        <cond id="ID1510862199">
          <posattr x="255.000000"
                   y="391.000000"/>
          <fillattr colour="White"
                    pattern="Solid"
                    filled="false"/>
          <lineattr colour="Black"
                    thick="0"
                    type="Solid"/>
          <textattr colour="Black"
                    bold="false"/>
          <text tool="CPN Tools"
                version="4.0.1"/>
        </cond>
        <time id="ID1510862200">
          <posattr x="338.500000"
                   y="391.000000"/>
          <fillattr colour="White"
                    pattern="Solid"
                    filled="false"/>
          <lineattr colour="Black"
                    thick="0"
                    type="Solid"/>
          <textattr colour="Black"
                    bold="false"/>
          <text tool="CPN Tools"
                version="4.0.1"/>
        </time>
        <code id="ID1510862201">
          <posattr x="358.500000"
                   y="308.000000"/>
          <fillattr colour="White"
                    pattern="Solid"
                    filled="false"/>
          <lineattr colour="Black"
                    thick="0"
                    type="Solid"/>
          <textattr colour="Black"
                    bold="false"/>
          <text tool="CPN Tools"
                version="4.0.1"/>
        </code>
        <priority id="ID1510862203">
          <posattr x="226.000000"
                   y="329.000000"/>
          <fillattr colour="White"
                    pattern="Solid"
                    filled="false"/>
          <lineattr colour="Black"
                    thick="0"
                    type="Solid"/>
          <textattr colour="Black"
                    bold="false"/>
          <text tool="CPN Tools"
                version="4.0.1"/>
        </priority>
      </trans>
      <trans id="ID1510944590"
             explicit="false">
        <posattr x="462.000000"
                 y="436.000000"/>
        <fillattr colour="White"
                  pattern=""
                  filled="false"/>
        <lineattr colour="Black"
                  thick="1"
                  type="solid"/>
        <textattr colour="Black"
                  bold="false"/>
        <text>Reset</text>
        <box w="60.000000"
             h="58.960982"/>
        <binding x="7.200000"
                 y="-3.000000"/>
        <cond id="ID1510944591">
          <posattr x="423.000000"
                   y="476.480491"/>
          <fillattr colour="White"
                    pattern="Solid"
                    filled="false"/>
          <lineattr colour="Black"
                    thick="0"
                    type="Solid"/>
          <textattr colour="Black"
                    bold="false"/>
          <text tool="CPN Tools"
                version="4.0.1"/>
        </cond>
        <time id="ID1510944592">
          <posattr x="506.500000"
                   y="476.480491"/>
          <fillattr colour="White"
                    pattern="Solid"
                    filled="false"/>
          <lineattr colour="Black"
                    thick="0"
                    type="Solid"/>
          <textattr colour="Black"
                    bold="false"/>
          <text tool="CPN Tools"
                version="4.0.1"/>
        </time>
        <code id="ID1510944593">
          <posattr x="526.500000"
                   y="374.519509"/>
          <fillattr colour="White"
                    pattern="Solid"
                    filled="false"/>
          <lineattr colour="Black"
                    thick="0"
                    type="Solid"/>
          <textattr colour="Black"
                    bold="false"/>
          <text tool="CPN Tools"
                version="4.0.1"/>
        </code>
        <priority id="ID1510944595">
          <posattr x="394.000000"
                   y="395.519509"/>
          <fillattr colour="White"
                    pattern="Solid"
                    filled="false"/>
          <lineattr colour="Black"
                    thick="0"
                    type="Solid"/>
          <textattr colour="Black"
                    bold="false"/>
          <text tool="CPN Tools"
                version="4.0.1"/>
        </priority>
      </trans>
      <arc id="ID1431924937"
           orientation="PtoT"
           order="1">
        <posattr x="0.000000"
                 y="0.000000"/>
        <fillattr colour="White"
                  pattern=""
                  filled="false"/>
        <lineattr colour="Black"
                  thick="1"
                  type="Solid"/>
        <textattr colour="Black"
                  bold="false"/>
        <arrowattr headsize="1.200000"
                   currentcyckle="2"/>
        <transend idref="ID1431924921"/>
        <placeend idref="ID1431924933"/>
        <annot id="ID1431924938">
          <posattr x="-102.000000"
                   y="275.000000"/>
          <fillattr colour="White"
                    pattern="Solid"
                    filled="false"/>
          <lineattr colour="Black"
                    thick="0"
                    type="Solid"/>
          <textattr colour="Black"
                    bold="false"/>
          <text tool="CPN Tools"
                version="4.0.1">(uri,token,
Msg1(pl1))</text>
        </annot>
      </arc>
      <arc id="ID1431924942"
           orientation="TtoP"
           order="1">
        <posattr x="0.000000"
                 y="0.000000"/>
        <fillattr colour="White"
                  pattern=""
                  filled="false"/>
        <lineattr colour="Black"
                  thick="1"
                  type="Solid"/>
        <textattr colour="Black"
                  bold="false"/>
        <arrowattr headsize="1.200000"
                   currentcyckle="2"/>
        <transend idref="ID1431924921"/>
        <placeend idref="ID1431924939"/>
        <annot id="ID1431924943">
          <posattr x="177.000000"
                   y="282.000000"/>
          <fillattr colour="White"
                    pattern="Solid"
                    filled="false"/>
          <lineattr colour="Black"
                    thick="0"
                    type="Solid"/>
          <textattr colour="Black"
                    bold="false"/>
          <text tool="CPN Tools"
                version="4.0.1">if !AttM1=On then 
[Ouri(uri),TKn(token),MSG(msg),Kida(kid),
Na(N),Vx(v),Maca1(mac1)] else [MSG(msg)]</text>
        </annot>
      </arc>
      <arc id="ID1431995056"
           orientation="TtoP"
           order="1">
        <posattr x="0.000000"
                 y="0.000000"/>
        <fillattr colour="White"
                  pattern=""
                  filled="false"/>
        <lineattr colour="Black"
                  thick="1"
                  type="Solid"/>
        <textattr colour="Black"
                  bold="false"/>
        <arrowattr headsize="1.200000"
                   currentcyckle="2"/>
        <transend idref="ID1431924921"/>
        <placeend idref="ID1431984666"/>
        <bendpoint id="ID1432014518"
                   serial="1">
          <posattr x="-42.000000"
                   y="588.000000"/>
          <fillattr colour="White"
                    pattern="Solid"
                    filled="false"/>
          <lineattr colour="Black"
                    thick="0"
                    type="Solid"/>
          <textattr colour="Black"
                    bold="false"/>
        </bendpoint>
        <annot id="ID1431995057">
          <posattr x="48.000000"
                   y="613.000000"/>
          <fillattr colour="White"
                    pattern="Solid"
                    filled="false"/>
          <lineattr colour="Black"
                    thick="0"
                    type="Solid"/>
          <textattr colour="Black"
                    bold="false"/>
          <text tool="CPN Tools"
                version="4.0.1">if !AttM1=On andalso 
not(!sim) then
1`e else empty</text>
        </annot>
      </arc>
      <arc id="ID1431995742"
           orientation="TtoP"
           order="1">
        <posattr x="0.000000"
                 y="0.000000"/>
        <fillattr colour="White"
                  pattern=""
                  filled="false"/>
        <lineattr colour="Black"
                  thick="1"
                  type="Solid"/>
        <textattr colour="Black"
                  bold="false"/>
        <arrowattr headsize="1.200000"
                   currentcyckle="2"/>
        <transend idref="ID1431924921"/>
        <placeend idref="ID1431985031"/>
        <bendpoint id="ID1432013519"
                   serial="1">
          <posattr x="-15.000000"
                   y="126.000000"/>
          <fillattr colour="White"
                    pattern="Solid"
                    filled="false"/>
          <lineattr colour="Black"
                    thick="0"
                    type="Solid"/>
          <textattr colour="Black"
                    bold="false"/>
        </bendpoint>
        <annot id="ID1431995743">
          <posattr x="65.000000"
                   y="144.000000"/>
          <fillattr colour="White"
                    pattern="Solid"
                    filled="false"/>
          <lineattr colour="Black"
                    thick="0"
                    type="Solid"/>
          <textattr colour="Black"
                    bold="false"/>
          <text tool="CPN Tools"
                version="4.0.1">if !AttM1=Off then
1`token else empty</text>
        </annot>
      </arc>
      <arc id="ID1431997306"
           orientation="PtoT"
           order="1">
        <posattr x="0.000000"
                 y="0.000000"/>
        <fillattr colour="White"
                  pattern=""
                  filled="false"/>
        <lineattr colour="Black"
                  thick="1"
                  type="Solid"/>
        <textattr colour="Black"
                  bold="false"/>
        <arrowattr headsize="1.200000"
                   currentcyckle="2"/>
        <transend idref="ID1431980594"/>
        <placeend idref="ID1431985031"/>
        <annot id="ID1431997307">
          <posattr x="269.000000"
                   y="134.000000"/>
          <fillattr colour="White"
                    pattern="Solid"
                    filled="false"/>
          <lineattr colour="Black"
                    thick="0"
                    type="Solid"/>
          <textattr colour="Black"
                    bold="false"/>
          <text tool="CPN Tools"
                version="4.0.1">token</text>
        </annot>
      </arc>
      <arc id="ID1431998735"
           orientation="PtoT"
           order="1">
        <posattr x="0.000000"
                 y="0.000000"/>
        <fillattr colour="White"
                  pattern=""
                  filled="false"/>
        <lineattr colour="Black"
                  thick="1"
                  type="Solid"/>
        <textattr colour="Black"
                  bold="false"/>
        <arrowattr headsize="1.200000"
                   currentcyckle="2"/>
        <transend idref="ID1431980594"/>
        <placeend idref="ID1431924939"/>
        <bendpoint id="ID1432009036"
                   serial="1">
          <posattr x="401.000000"
                   y="210.000000"/>
          <fillattr colour="White"
                    pattern="Solid"
                    filled="false"/>
          <lineattr colour="Black"
                    thick="0"
                    type="Solid"/>
          <textattr colour="Black"
                    bold="false"/>
        </bendpoint>
        <annot id="ID1431998736">
          <posattr x="348.500000"
                   y="192.000000"/>
          <fillattr colour="White"
                    pattern="Solid"
                    filled="false"/>
          <lineattr colour="Black"
                    thick="0"
                    type="Solid"/>
          <textattr colour="Black"
                    bold="false"/>
          <text tool="CPN Tools"
                version="4.0.1">MSG((uri,token,
Msg1(pl1)))</text>
        </annot>
      </arc>
      <arc id="ID1432001113"
           orientation="TtoP"
           order="1">
        <posattr x="0.000000"
                 y="0.000000"/>
        <fillattr colour="White"
                  pattern=""
                  filled="false"/>
        <lineattr colour="Black"
                  thick="1"
                  type="Solid"/>
        <textattr colour="Black"
                  bold="false"/>
        <arrowattr headsize="1.200000"
                   currentcyckle="2"/>
        <transend idref="ID1431980594"/>
        <placeend idref="ID1431924927"/>
        <bendpoint id="ID1432002961"
                   serial="1">
          <posattr x="620.000000"
                   y="126.000000"/>
          <fillattr colour="White"
                    pattern="Solid"
                    filled="false"/>
          <lineattr colour="Black"
                    thick="0"
                    type="Solid"/>
          <textattr colour="Black"
                    bold="false"/>
        </bendpoint>
        <annot id="ID1432001114">
          <posattr x="603.000000"
                   y="193.000000"/>
          <fillattr colour="White"
                    pattern="Solid"
                    filled="false"/>
          <lineattr colour="Black"
                    thick="0"
                    type="Solid"/>
          <textattr colour="Black"
                    bold="false"/>
          <text tool="CPN Tools"
                version="4.0.1">msg</text>
        </annot>
      </arc>
      <arc id="ID1433421181"
           orientation="PtoT"
           order="1">
        <posattr x="0.000000"
                 y="0.000000"/>
        <fillattr colour="White"
                  pattern=""
                  filled="false"/>
        <lineattr colour="Black"
                  thick="1"
                  type="Solid"/>
        <textattr colour="Black"
                  bold="false"/>
        <arrowattr headsize="1.200000"
                   currentcyckle="2"/>
        <transend idref="ID1433421175"/>
        <placeend idref="ID1431984666"/>
        <annot id="ID1433421182">
          <posattr x="263.000000"
                   y="410.000000"/>
          <fillattr colour="White"
                    pattern="Solid"
                    filled="false"/>
          <lineattr colour="Black"
                    thick="0"
                    type="Solid"/>
          <textattr colour="Black"
                    bold="false"/>
          <text tool="CPN Tools"
                version="4.0.1"/>
        </annot>
      </arc>
      <arc id="ID1433421183"
           orientation="TtoP"
           order="1">
        <posattr x="0.000000"
                 y="0.000000"/>
        <fillattr colour="White"
                  pattern=""
                  filled="false"/>
        <lineattr colour="Black"
                  thick="1"
                  type="Solid"/>
        <textattr colour="Black"
                  bold="false"/>
        <arrowattr headsize="1.200000"
                   currentcyckle="2"/>
        <transend idref="ID1433421175"/>
        <placeend idref="ID1431924927"/>
        <bendpoint id="ID1433423397"
                   serial="1">
          <posattr x="620.000000"
                   y="588.000000"/>
          <fillattr colour="White"
                    pattern="Solid"
                    filled="false"/>
          <lineattr colour="Black"
                    thick="0"
                    type="Solid"/>
          <textattr colour="Black"
                    bold="false"/>
        </bendpoint>
        <annot id="ID1433421184">
          <posattr x="499.000000"
                   y="345.000000"/>
          <fillattr colour="White"
                    pattern="Solid"
                    filled="false"/>
          <lineattr colour="Black"
                    thick="0"
                    type="Solid"/>
          <textattr colour="Black"
                    bold="false"/>
          <text tool="CPN Tools"
                version="4.0.1"/>
        </annot>
      </arc>
      <arc id="ID1433421185"
           orientation="PtoT"
           order="1">
        <posattr x="0.000000"
                 y="0.000000"/>
        <fillattr colour="White"
                  pattern=""
                  filled="false"/>
        <lineattr colour="Black"
                  thick="1"
                  type="Solid"/>
        <textattr colour="Black"
                  bold="false"/>
        <arrowattr headsize="1.200000"
                   currentcyckle="2"/>
        <transend idref="ID1433421175"/>
        <placeend idref="ID1431924939"/>
        <bendpoint id="ID1433422104"
                   serial="1">
          <posattr x="546.000000"
                   y="257.000000"/>
          <fillattr colour="White"
                    pattern="Solid"
                    filled="false"/>
          <lineattr colour="Black"
                    thick="0"
                    type="Solid"/>
          <textattr colour="Black"
                    bold="false"/>
        </bendpoint>
        <annot id="ID1433421186">
          <posattr x="329.000000"
                   y="320.000000"/>
          <fillattr colour="White"
                    pattern="Solid"
                    filled="false"/>
          <lineattr colour="Black"
                    thick="0"
                    type="Solid"/>
          <textattr colour="Black"
                    bold="false"/>
          <text tool="CPN Tools"
                version="4.0.1"/>
        </annot>
      </arc>
      <arc id="ID1439085598"
           orientation="TtoP"
           order="1">
        <posattr x="0.000000"
                 y="0.000000"/>
        <fillattr colour="White"
                  pattern=""
                  filled="false"/>
        <lineattr colour="Purple"
                  thick="1"
                  type="Solid"/>
        <textattr colour="Purple"
                  bold="false"/>
        <arrowattr headsize="1.200000"
                   currentcyckle="2"/>
        <transend idref="ID1431924921"/>
        <placeend idref="ID1439083366"/>
        <bendpoint id="ID1439088345"
                   serial="1">
          <posattr x="-107.000000"
                   y="228.000000"/>
          <fillattr colour="White"
                    pattern="Solid"
                    filled="false"/>
          <lineattr colour="Black"
                    thick="0"
                    type="Solid"/>
          <textattr colour="Black"
                    bold="false"/>
        </bendpoint>
        <annot id="ID1439085599">
          <posattr x="-65.500000"
                   y="185.000000"/>
          <fillattr colour="White"
                    pattern="Solid"
                    filled="false"/>
          <lineattr colour="Purple"
                    thick="0"
                    type="Solid"/>
          <textattr colour="Purple"
                    bold="false"/>
          <text tool="CPN Tools"
                version="4.0.1">if !sim then 
empty
else 1`(&quot;A&quot;,
Msg1(pl1))</text>
        </annot>
      </arc>
      <arc id="ID1510899418"
           orientation="Reset"
           order="1">
        <posattr x="0.000000"
                 y="0.000000"/>
        <fillattr colour="White"
                  pattern=""
                  filled="false"/>
        <lineattr colour="Black"
                  thick="1"
                  type="Solid"/>
        <textattr colour="Black"
                  bold="false"/>
        <arrowattr headsize="1.200000"
                   currentcyckle="2"/>
        <transend idref="ID1510862198"/>
        <placeend idref="ID1431924939"/>
        <bendpoint id="ID1512213143"
                   serial="1">
          <posattr x="307.692981"
                   y="277.822142"/>
          <fillattr colour="White"
                    pattern="Solid"
                    filled="false"/>
          <lineattr colour="Black"
                    thick="0"
                    type="Solid"/>
          <textattr colour="Black"
                    bold="false"/>
        </bendpoint>
        <annot id="ID1510899419">
          <posattr x="338.000000"
                   y="289.000000"/>
          <fillattr colour="White"
                    pattern="Solid"
                    filled="false"/>
          <lineattr colour="Black"
                    thick="0"
                    type="Solid"/>
          <textattr colour="Black"
                    bold="false"/>
          <text tool="CPN Tools"
                version="4.0.1"/>
        </annot>
      </arc>
      <arc id="ID1511086619"
           orientation="PtoT"
           order="1">
        <posattr x="0.000000"
                 y="0.000000"/>
        <fillattr colour="White"
                  pattern=""
                  filled="false"/>
        <lineattr colour="Black"
                  thick="1"
                  type="Solid"/>
        <textattr colour="Black"
                  bold="false"/>
        <arrowattr headsize="1.200000"
                   currentcyckle="2"/>
        <transend idref="ID1510944590"/>
        <placeend idref="ID1510983473"/>
        <bendpoint id="ID1512291176"
                   serial="1">
          <posattr x="401.039354"
                   y="447.012442"/>
          <fillattr colour="White"
                    pattern="Solid"
                    filled="false"/>
          <lineattr colour="Black"
                    thick="0"
                    type="Solid"/>
          <textattr colour="Black"
                    bold="false"/>
        </bendpoint>
        <annot id="ID1511086620">
          <posattr x="288.000000"
                   y="465.000000"/>
          <fillattr colour="White"
                    pattern="Solid"
                    filled="false"/>
          <lineattr colour="Black"
                    thick="0"
                    type="Solid"/>
          <textattr colour="Black"
                    bold="false"/>
          <text tool="CPN Tools"
                version="4.0.1">1`Ouri(uri)++1`TKn(token)++1`Kida(kid)++
1`Na(N)++1`Vx(v)++1`Maca1(mac1)</text>
        </annot>
      </arc>
      <arc id="ID1511133505"
           orientation="TtoP"
           order="1">
        <posattr x="0.000000"
                 y="0.000000"/>
        <fillattr colour="White"
                  pattern=""
                  filled="false"/>
        <lineattr colour="Black"
                  thick="1"
                  type="Solid"/>
        <textattr colour="Black"
                  bold="false"/>
        <arrowattr headsize="1.200000"
                   currentcyckle="2"/>
        <transend idref="ID1510862198"/>
        <placeend idref="ID1511130860"/>
        <annot id="ID1511141719">
          <posattr x="302.000000"
                   y="394.000000"/>
          <fillattr colour="White"
                    pattern="Solid"
                    filled="false"/>
          <lineattr colour="Black"
                    thick="0"
                    type="Solid"/>
          <textattr colour="Black"
                    bold="false"/>
          <text tool="CPN Tools"
                version="4.0.1">e</text>
        </annot>
      </arc>
      <arc id="ID1511136150"
           orientation="PtoT"
           order="1">
        <posattr x="0.000000"
                 y="0.000000"/>
        <fillattr colour="White"
                  pattern=""
                  filled="false"/>
        <lineattr colour="Black"
                  thick="1"
                  type="Solid"/>
        <textattr colour="Black"
                  bold="false"/>
        <arrowattr headsize="1.200000"
                   currentcyckle="2"/>
        <transend idref="ID1510944590"/>
        <placeend idref="ID1511130860"/>
        <bendpoint id="ID1512279480"
                   serial="1">
          <posattr x="420.000000"
                   y="420.000000"/>
          <fillattr colour="White"
                    pattern="Solid"
                    filled="false"/>
          <lineattr colour="Black"
                    thick="0"
                    type="Solid"/>
          <textattr colour="Black"
                    bold="false"/>
        </bendpoint>
        <annot id="ID1511141720">
          <posattr x="363.000000"
                   y="431.000000"/>
          <fillattr colour="White"
                    pattern="Solid"
                    filled="false"/>
          <lineattr colour="Black"
                    thick="0"
                    type="Solid"/>
          <textattr colour="Black"
                    bold="false"/>
          <text tool="CPN Tools"
                version="4.0.1">e</text>
        </annot>
      </arc>
      <arc id="ID1511141436"
           orientation="TtoP"
           order="1">
        <posattr x="0.000000"
                 y="0.000000"/>
        <fillattr colour="White"
                  pattern=""
                  filled="false"/>
        <lineattr colour="Black"
                  thick="1"
                  type="Solid"/>
        <textattr colour="Black"
                  bold="false"/>
        <arrowattr headsize="1.200000"
                   currentcyckle="2"/>
        <transend idref="ID1510944590"/>
        <placeend idref="ID1431924939"/>
        <bendpoint id="ID1512210899"
                   serial="1">
          <posattr x="462.000000"
                   y="278.551410"/>
          <fillattr colour="White"
                    pattern="Solid"
                    filled="false"/>
          <lineattr colour="Black"
                    thick="0"
                    type="Solid"/>
          <textattr colour="Black"
                    bold="false"/>
        </bendpoint>
        <annot id="ID1511141437">
          <posattr x="412.500000"
                   y="352.000000"/>
          <fillattr colour="White"
                    pattern="Solid"
                    filled="false"/>
          <lineattr colour="Black"
                    thick="0"
                    type="Solid"/>
          <textattr colour="Black"
                    bold="false"/>
          <text tool="CPN Tools"
                version="4.0.1">[Ouri(uri),
TKn(token),
Kida(kid),
Kida(kid&apos;),
Na(N),Na(N&apos;),
Vx(v),Vx(v&apos;),
Maca1(mac1),
Maca1(mac1&apos;)]
^^simAtt</text>
        </annot>
      </arc>
      <arc id="ID1511146433"
           orientation="TtoP"
           order="1">
        <posattr x="0.000000"
                 y="0.000000"/>
        <fillattr colour="White"
                  pattern=""
                  filled="false"/>
        <lineattr colour="Black"
                  thick="1"
                  type="Solid"/>
        <textattr colour="Black"
                  bold="false"/>
        <arrowattr headsize="1.200000"
                   currentcyckle="2"/>
        <transend idref="ID1510944590"/>
        <placeend idref="ID1431984666"/>
        <bendpoint id="ID1512147173"
                   serial="1">
          <posattr x="479.000000"
                   y="574.000000"/>
          <fillattr colour="White"
                    pattern="Solid"
                    filled="false"/>
          <lineattr colour="Black"
                    thick="0"
                    type="Solid"/>
          <textattr colour="Black"
                    bold="false"/>
        </bendpoint>
        <annot id="ID1511146434">
          <posattr x="487.000000"
                   y="528.000000"/>
          <fillattr colour="White"
                    pattern="Solid"
                    filled="false"/>
          <lineattr colour="Black"
                    thick="0"
                    type="Solid"/>
          <textattr colour="Black"
                    bold="false"/>
          <text tool="CPN Tools"
                version="4.0.1">e</text>
        </annot>
      </arc>
      <arc id="ID1511005689"
           orientation="TtoP"
           order="1">
        <posattr x="0.000000"
                 y="0.000000"/>
        <fillattr colour="White"
                  pattern=""
                  filled="false"/>
        <lineattr colour="Black"
                  thick="1"
                  type="Solid"/>
        <textattr colour="Black"
                  bold="false"/>
        <arrowattr headsize="1.200000"
                   currentcyckle="2"/>
        <transend idref="ID1431924921"/>
        <placeend idref="ID1510983473"/>
        <bendpoint id="ID1512113096"
                   serial="1">
          <posattr x="-15.000000"
                   y="447.000000"/>
          <fillattr colour="White"
                    pattern="Solid"
                    filled="false"/>
          <lineattr colour="Black"
                    thick="0"
                    type="Solid"/>
          <textattr colour="Black"
                    bold="false"/>
        </bendpoint>
        <annot id="ID1511005690">
          <posattr x="85.500000"
                   y="405.000000"/>
          <fillattr colour="White"
                    pattern="Solid"
                    filled="false"/>
          <lineattr colour="Black"
                    thick="0"
                    type="Solid"/>
          <textattr colour="Black"
                    bold="false"/>
          <text tool="CPN Tools"
                version="4.0.1">if !AttM1=On 
andalso !sim then 
[Ouri(uri),TKn(token),Kida(kid),
Na(N),Vx(v),Maca1(mac1)]
else empty</text>
        </annot>
      </arc>
      <arc id="ID1511213124"
           orientation="TtoP"
           order="1">
        <posattr x="0.000000"
                 y="0.000000"/>
        <fillattr colour="White"
                  pattern=""
                  filled="false"/>
        <lineattr colour="Black"
                  thick="1"
                  type="Solid"/>
        <textattr colour="Black"
                  bold="false"/>
        <arrowattr headsize="1.200000"
                   currentcyckle="2"/>
        <transend idref="ID1431924921"/>
        <placeend idref="ID1511212495"/>
        <bendpoint id="ID1512077728"
                   serial="1">
          <posattr x="20.000000"
                   y="360.000000"/>
          <fillattr colour="White"
                    pattern="Solid"
                    filled="false"/>
          <lineattr colour="Black"
                    thick="0"
                    type="Solid"/>
          <textattr colour="Black"
                    bold="false"/>
        </bendpoint>
        <annot id="ID1511213125">
          <posattr x="131.000000"
                   y="340.000000"/>
          <fillattr colour="White"
                    pattern="Solid"
                    filled="false"/>
          <lineattr colour="Black"
                    thick="0"
                    type="Solid"/>
          <textattr colour="Black"
                    bold="false"/>
          <text tool="CPN Tools"
                version="4.0.1">if !AttM1=On 
andalso !sim then 1`e else empty</text>
        </annot>
      </arc>
      <arc id="ID1511218155"
           orientation="PtoT"
           order="1">
        <posattr x="0.000000"
                 y="0.000000"/>
        <fillattr colour="White"
                  pattern=""
                  filled="false"/>
        <lineattr colour="Black"
                  thick="1"
                  type="Solid"/>
        <textattr colour="Black"
                  bold="false"/>
        <arrowattr headsize="1.200000"
                   currentcyckle="2"/>
        <transend idref="ID1510862198"/>
        <placeend idref="ID1511212495"/>
        <annot id="ID1511218156">
          <posattr x="231.000000"
                   y="371.000000"/>
          <fillattr colour="White"
                    pattern="Solid"
                    filled="false"/>
          <lineattr colour="Black"
                    thick="0"
                    type="Solid"/>
          <textattr colour="Black"
                    bold="false"/>
          <text tool="CPN Tools"
                version="4.0.1">e</text>
        </annot>
      </arc>
      <arc id="ID1511306640"
           orientation="TtoP"
           order="1">
        <posattr x="0.000000"
                 y="0.000000"/>
        <fillattr colour="White"
                  pattern=""
                  filled="false"/>
        <lineattr colour="Black"
                  thick="1"
                  type="Solid"/>
        <textattr colour="Black"
                  bold="false"/>
        <arrowattr headsize="1.200000"
                   currentcyckle="2"/>
        <transend idref="ID1510944590"/>
        <placeend idref="ID1511272822"/>
        <bendpoint id="ID1512166681"
                   serial="1">
          <posattr x="442.000000"
                   y="493.000000"/>
          <fillattr colour="White"
                    pattern="Solid"
                    filled="false"/>
          <lineattr colour="Black"
                    thick="0"
                    type="Solid"/>
          <textattr colour="Black"
                    bold="false"/>
        </bendpoint>
        <annot id="ID1511306641">
          <posattr x="248.000000"
                   y="511.000000"/>
          <fillattr colour="White"
                    pattern="Solid"
                    filled="false"/>
          <lineattr colour="Black"
                    thick="0"
                    type="Solid"/>
          <textattr colour="Black"
                    bold="false"/>
          <text tool="CPN Tools"
                version="4.0.1">[Kida(kid),Na(N),Na(N&apos;&apos;),Nx(N&apos;&apos;),Vx(v),
Vx(v3(hc)),Maca1(mac1),Maca2(mac2&apos;)]</text>
        </annot>
      </arc>
      <arc id="ID1511312518"
           orientation="PtoT"
           order="1">
        <posattr x="0.000000"
                 y="0.000000"/>
        <fillattr colour="White"
                  pattern=""
                  filled="false"/>
        <lineattr colour="Black"
                  thick="1"
                  type="Solid"/>
        <textattr colour="Black"
                  bold="false"/>
        <arrowattr headsize="1.200000"
                   currentcyckle="2"/>
        <transend idref="ID1510944590"/>
        <placeend idref="ID1511272822"/>
        <bendpoint id="ID1512164500"
                   serial="1">
          <posattr x="462.000000"
                   y="530.000000"/>
          <fillattr colour="White"
                    pattern="Solid"
                    filled="false"/>
          <lineattr colour="Black"
                    thick="0"
                    type="Solid"/>
          <textattr colour="Black"
                    bold="false"/>
        </bendpoint>
        <annot id="ID1511312519">
          <posattr x="270.000000"
                   y="548.000000"/>
          <fillattr colour="White"
                    pattern="Solid"
                    filled="false"/>
          <lineattr colour="Black"
                    thick="0"
                    type="Solid"/>
          <textattr colour="Black"
                    bold="false"/>
          <text tool="CPN Tools"
                version="4.0.1">1`Kida(kid&apos;)++1`Na(N&apos;)++1`Na(N&apos;&apos;)++1`Vx(v&apos;)++
1`Vx(v3(hc))++1`Maca1(mac1&apos;)++1`Maca2(mac2&apos;)++1`Nx(N&apos;&apos;&apos;)</text>
        </annot>
      </arc>
      <constraints/>
    </page>
    <page id="ID1433421187">
      <pageattr name="MSG1 Repack"/>
      <place id="ID1433421195">
        <posattr x="186.000000"
                 y="336.000000"/>
        <fillattr colour="White"
                  pattern=""
                  filled="false"/>
        <lineattr colour="Black"
                  thick="1"
                  type="Solid"/>
        <textattr colour="Black"
                  bold="false"/>
        <text>Control</text>
        <ellipse w="60.000000"
                 h="40.000000"/>
        <token x="-44.000000"
               y="24.000000"/>
        <marking x="0.000000"
                 y="0.000000"
                 hidden="false">
          <snap snap_id="0"
                anchor.horizontal="0"
                anchor.vertical="0"/>
        </marking>
        <type id="ID1433421196">
          <posattr x="214.000000"
                   y="312.000000"/>
          <fillattr colour="White"
                    pattern="Solid"
                    filled="false"/>
          <lineattr colour="Black"
                    thick="0"
                    type="Solid"/>
          <textattr colour="Black"
                    bold="false"/>
          <text tool="CPN Tools"
                version="4.0.1">E</text>
        </type>
        <initmark id="ID1433421197">
          <posattr x="242.000000"
                   y="359.000000"/>
          <fillattr colour="White"
                    pattern="Solid"
                    filled="false"/>
          <lineattr colour="Black"
                    thick="0"
                    type="Solid"/>
          <textattr colour="Black"
                    bold="false"/>
          <text tool="CPN Tools"
                version="4.0.1"/>
        </initmark>
        <port id="ID1433421252"
              type="In">
          <posattr x="161.000000"
                   y="319.000000"/>
          <fillattr colour="White"
                    pattern="Solid"
                    filled="false"/>
          <lineattr colour="Black"
                    thick="0"
                    type="Solid"/>
          <textattr colour="Black"
                    bold="false"/>
        </port>
      </place>
      <place id="ID1433421200">
        <posattr x="672.000000"
                 y="252.000000"/>
        <fillattr colour="White"
                  pattern=""
                  filled="false"/>
        <lineattr colour="Black"
                  thick="1"
                  type="Solid"/>
        <textattr colour="Black"
                  bold="false"/>
        <text>C2</text>
        <ellipse w="38.000000"
                 h="40.000000"/>
        <token x="-10.000000"
               y="0.000000"/>
        <marking x="0.000000"
                 y="0.000000"
                 hidden="false">
          <snap snap_id="0"
                anchor.horizontal="0"
                anchor.vertical="0"/>
        </marking>
        <type id="ID1433421201">
          <posattr x="638.000000"
                   y="228.000000"/>
          <fillattr colour="White"
                    pattern="Solid"
                    filled="false"/>
          <lineattr colour="Black"
                    thick="0"
                    type="Solid"/>
          <textattr colour="Black"
                    bold="false"/>
          <text tool="CPN Tools"
                version="4.0.1">MSGs</text>
        </type>
        <initmark id="ID1433421202">
          <posattr x="720.000000"
                   y="275.000000"/>
          <fillattr colour="White"
                    pattern="Solid"
                    filled="false"/>
          <lineattr colour="Black"
                    thick="0"
                    type="Solid"/>
          <textattr colour="Black"
                    bold="false"/>
          <text tool="CPN Tools"
                version="4.0.1"/>
        </initmark>
        <port id="ID1433421203"
              type="Out">
          <posattr x="688.000000"
                   y="235.000000"/>
          <fillattr colour="White"
                    pattern="Solid"
                    filled="false"/>
          <lineattr colour="Black"
                    thick="0"
                    type="Solid"/>
          <textattr colour="Black"
                    bold="false"/>
        </port>
      </place>
      <place id="ID1433421206">
        <posattr x="355.000000"
                 y="420.000000"/>
        <fillattr colour="White"
                  pattern=""
                  filled="false"/>
        <lineattr colour="Black"
                  thick="1"
                  type="Solid"/>
        <textattr colour="Black"
                  bold="false"/>
        <text>Adversary
Knowledge
Base</text>
        <ellipse w="91.049680"
                 h="61.346655"/>
        <token x="-21.776000"
               y="7.168000"/>
        <marking x="-1.536000"
                 y="146.432000"
                 hidden="true">
          <snap snap_id="0"
                anchor.horizontal="1"
                anchor.vertical="3"/>
        </marking>
        <type id="ID1433421207">
          <posattr x="407.000000"
                   y="398.000000"/>
          <fillattr colour="White"
                    pattern="Solid"
                    filled="false"/>
          <lineattr colour="Black"
                    thick="0"
                    type="Solid"/>
          <textattr colour="Black"
                    bold="false"/>
          <text tool="CPN Tools"
                version="4.0.1">AKB</text>
        </type>
        <initmark id="ID1433421208">
          <posattr x="422.000000"
                   y="451.000000"/>
          <fillattr colour="White"
                    pattern="Solid"
                    filled="false"/>
          <lineattr colour="Black"
                    thick="0"
                    type="Solid"/>
          <textattr colour="Black"
                    bold="false"/>
          <text tool="CPN Tools"
                version="4.0.1"/>
        </initmark>
        <port id="ID1433421209"
              type="In">
          <posattr x="319.000000"
                   y="395.000000"/>
          <fillattr colour="White"
                    pattern="Solid"
                    filled="false"/>
          <lineattr colour="Black"
                    thick="0"
                    type="Solid"/>
          <textattr colour="Black"
                    bold="false"/>
        </port>
      </place>
      <place id="ID1438217853">
        <posattr x="266.000000"
                 y="252.000000"/>
        <fillattr colour="White"
                  pattern=""
                  filled="false"/>
        <lineattr colour="Black"
                  thick="1"
                  type="Solid"/>
        <textattr colour="Black"
                  bold="false"/>
        <text>NS</text>
        <ellipse w="24.000000"
                 h="24.000000"/>
        <token x="-26.000000"
               y="0.000000"/>
        <marking x="0.000000"
                 y="0.000000"
                 hidden="true">
          <snap snap_id="0"
                anchor.horizontal="0"
                anchor.vertical="0"/>
        </marking>
        <type id="ID1438217854">
          <posattr x="250.000000"
                   y="233.000000"/>
          <fillattr colour="White"
                    pattern="Solid"
                    filled="false"/>
          <lineattr colour="Black"
                    thick="0"
                    type="Solid"/>
          <textattr colour="Black"
                    bold="false"/>
          <text tool="CPN Tools"
                version="4.0.1">E</text>
        </type>
        <initmark id="ID1438217855">
          <posattr x="309.000000"
                   y="270.000000"/>
          <fillattr colour="White"
                    pattern="Solid"
                    filled="false"/>
          <lineattr colour="Black"
                    thick="0"
                    type="Solid"/>
          <textattr colour="Black"
                    bold="false"/>
          <text tool="CPN Tools"
                version="4.0.1"/>
        </initmark>
      </place>
      <place id="ID1439053750">
        <posattr x="604.000000"
                 y="356.000000"/>
        <fillattr colour="White"
                  pattern=""
                  filled="false"/>
        <lineattr colour="Purple"
                  thick="1"
                  type="Solid"/>
        <textattr colour="Purple"
                  bold="false"/>
        <text>LOG</text>
        <ellipse w="60.000000"
                 h="40.000000"/>
        <token x="-20.000000"
               y="16.000000"/>
        <marking x="0.000000"
                 y="0.000000"
                 hidden="false">
          <snap snap_id="0"
                anchor.horizontal="0"
                anchor.vertical="0"/>
        </marking>
        <type id="ID1439053751">
          <posattr x="653.000000"
                   y="349.000000"/>
          <fillattr colour="White"
                    pattern="Solid"
                    filled="false"/>
          <lineattr colour="Purple"
                    thick="0"
                    type="Solid"/>
          <textattr colour="Purple"
                    bold="false"/>
          <text tool="CPN Tools"
                version="4.0.1">Logs</text>
        </type>
        <initmark id="ID1439053752">
          <posattr x="660.000000"
                   y="379.000000"/>
          <fillattr colour="White"
                    pattern="Solid"
                    filled="false"/>
          <lineattr colour="Purple"
                    thick="0"
                    type="Solid"/>
          <textattr colour="Purple"
                    bold="false"/>
          <text tool="CPN Tools"
                version="4.0.1"/>
        </initmark>
        <fusioninfo id="ID1439099241"
                    name="LogFusion">
          <posattr x="604.000000"
                   y="332.000000"/>
          <fillattr colour="White"
                    pattern="Solid"
                    filled="false"/>
          <lineattr colour="Black"
                    thick="0"
                    type="Solid"/>
          <textattr colour="Black"
                    bold="false"/>
        </fusioninfo>
      </place>
      <place id="ID1450093318">
        <posattr x="269.000000"
                 y="561.000000"/>
        <fillattr colour="White"
                  pattern=""
                  filled="false"/>
        <lineattr colour="Black"
                  thick="1"
                  type="Solid"/>
        <textattr colour="Black"
                  bold="false"/>
        <text>NS&apos;</text>
        <ellipse w="24.000000"
                 h="24.000000"/>
        <token x="-10.000000"
               y="0.000000"/>
        <marking x="0.000000"
                 y="0.000000"
                 hidden="true">
          <snap snap_id="0"
                anchor.horizontal="0"
                anchor.vertical="0"/>
        </marking>
        <type id="ID1450093319">
          <posattr x="253.000000"
                   y="542.000000"/>
          <fillattr colour="White"
                    pattern="Solid"
                    filled="false"/>
          <lineattr colour="Black"
                    thick="0"
                    type="Solid"/>
          <textattr colour="Black"
                    bold="false"/>
          <text tool="CPN Tools"
                version="4.0.1">E</text>
        </type>
        <initmark id="ID1450093320">
          <posattr x="312.000000"
                   y="579.000000"/>
          <fillattr colour="White"
                    pattern="Solid"
                    filled="false"/>
          <lineattr colour="Black"
                    thick="0"
                    type="Solid"/>
          <textattr colour="Black"
                    bold="false"/>
          <text tool="CPN Tools"
                version="4.0.1"/>
        </initmark>
      </place>
      <trans id="ID1438120610"
             explicit="false">
        <posattr x="355.000000"
                 y="252.000000"/>
        <fillattr colour="White"
                  pattern=""
                  filled="false"/>
        <lineattr colour="Black"
                  thick="1"
                  type="solid"/>
        <textattr colour="Black"
                  bold="false"/>
        <text>Pack</text>
        <box w="81.504000"
             h="57.408000"/>
        <binding x="6.745988"
                 y="-2.091976"/>
        <cond id="ID1450133206">
          <posattr x="305.248000"
                   y="291.704000"/>
          <fillattr colour="White"
                    pattern="Solid"
                    filled="false"/>
          <lineattr colour="Black"
                    thick="0"
                    type="Solid"/>
          <textattr colour="Black"
                    bold="false"/>
          <text tool="CPN Tools"
                version="4.0.1"/>
        </cond>
        <time id="ID1438120612">
          <posattr x="410.252000"
                   y="291.704000"/>
          <fillattr colour="White"
                    pattern="Solid"
                    filled="false"/>
          <lineattr colour="Black"
                    thick="0"
                    type="Solid"/>
          <textattr colour="Black"
                    bold="false"/>
          <text tool="CPN Tools"
                version="4.0.1"/>
        </time>
        <code id="ID1438120613">
          <posattr x="531.000000"
                   y="203.000000"/>
          <fillattr colour="White"
                    pattern="Solid"
                    filled="false"/>
          <lineattr colour="Black"
                    thick="0"
                    type="Solid"/>
          <textattr colour="Black"
                    bold="false"/>
          <text tool="CPN Tools"
                version="4.0.1">input (kid,hc,hc&apos;,N,nx,mac1);
output (mac1&apos;);
action
if (contains (#1 N) [n(nx)]) andalso hc=hc&apos;
then (kid,v2(hc),([n(nx)],Qr)) else mac1</text>
        </code>
        <priority id="ID1438120615">
          <posattr x="276.248000"
                   y="212.296000"/>
          <fillattr colour="White"
                    pattern="Solid"
                    filled="false"/>
          <lineattr colour="Black"
                    thick="0"
                    type="Solid"/>
          <textattr colour="Black"
                    bold="false"/>
          <text tool="CPN Tools"
                version="4.0.1"/>
        </priority>
      </trans>
      <trans id="ID1450033208"
             explicit="false">
        <posattr x="529.000000"
                 y="556.000000"/>
        <fillattr colour="White"
                  pattern=""
                  filled="false"/>
        <lineattr colour="Black"
                  thick="1"
                  type="solid"/>
        <textattr colour="Black"
                  bold="false"/>
        <text>Skip
check
Msg1</text>
        <box w="70.240000"
             h="55.360000"/>
        <binding x="-38.201180"
                 y="4.093934"/>
        <cond id="ID1450033209">
          <posattr x="529.000000"
                   y="496.320000"/>
          <fillattr colour="White"
                    pattern="Solid"
                    filled="false"/>
          <lineattr colour="Black"
                    thick="0"
                    type="Solid"/>
          <textattr colour="Black"
                    bold="false"/>
          <text tool="CPN Tools"
                version="4.0.1">[legalMsg1(
Msg1(
kid,N,v1(hc),
mac1))]</text>
        </cond>
        <time id="ID1450033210">
          <posattr x="578.620000"
                   y="594.680000"/>
          <fillattr colour="White"
                    pattern="Solid"
                    filled="false"/>
          <lineattr colour="Black"
                    thick="0"
                    type="Solid"/>
          <textattr colour="Black"
                    bold="false"/>
          <text tool="CPN Tools"
                version="4.0.1"/>
        </time>
        <code id="ID1450033211">
          <posattr x="598.620000"
                   y="496.320000"/>
          <fillattr colour="White"
                    pattern="Solid"
                    filled="false"/>
          <lineattr colour="Black"
                    thick="0"
                    type="Solid"/>
          <textattr colour="Black"
                    bold="false"/>
          <text tool="CPN Tools"
                version="4.0.1"/>
        </code>
        <priority id="ID1450033213">
          <posattr x="455.880000"
                   y="517.320000"/>
          <fillattr colour="White"
                    pattern="Solid"
                    filled="false"/>
          <lineattr colour="Black"
                    thick="0"
                    type="Solid"/>
          <textattr colour="Black"
                    bold="false"/>
          <text tool="CPN Tools"
                version="4.0.1"/>
        </priority>
      </trans>
      <trans id="ID1433421189"
             explicit="false">
        <posattr x="126.000000"
                 y="424.000000"/>
        <fillattr colour="White"
                  pattern=""
                  filled="false"/>
        <lineattr colour="Black"
                  thick="1"
                  type="solid"/>
        <textattr colour="Black"
                  bold="false"/>
        <text>Process
data</text>
        <box w="93.600000"
             h="70.400000"/>
        <binding x="7.200000"
                 y="-3.000000"/>
        <cond id="ID1433421190">
          <posattr x="143.000000"
                   y="469.000000"/>
          <fillattr colour="White"
                    pattern="Solid"
                    filled="false"/>
          <lineattr colour="Black"
                    thick="0"
                    type="Solid"/>
          <textattr colour="Black"
                    bold="false"/>
          <text tool="CPN Tools"
                version="4.0.1">[prk&lt;&gt;qr]</text>
        </cond>
        <time id="ID1433421191">
          <posattr x="187.300000"
                   y="470.200000"/>
          <fillattr colour="White"
                    pattern="Solid"
                    filled="false"/>
          <lineattr colour="Black"
                    thick="0"
                    type="Solid"/>
          <textattr colour="Black"
                    bold="false"/>
          <text tool="CPN Tools"
                version="4.0.1"/>
        </time>
        <code id="ID1433421192">
          <posattr x="207.300000"
                   y="356.800000"/>
          <fillattr colour="White"
                    pattern="Solid"
                    filled="false"/>
          <lineattr colour="Black"
                    thick="0"
                    type="Solid"/>
          <textattr colour="Black"
                    bold="false"/>
          <text tool="CPN Tools"
                version="4.0.1"/>
        </code>
        <priority id="ID1433421194">
          <posattr x="41.200000"
                   y="377.800000"/>
          <fillattr colour="White"
                    pattern="Solid"
                    filled="false"/>
          <lineattr colour="Black"
                    thick="0"
                    type="Solid"/>
          <textattr colour="Black"
                    bold="false"/>
          <text tool="CPN Tools"
                version="4.0.1"/>
        </priority>
      </trans>
      <arc id="ID1438151199"
           orientation="BOTHDIR"
           order="1">
        <posattr x="0.000000"
                 y="0.000000"/>
        <fillattr colour="White"
                  pattern=""
                  filled="false"/>
        <lineattr colour="Black"
                  thick="1"
                  type="Solid"/>
        <textattr colour="Black"
                  bold="false"/>
        <arrowattr headsize="1.200000"
                   currentcyckle="2"/>
        <transend idref="ID1438120610"/>
        <placeend idref="ID1433421206"/>
        <bendpoint id="ID1450111447"
                   serial="1">
          <posattr x="355.000000"
                   y="378.000000"/>
          <fillattr colour="White"
                    pattern="Solid"
                    filled="false"/>
          <lineattr colour="Black"
                    thick="0"
                    type="Solid"/>
          <textattr colour="Black"
                    bold="false"/>
        </bendpoint>
        <annot id="ID1438151200">
          <posattr x="301.500000"
                   y="339.000000"/>
          <fillattr colour="White"
                    pattern="Solid"
                    filled="false"/>
          <lineattr colour="Black"
                    thick="0"
                    type="Solid"/>
          <textattr colour="Black"
                    bold="false"/>
          <text tool="CPN Tools"
                version="4.0.1">1`TKn(token)++
1`Kida(kid)++
1`Na(N)++
1`na(nx)++
1`Vx(v1(hc))++
1`Vx(v2(hc&apos;))++
1`Maca1(mac1)</text>
        </annot>
      </arc>
      <arc id="ID1438156310"
           orientation="TtoP"
           order="1">
        <posattr x="0.000000"
                 y="0.000000"/>
        <fillattr colour="White"
                  pattern=""
                  filled="false"/>
        <lineattr colour="Black"
                  thick="1"
                  type="Solid"/>
        <textattr colour="Black"
                  bold="false"/>
        <arrowattr headsize="1.200000"
                   currentcyckle="2"/>
        <transend idref="ID1438120610"/>
        <placeend idref="ID1433421200"/>
        <annot id="ID1438156311">
          <posattr x="522.000000"
                   y="263.000000"/>
          <fillattr colour="White"
                    pattern="Solid"
                    filled="false"/>
          <lineattr colour="Black"
                    thick="0"
                    type="Solid"/>
          <textattr colour="Black"
                    bold="false"/>
          <text tool="CPN Tools"
                version="4.0.1">(R,token,Msg1(kid,N,v1(hc),mac1&apos;))</text>
        </annot>
      </arc>
      <arc id="ID1438233312"
           orientation="PtoT"
           order="1">
        <posattr x="0.000000"
                 y="0.000000"/>
        <fillattr colour="White"
                  pattern=""
                  filled="false"/>
        <lineattr colour="Black"
                  thick="1"
                  type="Solid"/>
        <textattr colour="Black"
                  bold="false"/>
        <arrowattr headsize="1.200000"
                   currentcyckle="2"/>
        <transend idref="ID1438120610"/>
        <placeend idref="ID1438217853"/>
        <annot id="ID1438233313">
          <posattr x="292.000000"
                   y="263.000000"/>
          <fillattr colour="White"
                    pattern="Solid"
                    filled="false"/>
          <lineattr colour="Black"
                    thick="0"
                    type="Solid"/>
          <textattr colour="Black"
                    bold="false"/>
          <text tool="CPN Tools"
                version="4.0.1">e</text>
        </annot>
      </arc>
      <arc id="ID1439053884"
           orientation="TtoP"
           order="1">
        <posattr x="0.000000"
                 y="0.000000"/>
        <fillattr colour="White"
                  pattern=""
                  filled="false"/>
        <lineattr colour="Purple"
                  thick="1"
                  type="Solid"/>
        <textattr colour="Purple"
                  bold="false"/>
        <arrowattr headsize="1.200000"
                   currentcyckle="2"/>
        <transend idref="ID1438120610"/>
        <placeend idref="ID1439053750"/>
        <bendpoint id="ID1450089630"
                   serial="1">
          <posattr x="378.000000"
                   y="356.000000"/>
          <fillattr colour="White"
                    pattern="Solid"
                    filled="false"/>
          <lineattr colour="Black"
                    thick="0"
                    type="Solid"/>
          <textattr colour="Black"
                    bold="false"/>
        </bendpoint>
        <annot id="ID1439053885">
          <posattr x="481.000000"
                   y="374.000000"/>
          <fillattr colour="White"
                    pattern="Solid"
                    filled="false"/>
          <lineattr colour="Purple"
                    thick="0"
                    type="Solid"/>
          <textattr colour="Purple"
                    bold="false"/>
          <text tool="CPN Tools"
                version="4.0.1">if !sim then empty else 1`(&quot;B&quot;,
Msg1(kid,N,v1(hc),mac1&apos;))</text>
        </annot>
      </arc>
      <arc id="ID1450039578"
           orientation="BOTHDIR"
           order="1">
        <posattr x="0.000000"
                 y="0.000000"/>
        <fillattr colour="White"
                  pattern=""
                  filled="false"/>
        <lineattr colour="Black"
                  thick="1"
                  type="Solid"/>
        <textattr colour="Black"
                  bold="false"/>
        <arrowattr headsize="1.200000"
                   currentcyckle="2"/>
        <transend idref="ID1450033208"/>
        <placeend idref="ID1433421206"/>
        <bendpoint id="ID1450089272"
                   serial="1">
          <posattr x="355.000000"
                   y="546.000000"/>
          <fillattr colour="White"
                    pattern="Solid"
                    filled="false"/>
          <lineattr colour="Black"
                    thick="0"
                    type="Solid"/>
          <textattr colour="Black"
                    bold="false"/>
        </bendpoint>
        <annot id="ID1450039579">
          <posattr x="407.000000"
                   y="507.000000"/>
          <fillattr colour="White"
                    pattern="Solid"
                    filled="false"/>
          <lineattr colour="Black"
                    thick="0"
                    type="Solid"/>
          <textattr colour="Black"
                    bold="false"/>
          <text tool="CPN Tools"
                version="4.0.1">1`TKn(token)++
1`Kida(kid)++
1`Na(N)++
1`Vx(v1(hc))++
1`Maca1(mac1)</text>
        </annot>
      </arc>
      <arc id="ID1450084109"
           orientation="TtoP"
           order="1">
        <posattr x="0.000000"
                 y="0.000000"/>
        <fillattr colour="White"
                  pattern=""
                  filled="false"/>
        <lineattr colour="Purple"
                  thick="1"
                  type="Solid"/>
        <textattr colour="Purple"
                  bold="false"/>
        <arrowattr headsize="1.200000"
                   currentcyckle="2"/>
        <transend idref="ID1450033208"/>
        <placeend idref="ID1439053750"/>
        <bendpoint id="ID1450089751"
                   serial="1">
          <posattr x="604.000000"
                   y="546.000000"/>
          <fillattr colour="White"
                    pattern="Solid"
                    filled="false"/>
          <lineattr colour="Black"
                    thick="0"
                    type="Solid"/>
          <textattr colour="Black"
                    bold="false"/>
        </bendpoint>
        <annot id="ID1450084110">
          <posattr x="636.500000"
                   y="463.000000"/>
          <fillattr colour="White"
                    pattern="Solid"
                    filled="false"/>
          <lineattr colour="Purple"
                    thick="0"
                    type="Solid"/>
          <textattr colour="Purple"
                    bold="false"/>
          <text tool="CPN Tools"
                version="4.0.1">if !sim 
then
empty 
else 1`(
&quot;B&quot;,Msg1
(kid,N,
v1(hc),
mac1))</text>
        </annot>
      </arc>
      <arc id="ID1450094001"
           orientation="PtoT"
           order="1">
        <posattr x="0.000000"
                 y="0.000000"/>
        <fillattr colour="White"
                  pattern=""
                  filled="false"/>
        <lineattr colour="Black"
                  thick="1"
                  type="Solid"/>
        <textattr colour="Black"
                  bold="false"/>
        <arrowattr headsize="1.200000"
                   currentcyckle="2"/>
        <transend idref="ID1450033208"/>
        <placeend idref="ID1450093318"/>
        <bendpoint id="ID1450094352"
                   serial="1">
          <posattr x="481.000000"
                   y="561.000000"/>
          <fillattr colour="White"
                    pattern="Solid"
                    filled="false"/>
          <lineattr colour="Black"
                    thick="0"
                    type="Solid"/>
          <textattr colour="Black"
                    bold="false"/>
        </bendpoint>
        <annot id="ID1450094002">
          <posattr x="372.000000"
                   y="572.000000"/>
          <fillattr colour="White"
                    pattern="Solid"
                    filled="false"/>
          <lineattr colour="Black"
                    thick="0"
                    type="Solid"/>
          <textattr colour="Black"
                    bold="false"/>
          <text tool="CPN Tools"
                version="4.0.1">e</text>
        </annot>
      </arc>
      <arc id="ID1433421198"
           orientation="PtoT"
           order="1">
        <posattr x="0.000000"
                 y="0.000000"/>
        <fillattr colour="White"
                  pattern=""
                  filled="false"/>
        <lineattr colour="Black"
                  thick="1"
                  type="Solid"/>
        <textattr colour="Black"
                  bold="false"/>
        <arrowattr headsize="1.200000"
                   currentcyckle="2"/>
        <transend idref="ID1433421189"/>
        <placeend idref="ID1433421195"/>
        <bendpoint id="ID1450140427"
                   serial="1">
          <posattr x="142.000000"
                   y="336.000000"/>
          <fillattr colour="White"
                    pattern="Solid"
                    filled="false"/>
          <lineattr colour="Black"
                    thick="0"
                    type="Solid"/>
          <textattr colour="Black"
                    bold="false"/>
        </bendpoint>
        <annot id="ID1433421199">
          <posattr x="151.000000"
                   y="355.000000"/>
          <fillattr colour="White"
                    pattern="Solid"
                    filled="false"/>
          <lineattr colour="Black"
                    thick="0"
                    type="Solid"/>
          <textattr colour="Black"
                    bold="false"/>
          <text tool="CPN Tools"
                version="4.0.1">e</text>
        </annot>
      </arc>
      <arc id="ID1433436756"
           orientation="TtoP"
           order="1">
        <posattr x="0.000000"
                 y="0.000000"/>
        <fillattr colour="White"
                  pattern=""
                  filled="false"/>
        <lineattr colour="Black"
                  thick="1"
                  type="Solid"/>
        <textattr colour="Black"
                  bold="false"/>
        <arrowattr headsize="1.200000"
                   currentcyckle="2"/>
        <transend idref="ID1433421189"/>
        <placeend idref="ID1433421206"/>
        <bendpoint id="ID1436985751"
                   serial="1">
          <posattr x="294.000000"
                   y="406.000000"/>
          <fillattr colour="White"
                    pattern="Solid"
                    filled="false"/>
          <lineattr colour="Black"
                    thick="0"
                    type="Solid"/>
          <textattr colour="Black"
                    bold="false"/>
        </bendpoint>
        <annot id="ID1433436757">
          <posattr x="242.000000"
                   y="417.000000"/>
          <fillattr colour="White"
                    pattern="Solid"
                    filled="false"/>
          <lineattr colour="Black"
                    thick="0"
                    type="Solid"/>
          <textattr colour="Black"
                    bold="false"/>
          <text tool="CPN Tools"
                version="4.0.1">AttMsg1(prk,sx,nx)</text>
        </annot>
      </arc>
      <arc id="ID1436336905"
           orientation="BOTHDIR"
           order="1">
        <posattr x="0.000000"
                 y="0.000000"/>
        <fillattr colour="White"
                  pattern=""
                  filled="false"/>
        <lineattr colour="Black"
                  thick="1"
                  type="Solid"/>
        <textattr colour="Black"
                  bold="false"/>
        <arrowattr headsize="1.200000"
                   currentcyckle="2"/>
        <transend idref="ID1433421189"/>
        <placeend idref="ID1433421206"/>
        <bendpoint id="ID1436783727"
                   serial="1">
          <posattr x="277.000000"
                   y="436.000000"/>
          <fillattr colour="White"
                    pattern="Solid"
                    filled="false"/>
          <lineattr colour="Black"
                    thick="0"
                    type="Solid"/>
          <textattr colour="Black"
                    bold="false"/>
        </bendpoint>
        <annot id="ID1436336906">
          <posattr x="253.000000"
                   y="461.000000"/>
          <fillattr colour="White"
                    pattern="Solid"
                    filled="false"/>
          <lineattr colour="Black"
                    thick="0"
                    type="Solid"/>
          <textattr colour="Black"
                    bold="false"/>
          <text tool="CPN Tools"
                version="4.0.1">1`Rk(prk)++
1`Sr(sx)++
1`na(nx)</text>
        </annot>
      </arc>
      <arc id="ID1438228156"
           orientation="TtoP"
           order="1">
        <posattr x="0.000000"
                 y="0.000000"/>
        <fillattr colour="White"
                  pattern=""
                  filled="false"/>
        <lineattr colour="Black"
                  thick="1"
                  type="Solid"/>
        <textattr colour="Black"
                  bold="false"/>
        <arrowattr headsize="1.200000"
                   currentcyckle="2"/>
        <transend idref="ID1433421189"/>
        <placeend idref="ID1438217853"/>
        <bendpoint id="ID1450127841"
                   serial="1">
          <posattr x="106.000000"
                   y="252.000000"/>
          <fillattr colour="White"
                    pattern="Solid"
                    filled="false"/>
          <lineattr colour="Black"
                    thick="0"
                    type="Solid"/>
          <textattr colour="Black"
                    bold="false"/>
        </bendpoint>
        <annot id="ID1438228157">
          <posattr x="177.000000"
                   y="277.000000"/>
          <fillattr colour="White"
                    pattern="Solid"
                    filled="false"/>
          <lineattr colour="Black"
                    thick="0"
                    type="Solid"/>
          <textattr colour="Black"
                    bold="false"/>
          <text tool="CPN Tools"
                version="4.0.1">if not (!SkipChkM1)
then 
1`e else empty</text>
        </annot>
      </arc>
      <arc id="ID1450093828"
           orientation="TtoP"
           order="1">
        <posattr x="0.000000"
                 y="0.000000"/>
        <fillattr colour="White"
                  pattern=""
                  filled="false"/>
        <lineattr colour="Black"
                  thick="1"
                  type="Solid"/>
        <textattr colour="Black"
                  bold="false"/>
        <arrowattr headsize="1.200000"
                   currentcyckle="2"/>
        <transend idref="ID1433421189"/>
        <placeend idref="ID1450093318"/>
        <bendpoint id="ID1450094713"
                   serial="1">
          <posattr x="107.000000"
                   y="561.000000"/>
          <fillattr colour="White"
                    pattern="Solid"
                    filled="false"/>
          <lineattr colour="Black"
                    thick="0"
                    type="Solid"/>
          <textattr colour="Black"
                    bold="false"/>
        </bendpoint>
        <annot id="ID1450093829">
          <posattr x="171.000000"
                   y="543.000000"/>
          <fillattr colour="White"
                    pattern="Solid"
                    filled="false"/>
          <lineattr colour="Black"
                    thick="0"
                    type="Solid"/>
          <textattr colour="Black"
                    bold="false"/>
          <text tool="CPN Tools"
                version="4.0.1">if !SkipChkM1 then 
1`e else empty</text>
        </annot>
      </arc>
      <arc id="ID1450137624"
           orientation="TtoP"
           order="1">
        <posattr x="0.000000"
                 y="0.000000"/>
        <fillattr colour="White"
                  pattern=""
                  filled="false"/>
        <lineattr colour="Black"
                  thick="1"
                  type="Solid"/>
        <textattr colour="Black"
                  bold="false"/>
        <arrowattr headsize="1.200000"
                   currentcyckle="2"/>
        <transend idref="ID1450033208"/>
        <placeend idref="ID1433421200"/>
        <bendpoint id="ID1450137873"
                   serial="1">
          <posattr x="672.000000"
                   y="570.154400"/>
          <fillattr colour="White"
                    pattern="Solid"
                    filled="false"/>
          <lineattr colour="Black"
                    thick="0"
                    type="Solid"/>
          <textattr colour="Black"
                    bold="false"/>
        </bendpoint>
        <annot id="ID1450137625">
          <posattr x="626.000000"
                   y="588.000000"/>
          <fillattr colour="White"
                    pattern="Solid"
                    filled="false"/>
          <lineattr colour="Black"
                    thick="0"
                    type="Solid"/>
          <textattr colour="Black"
                    bold="false"/>
          <text tool="CPN Tools"
                version="4.0.1">(R,token,Msg1(kid,
N,v1(hc),mac1))</text>
        </annot>
      </arc>
      <constraints/>
    </page>
    <page id="ID1431925166">
      <pageattr name="MSG2 Hacking"/>
      <place id="ID1431925174">
        <posattr x="-630.000000"
                 y="-84.000000"/>
        <fillattr colour="White"
                  pattern=""
                  filled="false"/>
        <lineattr colour="Black"
                  thick="1"
                  type="Solid"/>
        <textattr colour="Black"
                  bold="false"/>
        <text>C1</text>
        <ellipse w="36.000000"
                 h="38.000000"/>
        <token x="-10.000000"
               y="0.000000"/>
        <marking x="0.000000"
                 y="0.000000"
                 hidden="true">
          <snap snap_id="0"
                anchor.horizontal="0"
                anchor.vertical="0"/>
        </marking>
        <type id="ID1431925175">
          <posattr x="-597.000000"
                   y="-107.000000"/>
          <fillattr colour="White"
                    pattern="Solid"
                    filled="false"/>
          <lineattr colour="Black"
                    thick="0"
                    type="Solid"/>
          <textattr colour="Black"
                    bold="false"/>
          <text tool="CPN Tools"
                version="4.0.1">MSGs</text>
        </type>
        <initmark id="ID1431925176">
          <posattr x="-582.000000"
                   y="-60.000000"/>
          <fillattr colour="White"
                    pattern="Solid"
                    filled="false"/>
          <lineattr colour="Black"
                    thick="0"
                    type="Solid"/>
          <textattr colour="Black"
                    bold="false"/>
          <text tool="CPN Tools"
                version="4.0.1"/>
        </initmark>
        <port id="ID1431925177"
              type="Out">
          <posattr x="-630.000000"
                   y="-107.000000"/>
          <fillattr colour="White"
                    pattern="Solid"
                    filled="false"/>
          <lineattr colour="Black"
                    thick="0"
                    type="Solid"/>
          <textattr colour="Black"
                    bold="false"/>
        </port>
      </place>
      <place id="ID1431925180">
        <posattr x="126.000000"
                 y="-104.000000"/>
        <fillattr colour="White"
                  pattern=""
                  filled="false"/>
        <lineattr colour="Black"
                  thick="1"
                  type="Solid"/>
        <textattr colour="Black"
                  bold="false"/>
        <text>C2</text>
        <ellipse w="38.000000"
                 h="40.000000"/>
        <token x="-10.000000"
               y="0.000000"/>
        <marking x="0.000000"
                 y="0.000000"
                 hidden="false">
          <snap snap_id="0"
                anchor.horizontal="0"
                anchor.vertical="0"/>
        </marking>
        <type id="ID1431925181">
          <posattr x="159.000000"
                   y="-127.000000"/>
          <fillattr colour="White"
                    pattern="Solid"
                    filled="false"/>
          <lineattr colour="Black"
                    thick="0"
                    type="Solid"/>
          <textattr colour="Black"
                    bold="false"/>
          <text tool="CPN Tools"
                version="4.0.1">MSGs</text>
        </type>
        <initmark id="ID1431925182">
          <posattr x="174.000000"
                   y="-80.000000"/>
          <fillattr colour="White"
                    pattern="Solid"
                    filled="false"/>
          <lineattr colour="Black"
                    thick="0"
                    type="Solid"/>
          <textattr colour="Black"
                    bold="false"/>
          <text tool="CPN Tools"
                version="4.0.1"/>
        </initmark>
        <port id="ID1431925183"
              type="In">
          <posattr x="109.000000"
                   y="-120.000000"/>
          <fillattr colour="White"
                    pattern="Solid"
                    filled="false"/>
          <lineattr colour="Black"
                    thick="0"
                    type="Solid"/>
          <textattr colour="Black"
                    bold="false"/>
        </port>
      </place>
      <place id="ID1431925186">
        <posattr x="-406.000000"
                 y="-84.000000"/>
        <fillattr colour="White"
                  pattern=""
                  filled="false"/>
        <lineattr colour="Black"
                  thick="1"
                  type="Solid"/>
        <textattr colour="Black"
                  bold="false"/>
        <text>Adversary
Knowledge
Base</text>
        <ellipse w="91.049680"
                 h="61.346655"/>
        <token x="-26.524840"
               y="25.000000"/>
        <marking x="7.000000"
                 y="-8.000000"
                 hidden="true">
          <snap snap_id="0"
                anchor.horizontal="1"
                anchor.vertical="3"/>
        </marking>
        <type id="ID1431925187">
          <posattr x="-358.000000"
                   y="-115.000000"/>
          <fillattr colour="White"
                    pattern="Solid"
                    filled="false"/>
          <lineattr colour="Black"
                    thick="0"
                    type="Solid"/>
          <textattr colour="Black"
                    bold="false"/>
          <text tool="CPN Tools"
                version="4.0.1">AKB</text>
        </type>
        <initmark id="ID1431925188">
          <posattr x="-338.000000"
                   y="-52.000000"/>
          <fillattr colour="White"
                    pattern="Solid"
                    filled="false"/>
          <lineattr colour="Black"
                    thick="0"
                    type="Solid"/>
          <textattr colour="Black"
                    bold="false"/>
          <text tool="CPN Tools"
                version="4.0.1"/>
        </initmark>
        <port id="ID1431925234"
              type="I/O">
          <posattr x="-441.000000"
                   y="-108.000000"/>
          <fillattr colour="White"
                    pattern="Solid"
                    filled="false"/>
          <lineattr colour="Black"
                    thick="0"
                    type="Solid"/>
          <textattr colour="Black"
                    bold="false"/>
        </port>
      </place>
      <place id="ID1438262596">
        <posattr x="-336.000000"
                 y="210.000000"/>
        <fillattr colour="White"
                  pattern=""
                  filled="false"/>
        <lineattr colour="Black"
                  thick="1"
                  type="Solid"/>
        <textattr colour="Black"
                  bold="false"/>
        <text>Control</text>
        <ellipse w="60.000000"
                 h="40.000000"/>
        <token x="-10.000000"
               y="0.000000"/>
        <marking x="0.000000"
                 y="0.000000"
                 hidden="false">
          <snap snap_id="0"
                anchor.horizontal="0"
                anchor.vertical="0"/>
        </marking>
        <type id="ID1438262597">
          <posattr x="-307.000000"
                   y="186.000000"/>
          <fillattr colour="White"
                    pattern="Solid"
                    filled="false"/>
          <lineattr colour="Black"
                    thick="0"
                    type="Solid"/>
          <textattr colour="Black"
                    bold="false"/>
          <text tool="CPN Tools"
                version="4.0.1">E</text>
        </type>
        <initmark id="ID1438262598">
          <posattr x="-279.000000"
                   y="233.000000"/>
          <fillattr colour="White"
                    pattern="Solid"
                    filled="false"/>
          <lineattr colour="Black"
                    thick="0"
                    type="Solid"/>
          <textattr colour="Black"
                    bold="false"/>
          <text tool="CPN Tools"
                version="4.0.1"/>
        </initmark>
      </place>
      <place id="ID1438263009">
        <posattr x="-336.000000"
                 y="-252.000000"/>
        <fillattr colour="White"
                  pattern=""
                  filled="false"/>
        <lineattr colour="Black"
                  thick="1"
                  type="Solid"/>
        <textattr colour="Black"
                  bold="false"/>
        <text>Control&apos;</text>
        <ellipse w="60.000000"
                 h="40.000000"/>
        <token x="-10.000000"
               y="0.000000"/>
        <marking x="0.000000"
                 y="0.000000"
                 hidden="false">
          <snap snap_id="0"
                anchor.horizontal="0"
                anchor.vertical="0"/>
        </marking>
        <type id="ID1438263010">
          <posattr x="-292.000000"
                   y="-275.000000"/>
          <fillattr colour="White"
                    pattern="Solid"
                    filled="false"/>
          <lineattr colour="Black"
                    thick="0"
                    type="Solid"/>
          <textattr colour="Black"
                    bold="false"/>
          <text tool="CPN Tools"
                version="4.0.1">Token</text>
        </type>
        <initmark id="ID1438263011">
          <posattr x="-279.000000"
                   y="-228.000000"/>
          <fillattr colour="White"
                    pattern="Solid"
                    filled="false"/>
          <lineattr colour="Black"
                    thick="0"
                    type="Solid"/>
          <textattr colour="Black"
                    bold="false"/>
          <text tool="CPN Tools"
                version="4.0.1"/>
        </initmark>
      </place>
      <place id="ID1439084697">
        <posattr x="108.000000"
                 y="42.000000"/>
        <fillattr colour="White"
                  pattern=""
                  filled="false"/>
        <lineattr colour="Purple"
                  thick="1"
                  type="Solid"/>
        <textattr colour="Purple"
                  bold="false"/>
        <text>LOG</text>
        <ellipse w="60.000000"
                 h="40.000000"/>
        <token x="-10.000000"
               y="0.000000"/>
        <marking x="0.000000"
                 y="0.000000"
                 hidden="false">
          <snap snap_id="0"
                anchor.horizontal="0"
                anchor.vertical="0"/>
        </marking>
        <type id="ID1439084698">
          <posattr x="147.000000"
                   y="18.000000"/>
          <fillattr colour="White"
                    pattern="Solid"
                    filled="false"/>
          <lineattr colour="Purple"
                    thick="0"
                    type="Solid"/>
          <textattr colour="Purple"
                    bold="false"/>
          <text tool="CPN Tools"
                version="4.0.1">Logs</text>
        </type>
        <initmark id="ID1439084699">
          <posattr x="164.000000"
                   y="65.000000"/>
          <fillattr colour="White"
                    pattern="Solid"
                    filled="false"/>
          <lineattr colour="Purple"
                    thick="0"
                    type="Solid"/>
          <textattr colour="Purple"
                    bold="false"/>
          <text tool="CPN Tools"
                version="4.0.1"/>
        </initmark>
        <fusioninfo id="ID1439100304"
                    name="LogFusion">
          <posattr x="83.000000"
                   y="25.000000"/>
          <fillattr colour="White"
                    pattern="Solid"
                    filled="false"/>
          <lineattr colour="Black"
                    thick="0"
                    type="Solid"/>
          <textattr colour="Black"
                    bold="false"/>
        </fusioninfo>
      </place>
      <place id="ID1492516981">
        <posattr x="-532.000000"
                 y="-95.000000"/>
        <fillattr colour="White"
                  pattern=""
                  filled="false"/>
        <lineattr colour="Teal"
                  thick="1"
                  type="Solid"/>
        <textattr colour="Teal"
                  bold="false"/>
        <text>Intercepted</text>
        <ellipse w="87.824389"
                 h="26.536586"/>
        <token x="-57.912194"
               y="17.268293"/>
        <marking x="-1.000000"
                 y="0.000000"
                 hidden="true">
          <snap snap_id="2"
                anchor.horizontal="1"
                anchor.vertical="3"/>
        </marking>
        <type id="ID1492516982">
          <posattr x="-487.500000"
[truncated: 331,916 more chars]
