# Supplementary material for: Lightweight Anonymous Authentication and Key Agreement Protocol Based on CoAP of Internet of Things
Source: Sensors (Basel). 2022 Sep 22;22(19):7191. doi: 10.3390/s22197191 (PMC9573209; doi:10.3390/s22197191)
Supplement: Supplementary file 1 [file sensors-22-07191-s001.zip › S1 State space and verification results/3.2.txt]

CPN Tools state space report for:
/cygdrive/D/CloudFiles/WorkSync/Writing/Papers/CoAP/CPN_models/2.9-addAttModel.cpn
Report generated: Tue Aug 30 10:11:11 2022


 Statistics
------------------------------------------------------------------------

  State Space
     Nodes:  101306
     Arcs:   101305
     Secs:   204
     Status: Full

  Scc Graph
     Nodes:  101306
     Arcs:   101305
     Secs:   3


 Boundedness Properties
------------------------------------------------------------------------

  Best Integer Bounds
                             Upper      Lower
     Initiator'Initiator_Database 1
                             1          1
     Initiator'Initiator_RAM 1
                             9          0
     MSG1_Hacking'Control'' 1
                             0          0
     MSG1_Hacking'Control' 1 0          0
     MSG1_Hacking'Control 1  1          0
     MSG1_Hacking'Current_Data 1
                             0          0
     MSG1_Hacking'LOG 1      4          0
     MSG1_Hacking'Previous_Data 1
                             8          8
     MSG1_Hacking'RS 1       0          0
     MSG1_Repack'LOG 1       4          0
     MSG1_Repack'NS' 1       1          0
     MSG1_Repack'NS 1        0          0
     MSG2_Hacking'Control' 1 0          0
     MSG2_Hacking'Control 1  1          0
     MSG2_Hacking'Current_Data 1
                             0          0
     MSG2_Hacking'Intercepted 1
                             1          1
     MSG2_Hacking'LOG 1      4          0
     MSG2_Hacking'Previous_Data 1
                             8          8
     MSG2_Repack'LOG 1       4          0
     MSG2_Repack'NS 1        1          0
     Network'Adversary_Knowledge_Base 1
                             75         45
     OP1'CP1 1               1          1
     OP1'CP2 1               1          1
     OP1'CP3 1               1          1
     OP1'CP4 1               1          1
     OP1'Deny_Restart 1      1          0
     OP1'Finished 1          1          1
     OP1'I_Nonce 1           1          0
     OP1'Intercepted 1       1          1
     OP1'Kid 1               1          0
     OP1'NS 1                1          0
     OP1'PSV 1               2          0
     OP1'Request_Counter 1   1          1
     OP1'initor_Keys 1       1          0
     OP2_1'CP1 1             1          1
     OP2_1'CP2 1             1          1
     OP2_1'CP3 1             1          1
     OP2_1'CP4 1             1          1
     OP2_1'Init_PSV 1        1          1
     OP2_1'Kid' 1            1          0
     OP2_1'Ni'_MAC1'_v1' 1   3          0
     OP2_1'TK 1              1          1
     OP2_1'pNs 1             1          1
     OP2_1'pRec 1            1          1
     OP2_2'Alarm 1           1          0
     OP2_2'CP1 1             1          1
     OP2_2'CP2 1             1          1
     OP2_2'CP3 1             1          1
     OP2_2'CP4 1             1          1
     OP2_2'NS 1              1          0
     OP2_2'R_Nonce 1         1          0
     OP2_2'SK 1              2          2
     OP2_2'Sr_new_Value 1    1          0
     OP2_2'St 1              1          1
     OP2_2'TK 1              1          1
     OP2_2'pR 1              1          1
     OP3'Complete 1          1          1
     OP3'NS 1                1          0
     OP3'SK 1                2          2
     OP3'Sr_new 1            1          0
     OP3'Stoped' 1           1          1
     OP3'Stoped 1            1          1
     OP3'mac2' 1             1          0
     Responder'Non 1         3          3
     Responder'Respder_RAM 1 8          0
     TOP'C1 1                1          0
     TOP'C2 1                1          0

  Best Upper Multi-set Bounds
     Initiator'Initiator_Database 1
                         1`{KEYs=(qi,Qi),PSV=[(h(75188091),75188091,Qr),(h(579906206),579906206,Qa)]}++
1`{KEYs=(qi,Qi),PSV=[(h(83430963),83430963,Qa),(h(739221808),739221808,Qr)]}++
1`{KEYs=(qi,Qi),PSV=[(h(303762563),303762563,Qa),(h(739221808),739221808,Qr)]}++
1`{KEYs=(qi,Qi),PSV=[(h(739221808),739221808,Qr),(h(579906206),579906206,Qa)]}
     Initiator'Initiator_RAM 1
                         1`Vi((([PrK(qi)],Qr),739221808,h(739221808)))++
1`Vi((([PrK(qi)],Qa),579906206,h(579906206)))++
1`OPK(Qr)++
1`OPK(Qa)++
1`Pi(([n(661953747)],Qr))++
1`Pi(([n(661953747)],Qa))++
1`Ni(([n(661953747)],G))++
1`Mac1((h(579906206),v2((([PrK(qi)],Qa),579906206,h(579906206))),([n(661953747)],Qa)))++
1`Mac1((h(739221808),v2((([PrK(qi)],Qr),739221808,h(739221808))),([n(661953747)],Qr)))++
1`NS1(e)++
1`NS2(e)++
1`Tkn(36138)++
1`Tkn(57772)++
1`Pr'(([PrK(qi),n(163596311)],G))++
1`Pr'(([PrK(qi),n(214260804)],G))++
1`Pr'(([PrK(qi),n(263604667)],G))++
1`Pr'(([PrK(qi),n(324332617)],G))++
1`Pr'(([PrK(qi),n(501919443)],G))++
1`Pr'(([PrK(qi),n(535680522)],G))++
1`Pr'(([PrK(qi),n(589400721)],G))++
1`Pr'(([PrK(qi),n(784915889)],G))++
1`Pr'(([PrK(qi),n(906798616)],G))++
1`OKidi(h(579906206))++
1`OKidi(h(739221808))++
1`OSi(579906206)++
1`OSi(739221808)++
1`OUri(R)++
1`OUri(A)
     MSG1_Hacking'Control'' 1
                         empty
     MSG1_Hacking'Control' 1
                         empty
     MSG1_Hacking'Control 1
                         1`e
     MSG1_Hacking'Current_Data 1
                         empty
     MSG1_Hacking'LOG 1  1`("A",Msg1((h(579906206),([n(661953747)],G),v1((([PrK(qi)],Qa),579906206,h(579906206))),(h(579906206),v2((([PrK(qi)],Qa),579906206,h(579906206))),([n(661953747)],Qa)))))++
1`("A",Msg1((h(739221808),([n(661953747)],G),v1((([PrK(qi)],Qr),739221808,h(739221808))),(h(739221808),v2((([PrK(qi)],Qr),739221808,h(739221808))),([n(661953747)],Qr)))))++
1`("B",Msg1((h(739221808),([n(661953747)],G),v1((([PrK(qi)],Qr),739221808,h(739221808))),(h(739221808),v2((([PrK(qi)],Qr),739221808,h(739221808))),([n(661953747)],Qr)))))++
1`("B",Msg1((h(847315861),([n(163596311)],G),v1((([PrK(qa)],Qr),847315861,h(847315861))),(h(847315861),v2((([PrK(qa)],Qr),847315861,h(847315861))),([n(163596311)],Qr)))))++
1`("B",Msg1((h(847315861),([n(661953747)],G),v1((([PrK(qa)],Qr),847315861,h(847315861))),(h(847315861),v2((([PrK(qa)],Qr),847315861,h(847315861))),([n(661953747)],Qr)))))++
1`("B",Msg1((h(874012192),([n(163596311)],G),v1((([PrK(qa)],Qr),874012192,h(874012192))),(h(874012192),v2((([PrK(qa)],Qr),874012192,h(874012192))),([n(163596311)],Qr)))))++
1`("B",Msg1((h(874012192),([n(661953747)],G),v1((([PrK(qa)],Qr),874012192,h(874012192))),(h(874012192),v2((([PrK(qa)],Qr),874012192,h(874012192))),([n(661953747)],Qr)))))++
1`("C",Msg2((v3((([PrK(qr)],Qi),739221808,h(739221808))),([n(906798616)],G),(v3((([PrK(qr)],Qi),739221808,h(739221808))),v4((([PrK(qr)],Qi),739221808,h(739221808))),([n(906798616)],Qi),([PrK(qr),n(661953747)],G)))))++
1`("C",Msg2((v3((([PrK(qr)],Qa),847315861,h(847315861))),([n(906798616)],G),(v3((([PrK(qr)],Qa),847315861,h(847315861))),v4((([PrK(qr)],Qa),847315861,h(847315861))),([n(906798616)],Qa),([PrK(qr),n(163596311)],G)))))++
1`("C",Msg2((v3((([PrK(qr)],Qa),847315861,h(847315861))),([n(906798616)],G),(v3((([PrK(qr)],Qa),847315861,h(847315861))),v4((([PrK(qr)],Qa),847315861,h(847315861))),([n(906798616)],Qa),([PrK(qr),n(661953747)],G)))))++
1`("C",Msg2((v3((([PrK(qr)],Qa),874012192,h(874012192))),([n(906798616)],G),(v3((([PrK(qr)],Qa),874012192,h(874012192))),v4((([PrK(qr)],Qa),874012192,h(874012192))),([n(906798616)],Qa),([PrK(qr),n(163596311)],G)))))++
1`("C",Msg2((v3((([PrK(qr)],Qa),874012192,h(874012192))),([n(906798616)],G),(v3((([PrK(qr)],Qa),874012192,h(874012192))),v4((([PrK(qr)],Qa),874012192,h(874012192))),([n(906798616)],Qa),([PrK(qr),n(661953747)],G)))))++
1`("D",Msg2((v3((([PrK(qi)],Qr),448010398,h(448010398))),([n(163596311)],G),(v3((([PrK(qi)],Qr),448010398,h(448010398))),v4((([PrK(qi)],Qr),448010398,h(448010398))),([n(535680522)],Qi),([PrK(qr),n(214260804)],G)))))++
1`("D",Msg2((v3((([PrK(qi)],Qr),448010398,h(448010398))),([n(163596311)],G),(v3((([PrK(qr)],Qi),739221808,h(739221808))),v4((([PrK(qr)],Qi),739221808,h(739221808))),([n(906798616)],Qi),([PrK(qr),n(661953747)],G)))))++
1`("D",Msg2((v3((([PrK(qi)],Qr),448010398,h(448010398))),([n(163596311)],G),(v3((([PrK(qr)],Qa),847315861,h(847315861))),v4((([PrK(qr)],Qa),847315861,h(847315861))),([n(906798616)],Qa),([PrK(qr),n(163596311)],G)))))++
1`("D",Msg2((v3((([PrK(qi)],Qr),448010398,h(448010398))),([n(163596311)],G),(v3((([PrK(qr)],Qa),874012192,h(874012192))),v4((([PrK(qr)],Qa),874012192,h(874012192))),([n(906798616)],Qa),([PrK(qr),n(163596311)],G)))))++
1`("D",Msg2((v3((([PrK(qi)],Qr),448010398,h(448010398))),([n(163596311)],G),(v3((([PrK(qa)],Qi),47686506,h(47686506))),v4((([PrK(qa)],Qi),47686506,h(47686506))),([n(324332617)],Qi),([PrK(qa),n(589400721)],G)))))++
1`("D",Msg2((v3((([PrK(qi)],Qr),448010398,h(448010398))),([n(163596311)],G),(v3((([PrK(qa)],Qi),47686506,h(47686506))),v4((([PrK(qa)],Qi),47686506,h(47686506))),([n(501919443)],Qi),([PrK(qa),n(163596311)],G)))))++
1`("D",Msg2((v3((([PrK(qi)],Qr),448010398,h(448010398))),([n(163596311)],G),(v3((([PrK(qa)],Qi),47686506,h(47686506))),v4((([PrK(qa)],Qi),47686506,h(47686506))),([n(501919443)],Qi),([PrK(qa),n(214260804)],G)))))++
1`("D",Msg2((v3((([PrK(qi)],Qr),448010398,h(448010398))),([n(163596311)],G),(v3((([PrK(qa)],Qi),47686506,h(47686506))),v4((([PrK(qa)],Qi),47686506,h(47686506))),([n(501919443)],Qi),([PrK(qa),n(263604667)],G)))))++
1`("D",Msg2((v3((([PrK(qi)],Qr),448010398,h(448010398))),([n(163596311)],G),(v3((([PrK(qa)],Qi),47686506,h(47686506))),v4((([PrK(qa)],Qi),47686506,h(47686506))),([n(501919443)],Qi),([PrK(qa),n(324332617)],G)))))++
1`("D",Msg2((v3((([PrK(qi)],Qr),448010398,h(448010398))),([n(163596311)],G),(v3((([PrK(qa)],Qi),47686506,h(47686506))),v4((([PrK(qa)],Qi),47686506,h(47686506))),([n(501919443)],Qi),([PrK(qa),n(535680522)],G)))))++
1`("D",Msg2((v3((([PrK(qi)],Qr),448010398,h(448010398))),([n(163596311)],G),(v3((([PrK(qa)],Qi),47686506,h(47686506))),v4((([PrK(qa)],Qi),47686506,h(47686506))),([n(501919443)],Qi),([PrK(qa),n(589400721)],G)))))++
1`("D",Msg2((v3((([PrK(qi)],Qr),448010398,h(448010398))),([n(163596311)],G),(v3((([PrK(qa)],Qi),47686506,h(47686506))),v4((([PrK(qa)],Qi),47686506,h(47686506))),([n(501919443)],Qi),([PrK(qa),n(661953747)],G)))))++
1`("D",Msg2((v3((([PrK(qi)],Qr),448010398,h(448010398))),([n(163596311)],G),(v3((([PrK(qa)],Qi),47686506,h(47686506))),v4((([PrK(qa)],Qi),47686506,h(47686506))),([n(501919443)],Qi),([PrK(qa),n(784915889)],G)))))++
1`("D",Msg2((v3((([PrK(qi)],Qr),448010398,h(448010398))),([n(163596311)],G),(v3((([PrK(qa)],Qi),47686506,h(47686506))),v4((([PrK(qa)],Qi),47686506,h(47686506))),([n(501919443)],Qi),([PrK(qa),n(906798616)],G)))))++
1`("D",Msg2((v3((([PrK(qi)],Qr),448010398,h(448010398))),([n(163596311)],G),(v3((([PrK(qa)],Qi),47686506,h(47686506))),v4((([PrK(qa)],Qi),47686506,h(47686506))),([n(906798616)],Qi),([PrK(qa),n(163596311)],G)))))++
1`("D",Msg2((v3((([PrK(qi)],Qr),448010398,h(448010398))),([n(163596311)],G),(v3((([PrK(qa)],Qi),47686506,h(47686506))),v4((([PrK(qa)],Qi),47686506,h(47686506))),([n(906798616)],Qi),([PrK(qa),n(214260804)],G)))))++
1`("D",Msg2((v3((([PrK(qi)],Qr),448010398,h(448010398))),([n(163596311)],G),(v3((([PrK(qa)],Qi),47686506,h(47686506))),v4((([PrK(qa)],Qi),47686506,h(47686506))),([n(906798616)],Qi),([PrK(qa),n(263604667)],G)))))++
1`("D",Msg2((v3((([PrK(qi)],Qr),448010398,h(448010398))),([n(163596311)],G),(v3((([PrK(qa)],Qi),47686506,h(47686506))),v4((([PrK(qa)],Qi),47686506,h(47686506))),([n(906798616)],Qi),([PrK(qa),n(324332617)],G)))))++
1`("D",Msg2((v3((([PrK(qi)],Qr),448010398,h(448010398))),([n(163596311)],G),(v3((([PrK(qa)],Qi),47686506,h(47686506))),v4((([PrK(qa)],Qi),47686506,h(47686506))),([n(906798616)],Qi),([PrK(qa),n(535680522)],G)))))++
1`("D",Msg2((v3((([PrK(qi)],Qr),448010398,h(448010398))),([n(163596311)],G),(v3((([PrK(qa)],Qi),47686506,h(47686506))),v4((([PrK(qa)],Qi),47686506,h(47686506))),([n(906798616)],Qi),([PrK(qa),n(589400721)],G)))))++
1`("D",Msg2((v3((([PrK(qi)],Qr),448010398,h(448010398))),([n(163596311)],G),(v3((([PrK(qa)],Qi),47686506,h(47686506))),v4((([PrK(qa)],Qi),47686506,h(47686506))),([n(906798616)],Qi),([PrK(qa),n(661953747)],G)))))++
1`("D",Msg2((v3((([PrK(qi)],Qr),448010398,h(448010398))),([n(163596311)],G),(v3((([PrK(qa)],Qi),47686506,h(47686506))),v4((([PrK(qa)],Qi),47686506,h(47686506))),([n(906798616)],Qi),([PrK(qa),n(784915889)],G)))))++
1`("D",Msg2((v3((([PrK(qi)],Qr),448010398,h(448010398))),([n(163596311)],G),(v3((([PrK(qa)],Qi),47686506,h(47686506))),v4((([PrK(qa)],Qi),47686506,h(47686506))),([n(906798616)],Qi),([PrK(qa),n(906798616)],G)))))++
1`("D",Msg2((v3((([PrK(qi)],Qr),448010398,h(448010398))),([n(163596311)],G),(v3((([PrK(qa)],Qi),579906206,h(579906206))),v4((([PrK(qa)],Qi),579906206,h(579906206))),([n(501919443)],Qi),([PrK(qa),n(163596311)],G)))))++
1`("D",Msg2((v3((([PrK(qi)],Qr),448010398,h(448010398))),([n(163596311)],G),(v3((([PrK(qa)],Qi),579906206,h(579906206))),v4((([PrK(qa)],Qi),579906206,h(579906206))),([n(501919443)],Qi),([PrK(qa),n(214260804)],G)))))++
1`("D",Msg2((v3((([PrK(qi)],Qr),448010398,h(448010398))),([n(163596311)],G),(v3((([PrK(qa)],Qi),579906206,h(579906206))),v4((([PrK(qa)],Qi),579906206,h(579906206))),([n(501919443)],Qi),([PrK(qa),n(263604667)],G)))))++
1`("D",Msg2((v3((([PrK(qi)],Qr),448010398,h(448010398))),([n(163596311)],G),(v3((([PrK(qa)],Qi),579906206,h(579906206))),v4((([PrK(qa)],Qi),579906206,h(579906206))),([n(501919443)],Qi),([PrK(qa),n(324332617)],G)))))++
1`("D",Msg2((v3((([PrK(qi)],Qr),448010398,h(448010398))),([n(163596311)],G),(v3((([PrK(qa)],Qi),579906206,h(579906206))),v4((([PrK(qa)],Qi),579906206,h(579906206))),([n(501919443)],Qi),([PrK(qa),n(535680522)],G)))))++
1`("D",Msg2((v3((([PrK(qi)],Qr),448010398,h(448010398))),([n(163596311)],G),(v3((([PrK(qa)],Qi),579906206,h(579906206))),v4((([PrK(qa)],Qi),579906206,h(579906206))),([n(501919443)],Qi),([PrK(qa),n(589400721)],G)))))++
1`("D",Msg2((v3((([PrK(qi)],Qr),448010398,h(448010398))),([n(163596311)],G),(v3((([PrK(qa)],Qi),579906206,h(579906206))),v4((([PrK(qa)],Qi),579906206,h(579906206))),([n(501919443)],Qi),([PrK(qa),n(661953747)],G)))))++
1`("D",Msg2((v3((([PrK(qi)],Qr),448010398,h(448010398))),([n(163596311)],G),(v3((([PrK(qa)],Qi),579906206,h(579906206))),v4((([PrK(qa)],Qi),579906206,h(579906206))),([n(501919443)],Qi),([PrK(qa),n(784915889)],G)))))++
1`("D",Msg2((v3((([PrK(qi)],Qr),448010398,h(448010398))),([n(163596311)],G),(v3((([PrK(qa)],Qi),579906206,h(579906206))),v4((([PrK(qa)],Qi),579906206,h(579906206))),([n(501919443)],Qi),([PrK(qa),n(906798616)],G)))))++
1`("D",Msg2((v3((([PrK(qi)],Qr),448010398,h(448010398))),([n(163596311)],G),(v3((([PrK(qa)],Qi),579906206,h(579906206))),v4((([PrK(qa)],Qi),579906206,h(579906206))),([n(906798616)],Qi),([PrK(qa),n(163596311)],G)))))++
1`("D",Msg2((v3((([PrK(qi)],Qr),448010398,h(448010398))),([n(163596311)],G),(v3((([PrK(qa)],Qi),579906206,h(579906206))),v4((([PrK(qa)],Qi),579906206,h(579906206))),([n(906798616)],Qi),([PrK(qa),n(214260804)],G)))))++
1`("D",Msg2((v3((([PrK(qi)],Qr),448010398,h(448010398))),([n(163596311)],G),(v3((([PrK(qa)],Qi),579906206,h(579906206))),v4((([PrK(qa)],Qi),579906206,h(579906206))),([n(906798616)],Qi),([PrK(qa),n(263604667)],G)))))++
1`("D",Msg2((v3((([PrK(qi)],Qr),448010398,h(448010398))),([n(163596311)],G),(v3((([PrK(qa)],Qi),579906206,h(579906206))),v4((([PrK(qa)],Qi),579906206,h(579906206))),([n(906798616)],Qi),([PrK(qa),n(324332617)],G)))))++
1`("D",Msg2((v3((([PrK(qi)],Qr),448010398,h(448010398))),([n(163596311)],G),(v3((([PrK(qa)],Qi),579906206,h(579906206))),v4((([PrK(qa)],Qi),579906206,h(579906206))),([n(906798616)],Qi),([PrK(qa),n(535680522)],G)))))++
1`("D",Msg2((v3((([PrK(qi)],Qr),448010398,h(448010398))),([n(163596311)],G),(v3((([PrK(qa)],Qi),579906206,h(579906206))),v4((([PrK(qa)],Qi),579906206,h(579906206))),([n(906798616)],Qi),([PrK(qa),n(589400721)],G)))))++
1`("D",Msg2((v3((([PrK(qi)],Qr),448010398,h(448010398))),([n(163596311)],G),(v3((([PrK(qa)],Qi),579906206,h(579906206))),v4((([PrK(qa)],Qi),579906206,h(579906206))),([n(906798616)],Qi),([PrK(qa),n(661953747)],G)))))++
1`("D",Msg2((v3((([PrK(qi)],Qr),448010398,h(448010398))),([n(163596311)],G),(v3((([PrK(qa)],Qi),579906206,h(579906206))),v4((([PrK(qa)],Qi),579906206,h(579906206))),([n(906798616)],Qi),([PrK(qa),n(784915889)],G)))))++
1`("D",Msg2((v3((([PrK(qi)],Qr),448010398,h(448010398))),([n(163596311)],G),(v3((([PrK(qa)],Qi),579906206,h(579906206))),v4((([PrK(qa)],Qi),579906206,h(579906206))),([n(906798616)],Qi),([PrK(qa),n(906798616)],G)))))++
1`("D",Msg2((v3((([PrK(qi)],Qr),448010398,h(448010398))),([n(163596311)],G),(v3((([PrK(qa)],Qr),847315861,h(847315861))),v4((([PrK(qa)],Qr),847315861,h(847315861))),([PrK(qa),n(263604667)],G),([n(784915889)],Qr)))))++
1`("D",Msg2((v3((([PrK(qi)],Qr),448010398,h(448010398))),([n(214260804)],G),(v3((([PrK(qi)],Qr),448010398,h(448010398))),v4((([PrK(qi)],Qr),448010398,h(448010398))),([n(535680522)],Qi),([PrK(qr),n(214260804)],G)))))++
1`("D",Msg2((v3((([PrK(qi)],Qr),448010398,h(448010398))),([n(214260804)],G),(v3((([PrK(qr)],Qi),739221808,h(739221808))),v4((([PrK(qr)],Qi),739221808,h(739221808))),([n(906798616)],Qi),([PrK(qr),n(661953747)],G)))))++
1`("D",Msg2((v3((([PrK(qi)],Qr),448010398,h(448010398))),([n(214260804)],G),(v3((([PrK(qr)],Qa),847315861,h(847315861))),v4((([PrK(qr)],Qa),847315861,h(847315861))),([n(906798616)],Qa),([PrK(qr),n(163596311)],G)))))++
1`("D",Msg2((v3((([PrK(qi)],Qr),448010398,h(448010398))),([n(214260804)],G),(v3((([PrK(qr)],Qa),847315861,h(847315861))),v4((([PrK(qr)],Qa),847315861,h(847315861))),([n(906798616)],Qa),([PrK(qr),n(661953747)],G)))))++
1`("D",Msg2((v3((([PrK(qi)],Qr),448010398,h(448010398))),([n(214260804)],G),(v3((([PrK(qr)],Qa),874012192,h(874012192))),v4((([PrK(qr)],Qa),874012192,h(874012192))),([n(906798616)],Qa),([PrK(qr),n(163596311)],G)))))++
1`("D",Msg2((v3((([PrK(qi)],Qr),448010398,h(448010398))),([n(214260804)],G),(v3((([PrK(qr)],Qa),874012192,h(874012192))),v4((([PrK(qr)],Qa),874012192,h(874012192))),([n(906798616)],Qa),([PrK(qr),n(661953747)],G)))))++
1`("D",Msg2((v3((([PrK(qi)],Qr),448010398,h(448010398))),([n(214260804)],G),(v3((([PrK(qa)],Qi),47686506,h(47686506))),v4((([PrK(qa)],Qi),47686506,h(47686506))),([n(324332617)],Qi),([PrK(qa),n(589400721)],G)))))++
1`("D",Msg2((v3((([PrK(qi)],Qr),448010398,h(448010398))),([n(214260804)],G),(v3((([PrK(qa)],Qi),47686506,h(47686506))),v4((([PrK(qa)],Qi),47686506,h(47686506))),([n(501919443)],Qi),([PrK(qa),n(163596311)],G)))))++
1`("D",Msg2((v3((([PrK(qi)],Qr),448010398,h(448010398))),([n(214260804)],G),(v3((([PrK(qa)],Qi),47686506,h(47686506))),v4((([PrK(qa)],Qi),47686506,h(47686506))),([n(501919443)],Qi),([PrK(qa),n(214260804)],G)))))++
1`("D",Msg2((v3((([PrK(qi)],Qr),448010398,h(448010398))),([n(214260804)],G),(v3((([PrK(qa)],Qi),47686506,h(47686506))),v4((([PrK(qa)],Qi),47686506,h(47686506))),([n(501919443)],Qi),([PrK(qa),n(263604667)],G)))))++
1`("D",Msg2((v3((([PrK(qi)],Qr),448010398,h(448010398))),([n(214260804)],G),(v3((([PrK(qa)],Qi),47686506,h(47686506))),v4((([PrK(qa)],Qi),47686506,h(47686506))),([n(501919443)],Qi),([PrK(qa),n(324332617)],G)))))++
1`("D",Msg2((v3((([PrK(qi)],Qr),448010398,h(448010398))),([n(214260804)],G),(v3((([PrK(qa)],Qi),47686506,h(47686506))),v4((([PrK(qa)],Qi),47686506,h(47686506))),([n(501919443)],Qi),([PrK(qa),n(535680522)],G)))))++
1`("D",Msg2((v3((([PrK(qi)],Qr),448010398,h(448010398))),([n(214260804)],G),(v3((([PrK(qa)],Qi),47686506,h(47686506))),v4((([PrK(qa)],Qi),47686506,h(47686506))),([n(501919443)],Qi),([PrK(qa),n(589400721)],G)))))++
1`("D",Msg2((v3((([PrK(qi)],Qr),448010398,h(448010398))),([n(214260804)],G),(v3((([PrK(qa)],Qi),47686506,h(47686506))),v4((([PrK(qa)],Qi),47686506,h(47686506))),([n(501919443)],Qi),([PrK(qa),n(661953747)],G)))))++
1`("D",Msg2((v3((([PrK(qi)],Qr),448010398,h(448010398))),([n(214260804)],G),(v3((([PrK(qa)],Qi),47686506,h(47686506))),v4((([PrK(qa)],Qi),47686506,h(47686506))),([n(501919443)],Qi),([PrK(qa),n(784915889)],G)))))++
1`("D",Msg2((v3((([PrK(qi)],Qr),448010398,h(448010398))),([n(214260804)],G),(v3((([PrK(qa)],Qi),47686506,h(47686506))),v4((([PrK(qa)],Qi),47686506,h(47686506))),([n(501919443)],Qi),([PrK(qa),n(906798616)],G)))))++
1`("D",Msg2((v3((([PrK(qi)],Qr),448010398,h(448010398))),([n(214260804)],G),(v3((([PrK(qa)],Qi),47686506,h(47686506))),v4((([PrK(qa)],Qi),47686506,h(47686506))),([n(906798616)],Qi),([PrK(qa),n(163596311)],G)))))++
1`("D",Msg2((v3((([PrK(qi)],Qr),448010398,h(448010398))),([n(214260804)],G),(v3((([PrK(qa)],Qi),47686506,h(47686506))),v4((([PrK(qa)],Qi),47686506,h(47686506))),([n(906798616)],Qi),([PrK(qa),n(214260804)],G)))))++
1`("D",Msg2((v3((([PrK(qi)],Qr),448010398,h(448010398))),([n(214260804)],G),(v3((([PrK(qa)],Qi),47686506,h(47686506))),v4((([PrK(qa)],Qi),47686506,h(47686506))),([n(906798616)],Qi),([PrK(qa),n(263604667)],G)))))++
1`("D",Msg2((v3((([PrK(qi)],Qr),448010398,h(448010398))),([n(214260804)],G),(v3((([PrK(qa)],Qi),47686506,h(47686506))),v4((([PrK(qa)],Qi),47686506,h(47686506))),([n(906798616)],Qi),([PrK(qa),n(324332617)],G)))))++
1`("D",Msg2((v3((([PrK(qi)],Qr),448010398,h(448010398))),([n(214260804)],G),(v3((([PrK(qa)],Qi),47686506,h(47686506))),v4((([PrK(qa)],Qi),47686506,h(47686506))),([n(906798616)],Qi),([PrK(qa),n(535680522)],G)))))++
1`("D",Msg2((v3((([PrK(qi)],Qr),448010398,h(448010398))),([n(214260804)],G),(v3((([PrK(qa)],Qi),47686506,h(47686506))),v4((([PrK(qa)],Qi),47686506,h(47686506))),([n(906798616)],Qi),([PrK(qa),n(589400721)],G)))))++
1`("D",Msg2((v3((([PrK(qi)],Qr),448010398,h(448010398))),([n(214260804)],G),(v3((([PrK(qa)],Qi),47686506,h(47686506))),v4((([PrK(qa)],Qi),47686506,h(47686506))),([n(906798616)],Qi),([PrK(qa),n(661953747)],G)))))++
1`("D",Msg2((v3((([PrK(qi)],Qr),448010398,h(448010398))),([n(214260804)],G),(v3((([PrK(qa)],Qi),47686506,h(47686506))),v4((([PrK(qa)],Qi),47686506,h(47686506))),([n(906798616)],Qi),([PrK(qa),n(784915889)],G)))))++
1`("D",Msg2((v3((([PrK(qi)],Qr),448010398,h(448010398))),([n(214260804)],G),(v3((([PrK(qa)],Qi),47686506,h(47686506))),v4((([PrK(qa)],Qi),47686506,h(47686506))),([n(906798616)],Qi),([PrK(qa),n(906798616)],G)))))++
1`("D",Msg2((v3((([PrK(qi)],Qr),448010398,h(448010398))),([n(214260804)],G),(v3((([PrK(qa)],Qi),579906206,h(579906206))),v4((([PrK(qa)],Qi),579906206,h(579906206))),([n(501919443)],Qi),([PrK(qa),n(163596311)],G)))))++
1`("D",Msg2((v3((([PrK(qi)],Qr),448010398,h(448010398))),([n(214260804)],G),(v3((([PrK(qa)],Qi),579906206,h(579906206))),v4((([PrK(qa)],Qi),579906206,h(579906206))),([n(501919443)],Qi),([PrK(qa),n(214260804)],G)))))++
1`("D",Msg2((v3((([PrK(qi)],Qr),448010398,h(448010398))),([n(214260804)],G),(v3((([PrK(qa)],Qi),579906206,h(579906206))),v4((([PrK(qa)],Qi),579906206,h(579906206))),([n(501919443)],Qi),([PrK(qa),n(263604667)],G)))))++
1`("D",Msg2((v3((([PrK(qi)],Qr),448010398,h(448010398))),([n(214260804)],G),(v3((([PrK(qa)],Qi),579906206,h(579906206))),v4((([PrK(qa)],Qi),579906206,h(579906206))),([n(501919443)],Qi),([PrK(qa),n(324332617)],G)))))++
1`("D",Msg2((v3((([PrK(qi)],Qr),448010398,h(448010398))),([n(214260804)],G),(v3((([PrK(qa)],Qi),579906206,h(579906206))),v4((([PrK(qa)],Qi),579906206,h(579906206))),([n(501919443)],Qi),([PrK(qa),n(535680522)],G)))))++
1`("D",Msg2((v3((([PrK(qi)],Qr),448010398,h(448010398))),([n(214260804)],G),(v3((([PrK(qa)],Qi),579906206,h(579906206))),v4((([PrK(qa)],Qi),579906206,h(579906206))),([n(501919443)],Qi),([PrK(qa),n(589400721)],G)))))++
1`("D",Msg2((v3((([PrK(qi)],Qr),448010398,h(448010398))),([n(214260804)],G),(v3((([PrK(qa)],Qi),579906206,h(579906206))),v4((([PrK(qa)],Qi),579906206,h(579906206))),([n(501919443)],Qi),([PrK(qa),n(661953747)],G)))))++
1`("D",Msg2((v3((([PrK(qi)],Qr),448010398,h(448010398))),([n(214260804)],G),(v3((([PrK(qa)],Qi),579906206,h(579906206))),v4((([PrK(qa)],Qi),579906206,h(579906206))),([n(501919443)],Qi),([PrK(qa),n(784915889)],G)))))++
1`("D",Msg2((v3((([PrK(qi)],Qr),448010398,h(448010398))),([n(214260804)],G),(v3((([PrK(qa)],Qi),579906206,h(579906206))),v4((([PrK(qa)],Qi),579906206,h(579906206))),([n(501919443)],Qi),([PrK(qa),n(906798616)],G)))))++
1`("D",Msg2((v3((([PrK(qi)],Qr),448010398,h(448010398))),([n(214260804)],G),(v3((([PrK(qa)],Qi),579906206,h(579906206))),v4((([PrK(qa)],Qi),579906206,h(579906206))),([n(906798616)],Qi),([PrK(qa),n(163596311)],G)))))++
1`("D",Msg2((v3((([PrK(qi)],Qr),448010398,h(448010398))),([n(214260804)],G),(v3((([PrK(qa)],Qi),579906206,h(579906206))),v4((([PrK(qa)],Qi),579906206,h(579906206))),([n(906798616)],Qi),([PrK(qa),n(214260804)],G)))))++
1`("D",Msg2((v3((([PrK(qi)],Qr),448010398,h(448010398))),([n(214260804)],G),(v3((([PrK(qa)],Qi),579906206,h(579906206))),v4((([PrK(qa)],Qi),579906206,h(579906206))),([n(906798616)],Qi),([PrK(qa),n(263604667)],G)))))++
1`("D",Msg2((v3((([PrK(qi)],Qr),448010398,h(448010398))),([n(214260804)],G),(v3((([PrK(qa)],Qi),579906206,h(579906206))),v4((([PrK(qa)],Qi),579906206,h(579906206))),([n(906798616)],Qi),([PrK(qa),n(324332617)],G)))))++
1`("D",Msg2((v3((([PrK(qi)],Qr),448010398,h(448010398))),([n(214260804)],G),(v3((([PrK(qa)],Qi),579906206,h(579906206))),v4((([PrK(qa)],Qi),579906206,h(579906206))),([n(906798616)],Qi),([PrK(qa),n(535680522)],G)))))++
1`("D",Msg2((v3((([PrK(qi)],Qr),448010398,h(448010398))),([n(214260804)],G),(v3((([PrK(qa)],Qi),579906206,h(579906206))),v4((([PrK(qa)],Qi),579906206,h(579906206))),([n(906798616)],Qi),([PrK(qa),n(589400721)],G)))))++
1`("D",Msg2((v3((([PrK(qi)],Qr),448010398,h(448010398))),([n(214260804)],G),(v3((([PrK(qa)],Qi),579906206,h(579906206))),v4((([PrK(qa)],Qi),579906206,h(579906206))),([n(906798616)],Qi),([PrK(qa),n(661953747)],G)))))++
1`("D",Msg2((v3((([PrK(qi)],Qr),448010398,h(448010398))),([n(214260804)],G),(v3((([PrK(qa)],Qi),579906206,h(579906206))),v4((([PrK(qa)],Qi),579906206,h(579906206))),([n(906798616)],Qi),([PrK(qa),n(784915889)],G)))))++
1`("D",Msg2((v3((([PrK(qi)],Qr),448010398,h(448010398))),([n(214260804)],G),(v3((([PrK(qa)],Qi),579906206,h(579906206))),v4((([PrK(qa)],Qi),579906206,h(579906206))),([n(906798616)],Qi),([PrK(qa),n(906798616)],G)))))++
1`("D",Msg2((v3((([PrK(qi)],Qr),448010398,h(448010398))),([n(214260804)],G),(v3((([PrK(qa)],Qr),847315861,h(847315861))),v4((([PrK(qa)],Qr),847315861,h(847315861))),([PrK(qa),n(263604667)],G),([n(784915889)],Qr)))))++
1`("D",Msg2((v3((([PrK(qi)],Qr),448010398,h(448010398))),([n(263604667)],G),(v3((([PrK(qi)],Qr),448010398,h(448010398))),v4((([PrK(qi)],Qr),448010398,h(448010398))),([n(535680522)],Qi),([PrK(qr),n(214260804)],G)))))++
1`("D",Msg2((v3((([PrK(qi)],Qr),448010398,h(448010398))),([n(263604667)],G),(v3((([PrK(qr)],Qi),739221808,h(739221808))),v4((([PrK(qr)],Qi),739221808,h(739221808))),([n(906798616)],Qi),([PrK(qr),n(661953747)],G)))))++
1`("D",Msg2((v3((([PrK(qi)],Qr),448010398,h(448010398))),([n(263604667)],G),(v3((([PrK(qr)],Qa),847315861,h(847315861))),v4((([PrK(qr)],Qa),847315861,h(847315861))),([n(906798616)],Qa),([PrK(qr),n(163596311)],G)))))++
1`("D",Msg2((v3((([PrK(qi)],Qr),448010398,h(448010398))),([n(263604667)],G),(v3((([PrK(qr)],Qa),847315861,h(847315861))),v4((([PrK(qr)],Qa),847315861,h(847315861))),([n(906798616)],Qa),([PrK(qr),n(661953747)],G)))))++
1`("D",Msg2((v3((([PrK(qi)],Qr),448010398,h(448010398))),([n(263604667)],G),(v3((([PrK(qr)],Qa),874012192,h(874012192))),v4((([PrK(qr)],Qa),874012192,h(874012192))),([n(906798616)],Qa),([PrK(qr),n(163596311)],G)))))++
1`("D",Msg2((v3((([PrK(qi)],Qr),448010398,h(448010398))),([n(263604667)],G),(v3((([PrK(qr)],Qa),874012192,h(874012192))),v4((([PrK(qr)],Qa),874012192,h(874012192))),([n(906798616)],Qa),([PrK(qr),n(661953747)],G)))))++
1`("D",Msg2((v3((([PrK(qi)],Qr),448010398,h(448010398))),([n(263604667)],G),(v3((([PrK(qa)],Qi),47686506,h(47686506))),v4((([PrK(qa)],Qi),47686506,h(47686506))),([n(324332617)],Qi),([PrK(qa),n(589400721)],G)))))++
1`("D",Msg2((v3((([PrK(qi)],Qr),448010398,h(448010398))),([n(263604667)],G),(v3((([PrK(qa)],Qi),47686506,h(47686506))),v4((([PrK(qa)],Qi),47686506,h(47686506))),([n(501919443)],Qi),([PrK(qa),n(163596311)],G)))))++
1`("D",Msg2((v3((([PrK(qi)],Qr),448010398,h(448010398))),([n(263604667)],G),(v3((([PrK(qa)],Qi),47686506,h(47686506))),v4((([PrK(qa)],Qi),47686506,h(47686506))),([n(501919443)],Qi),([PrK(qa),n(214260804)],G)))))++
1`("D",Msg2((v3((([PrK(qi)],Qr),448010398,h(448010398))),([n(263604667)],G),(v3((([PrK(qa)],Qi),47686506,h(47686506))),v4((([PrK(qa)],Qi),47686506,h(47686506))),([n(501919443)],Qi),([PrK(qa),n(263604667)],G)))))++
1`("D",Msg2((v3((([PrK(qi)],Qr),448010398,h(448010398))),([n(263604667)],G),(v3((([PrK(qa)],Qi),47686506,h(47686506))),v4((([PrK(qa)],Qi),47686506,h(47686506))),([n(501919443)],Qi),([PrK(qa),n(324332617)],G)))))++
1`("D",Msg2((v3((([PrK(qi)],Qr),448010398,h(448010398))),([n(263604667)],G),(v3((([PrK(qa)],Qi),47686506,h(47686506))),v4((([PrK(qa)],Qi),47686506,h(47686506))),([n(501919443)],Qi),([PrK(qa),n(535680522)],G)))))++
1`("D",Msg2((v3((([PrK(qi)],Qr),448010398,h(448010398))),([n(263604667)],G),(v3((([PrK(qa)],Qi),47686506,h(47686506))),v4((([PrK(qa)],Qi),47686506,h(47686506))),([n(501919443)],Qi),([PrK(qa),n(589400721)],G)))))++
1`("D",Msg2((v3((([PrK(qi)],Qr),448010398,h(448010398))),([n(263604667)],G),(v3((([PrK(qa)],Qi),47686506,h(47686506))),v4((([PrK(qa)],Qi),47686506,h(47686506))),([n(501919443)],Qi),([PrK(qa),n(661953747)],G)))))++
1`("D",Msg2((v3((([PrK(qi)],Qr),448010398,h(448010398))),([n(263604667)],G),(v3((([PrK(qa)],Qi),47686506,h(47686506))),v4((([PrK(qa)],Qi),47686506,h(47686506))),([n(501919443)],Qi),([PrK(qa),n(784915889)],G)))))++
1`("D",Msg2((v3((([PrK(qi)],Qr),448010398,h(448010398))),([n(263604667)],G),(v3((([PrK(qa)],Qi),47686506,h(47686506))),v4((([PrK(qa)],Qi),47686506,h(47686506))),([n(501919443)],Qi),([PrK(qa),n(906798616)],G)))))++
1`("D",Msg2((v3((([PrK(qi)],Qr),448010398,h(448010398))),([n(263604667)],G),(v3((([PrK(qa)],Qi),47686506,h(47686506))),v4((([PrK(qa)],Qi),47686506,h(47686506))),([n(906798616)],Qi),([PrK(qa),n(163596311)],G)))))++
1`("D",Msg2((v3((([PrK(qi)],Qr),448010398,h(448010398))),([n(263604667)],G),(v3((([PrK(qa)],Qi),47686506,h(47686506))),v4((([PrK(qa)],Qi),47686506,h(47686506))),([n(906798616)],Qi),([PrK(qa),n(214260804)],G)))))++
1`("D",Msg2((v3((([PrK(qi)],Qr),448010398,h(448010398))),([n(263604667)],G),(v3((([PrK(qa)],Qi),47686506,h(47686506))),v4((([PrK(qa)],Qi),47686506,h(47686506))),([n(906798616)],Qi),([PrK(qa),n(263604667)],G)))))++
1`("D",Msg2((v3((([PrK(qi)],Qr),448010398,h(448010398))),([n(263604667)],G),(v3((([PrK(qa)],Qi),47686506,h(47686506))),v4((([PrK(qa)],Qi),47686506,h(47686506))),([n(906798616)],Qi),([PrK(qa),n(324332617)],G)))))++
1`("D",Msg2((v3((([PrK(qi)],Qr),448010398,h(448010398))),([n(263604667)],G),(v3((([PrK(qa)],Qi),47686506,h(47686506))),v4((([PrK(qa)],Qi),47686506,h(47686506))),([n(906798616)],Qi),([PrK(qa),n(535680522)],G)))))++
1`("D",Msg2((v3((([PrK(qi)],Qr),448010398,h(448010398))),([n(263604667)],G),(v3((([PrK(qa)],Qi),47686506,h(47686506))),v4((([PrK(qa)],Qi),47686506,h(47686506))),([n(906798616)],Qi),([PrK(qa),n(589400721)],G)))))++
1`("D",Msg2((v3((([PrK(qi)],Qr),448010398,h(448010398))),([n(263604667)],G),(v3((([PrK(qa)],Qi),47686506,h(47686506))),v4((([PrK(qa)],Qi),47686506,h(47686506))),([n(906798616)],Qi),([PrK(qa),n(661953747)],G)))))++
1`("D",Msg2((v3((([PrK(qi)],Qr),448010398,h(448010398))),([n(263604667)],G),(v3((([PrK(qa)],Qi),47686506,h(47686506))),v4((([PrK(qa)],Qi),47686506,h(47686506))),([n(906798616)],Qi),([PrK(qa),n(784915889)],G)))))++
1`("D",Msg2((v3((([PrK(qi)],Qr),448010398,h(448010398))),([n(263604667)],G),(v3((([PrK(qa)],Qi),47686506,h(47686506))),v4((([PrK(qa)],Qi),47686506,h(47686506))),([n(906798616)],Qi),([PrK(qa),n(906798616)],G)))))++
1`("D",Msg2((v3((([PrK(qi)],Qr),448010398,h(448010398))),([n(263604667)],G),(v3((([PrK(qa)],Qi),579906206,h(579906206))),v4((([PrK(qa)],Qi),579906206,h(579906206))),([n(501919443)],Qi),([PrK(qa),n(163596311)],G)))))++
1`("D",Msg2((v3((([PrK(qi)],Qr),448010398,h(448010398))),([n(263604667)],G),(v3((([PrK(qa)],Qi),579906206,h(579906206))),v4((([PrK(qa)],Qi),579906206,h(579906206))),([n(501919443)],Qi),([PrK(qa),n(214260804)],G)))))++
1`("D",Msg2((v3((([PrK(qi)],Qr),448010398,h(448010398))),([n(263604667)],G),(v3((([PrK(qa)],Qi),579906206,h(579906206))),v4((([PrK(qa)],Qi),579906206,h(579906206))),([n(501919443)],Qi),([PrK(qa),n(263604667)],G)))))++
1`("D",Msg2((v3((([PrK(qi)],Qr),448010398,h(448010398))),([n(263604667)],G),(v3((([PrK(qa)],Qi),579906206,h(579906206))),v4((([PrK(qa)],Qi),579906206,h(579906206))),([n(501919443)],Qi),([PrK(qa),n(324332617)],G)))))++
1`("D",Msg2((v3((([PrK(qi)],Qr),448010398,h(448010398))),([n(263604667)],G),(v3((([PrK(qa)],Qi),579906206,h(579906206))),v4((([PrK(qa)],Qi),579906206,h(579906206))),([n(501919443)],Qi),([PrK(qa),n(535680522)],G)))))++
1`("D",Msg2((v3((([PrK(qi)],Qr),448010398,h(448010398))),([n(263604667)],G),(v3((([PrK(qa)],Qi),579906206,h(579906206))),v4((([PrK(qa)],Qi),579906206,h(579906206))),([n(501919443)],Qi),([PrK(qa),n(589400721)],G)))))++
1`("D",Msg2((v3((([PrK(qi)],Qr),448010398,h(448010398))),([n(263604667)],G),(v3((([PrK(qa)],Qi),579906206,h(579906206))),v4((([PrK(qa)],Qi),579906206,h(579906206))),([n(501919443)],Qi),([PrK(qa),n(661953747)],G)))))++
1`("D",Msg2((v3((([PrK(qi)],Qr),448010398,h(448010398))),([n(263604667)],G),(v3((([PrK(qa)],Qi),579906206,h(579906206))),v4((([PrK(qa)],Qi),579906206,h(579906206))),([n(501919443)],Qi),([PrK(qa),n(784915889)],G)))))++
1`("D",Msg2((v3((([PrK(qi)],Qr),448010398,h(448010398))),([n(263604667)],G),(v3((([PrK(qa)],Qi),579906206,h(579906206))),v4((([PrK(qa)],Qi),579906206,h(579906206))),([n(501919443)],Qi),([PrK(qa),n(906798616)],G)))))++
1`("D",Msg2((v3((([PrK(qi)],Qr),448010398,h(448010398))),([n(263604667)],G),(v3((([PrK(qa)],Qi),579906206,h(579906206))),v4((([PrK(qa)],Qi),579906206,h(579906206))),([n(906798616)],Qi),([PrK(qa),n(163596311)],G)))))++
1`("D",Msg2((v3((([PrK(qi)],Qr),448010398,h(448010398))),([n(263604667)],G),(v3((([PrK(qa)],Qi),579906206,h(579906206))),v4((([PrK(qa)],Qi),579906206,h(579906206))),([n(906798616)],Qi),([PrK(qa),n(214260804)],G)))))++
1`("D",Msg2((v3((([PrK(qi)],Qr),448010398,h(448010398))),([n(263604667)],G),(v3((([PrK(qa)],Qi),579906206,h(579906206))),v4((([PrK(qa)],Qi),579906206,h(579906206))),([n(906798616)],Qi),([PrK(qa),n(263604667)],G)))))++
1`("D",Msg2((v3((([PrK(qi)],Qr),448010398,h(448010398))),([n(263604667)],G),(v3((([PrK(qa)],Qi),579906206,h(579906206))),v4((([PrK(qa)],Qi),579906206,h(579906206))),([n(906798616)],Qi),([PrK(qa),n(324332617)],G)))))++
1`("D",Msg2((v3((([PrK(qi)],Qr),448010398,h(448010398))),([n(263604667)],G),(v3((([PrK(qa)],Qi),579906206,h(579906206))),v4((([PrK(qa)],Qi),579906206,h(579906206))),([n(906798616)],Qi),([PrK(qa),n(535680522)],G)))))++
1`("D",Msg2((v3((([PrK(qi)],Qr),448010398,h(448010398))),([n(263604667)],G),(v3((([PrK(qa)],Qi),579906206,h(579906206))),v4((([PrK(qa)],Qi),579906206,h(579906206))),([n(906798616)],Qi),([PrK(qa),n(589400721)],G)))))++
1`("D",Msg2((v3((([PrK(qi)],Qr),448010398,h(448010398))),([n(263604667)],G),(v3((([PrK(qa)],Qi),579906206,h(579906206))),v4((([PrK(qa)],Qi),579906206,h(579906206))),([n(906798616)],Qi),([PrK(qa),n(661953747)],G)))))++
1`("D",Msg2((v3((([PrK(qi)],Qr),448010398,h(448010398))),([n(263604667)],G),(v3((([PrK(qa)],Qi),579906206,h(579906206))),v4((([PrK(qa)],Qi),579906206,h(579906206))),([n(906798616)],Qi),([PrK(qa),n(784915889)],G)))))++
1`("D",Msg2((v3((([PrK(qi)],Qr),448010398,h(448010398))),([n(263604667)],G),(v3((([PrK(qa)],Qi),579906206,h(579906206))),v4((([PrK(qa)],Qi),579906206,h(579906206))),([n(906798616)],Qi),([PrK(qa),n(906798616)],G)))))++
1`("D",Msg2((v3((([PrK(qi)],Qr),448010398,h(448010398))),([n(263604667)],G),(v3((([PrK(qa)],Qr),847315861,h(847315861))),v4((([PrK(qa)],Qr),847315861,h(847315861))),([PrK(qa),n(263604667)],G),([n(784915889)],Qr)))))++
1`("D",Msg2((v3((([PrK(qi)],Qr),448010398,h(448010398))),([n(324332617)],G),(v3((([PrK(qi)],Qr),448010398,h(448010398))),v4((([PrK(qi)],Qr),448010398,h(448010398))),([n(535680522)],Qi),([PrK(qr),n(214260804)],G)))))++
1`("D",Msg2((v3((([PrK(qi)],Qr),448010398,h(448010398))),([n(324332617)],G),(v3((([PrK(qr)],Qi),739221808,h(739221808))),v4((([PrK(qr)],Qi),739221808,h(739221808))),([n(906798616)],Qi),([PrK(qr),n(661953747)],G)))))++
1`("D",Msg2((v3((([PrK(qi)],Qr),448010398,h(448010398))),([n(324332617)],G),(v3((([PrK(qr)],Qa),847315861,h(847315861))),v4((([PrK(qr)],Qa),847315861,h(847315861))),([n(906798616)],Qa),([PrK(qr),n(163596311)],G)))))++
1`("D",Msg2((v3((([PrK(qi)],Qr),448010398,h(448010398))),([n(324332617)],G),(v3((([PrK(qr)],Qa),847315861,h(847315861))),v4((([PrK(qr)],Qa),847315861,h(847315861))),([n(906798616)],Qa),([PrK(qr),n(661953747)],G)))))++
1`("D",Msg2((v3((([PrK(qi)],Qr),448010398,h(448010398))),([n(324332617)],G),(v3((([PrK(qr)],Qa),874012192,h(874012192))),v4((([PrK(qr)],Qa),874012192,h(874012192))),([n(906798616)],Qa),([PrK(qr),n(163596311)],G)))))++
1`("D",Msg2((v3((([PrK(qi)],Qr),448010398,h(448010398))),([n(324332617)],G),(v3((([PrK(qr)],Qa),874012192,h(874012192))),v4((([PrK(qr)],Qa),874012192,h(874012192))),([n(906798616)],Qa),([PrK(qr),n(661953747)],G)))))++
1`("D",Msg2((v3((([PrK(qi)],Qr),448010398,h(448010398))),([n(324332617)],G),(v3((([PrK(qa)],Qi),47686506,h(47686506))),v4((([PrK(qa)],Qi),47686506,h(47686506))),([n(324332617)],Qi),([PrK(qa),n(589400721)],G)))))++
1`("D",Msg2((v3((([PrK(qi)],Qr),448010398,h(448010398))),([n(324332617)],G),(v3((([PrK(qa)],Qi),47686506,h(47686506))),v4((([PrK(qa)],Qi),47686506,h(47686506))),([n(501919443)],Qi),([PrK(qa),n(163596311)],G)))))++
1`("D",Msg2((v3((([PrK(qi)],Qr),448010398,h(448010398))),([n(324332617)],G),(v3((([PrK(qa)],Qi),47686506,h(47686506))),v4((([PrK(qa)],Qi),47686506,h(47686506))),([n(501919443)],Qi),([PrK(qa),n(214260804)],G)))))++
1`("D",Msg2((v3((([PrK(qi)],Qr),448010398,h(448010398))),([n(324332617)],G),(v3((([PrK(qa)],Qi),47686506,h(47686506))),v4((([PrK(qa)],Qi),47686506,h(47686506))),([n(501919443)],Qi),([PrK(qa),n(263604667)],G)))))++
1`("D",Msg2((v3((([PrK(qi)],Qr),448010398,h(448010398))),([n(324332617)],G),(v3((([PrK(qa)],Qi),47686506,h(47686506))),v4((([PrK(qa)],Qi),47686506,h(47686506))),([n(501919443)],Qi),([PrK(qa),n(324332617)],G)))))++
1`("D",Msg2((v3((([PrK(qi)],Qr),448010398,h(448010398))),([n(324332617)],G),(v3((([PrK(qa)],Qi),47686506,h(47686506))),v4((([PrK(qa)],Qi),47686506,h(47686506))),([n(501919443)],Qi),([PrK(qa),n(535680522)],G)))))++
1`("D",Msg2((v3((([PrK(qi)],Qr),448010398,h(448010398))),([n(324332617)],G),(v3((([PrK(qa)],Qi),47686506,h(47686506))),v4((([PrK(qa)],Qi),47686506,h(47686506))),([n(501919443)],Qi),([PrK(qa),n(589400721)],G)))))++
1`("D",Msg2((v3((([PrK(qi)],Qr),448010398,h(448010398))),([n(324332617)],G),(v3((([PrK(qa)],Qi),47686506,h(47686506))),v4((([PrK(qa)],Qi),47686506,h(47686506))),([n(501919443)],Qi),([PrK(qa),n(661953747)],G)))))++
1`("D",Msg2((v3((([PrK(qi)],Qr),448010398,h(448010398))),([n(324332617)],G),(v3((([PrK(qa)],Qi),47686506,h(47686506))),v4((([PrK(qa)],Qi),47686506,h(47686506))),([n(501919443)],Qi),([PrK(qa),n(784915889)],G)))))++
1`("D",Msg2((v3((([PrK(qi)],Qr),448010398,h(448010398))),([n(324332617)],G),(v3((([PrK(qa)],Qi),47686506,h(47686506))),v4((([PrK(qa)],Qi),47686506,h(47686506))),([n(501919443)],Qi),([PrK(qa),n(906798616)],G)))))++
1`("D",Msg2((v3((([PrK(qi)],Qr),448010398,h(448010398))),([n(324332617)],G),(v3((([PrK(qa)],Qi),47686506,h(47686506))),v4((([PrK(qa)],Qi),47686506,h(47686506))),([n(906798616)],Qi),([PrK(qa),n(163596311)],G)))))++
1`("D",Msg2((v3((([PrK(qi)],Qr),448010398,h(448010398))),([n(324332617)],G),(v3((([PrK(qa)],Qi),47686506,h(47686506))),v4((([PrK(qa)],Qi),47686506,h(47686506))),([n(906798616)],Qi),([PrK(qa),n(214260804)],G)))))++
1`("D",Msg2((v3((([PrK(qi)],Qr),448010398,h(448010398))),([n(324332617)],G),(v3((([PrK(qa)],Qi),47686506,h(47686506))),v4((([PrK(qa)],Qi),47686506,h(47686506))),([n(906798616)],Qi),([PrK(qa),n(263604667)],G)))))++
1`("D",Msg2((v3((([PrK(qi)],Qr),448010398,h(448010398))),([n(324332617)],G),(v3((([PrK(qa)],Qi),47686506,h(47686506))),v4((([PrK(qa)],Qi),47686506,h(47686506))),([n(906798616)],Qi),([PrK(qa),n(324332617)],G)))))++
1`("D",Msg2((v3((([PrK(qi)],Qr),448010398,h(448010398))),([n(324332617)],G),(v3((([PrK(qa)],Qi),47686506,h(47686506))),v4((([PrK(qa)],Qi),47686506,h(47686506))),([n(906798616)],Qi),([PrK(qa),n(535680522)],G)))))++
1`("D",Msg2((v3((([PrK(qi)],Qr),448010398,h(448010398))),([n(324332617)],G),(v3((([PrK(qa)],Qi),47686506,h(47686506))),v4((([PrK(qa)],Qi),47686506,h(47686506))),([n(906798616)],Qi),([PrK(qa),n(589400721)],G)))))++
1`("D",Msg2((v3((([PrK(qi)],Qr),448010398,h(448010398))),([n(324332617)],G),(v3((([PrK(qa)],Qi),47686506,h(47686506))),v4((([PrK(qa)],Qi),47686506,h(47686506))),([n(906798616)],Qi),([PrK(qa),n(661953747)],G)))))++
1`("D",Msg2((v3((([PrK(qi)],Qr),448010398,h(448010398))),([n(324332617)],G),(v3((([PrK(qa)],Qi),47686506,h(47686506))),v4((([PrK(qa)],Qi),47686506,h(47686506))),([n(906798616)],Qi),([PrK(qa),n(784915889)],G)))))++
1`("D",Msg2((v3((([PrK(qi)],Qr),448010398,h(448010398))),([n(324332617)],G),(v3((([PrK(qa)],Qi),47686506,h(47686506))),v4((([PrK(qa)],Qi),47686506,h(47686506))),([n(906798616)],Qi),([PrK(qa),n(906798616)],G)))))++
1`("D",Msg2((v3((([PrK(qi)],Qr),448010398,h(448010398))),([n(324332617)],G),(v3((([PrK(qa)],Qi),579906206,h(579906206))),v4((([PrK(qa)],Qi),579906206,h(579906206))),([n(501919443)],Qi),([PrK(qa),n(163596311)],G)))))++
1`("D",Msg2((v3((([PrK(qi)],Qr),448010398,h(448010398))),([n(324332617)],G),(v3((([PrK(qa)],Qi),579906206,h(579906206))),v4((([PrK(qa)],Qi),579906206,h(579906206))),([n(501919443)],Qi),([PrK(qa),n(214260804)],G)))))++
1`("D",Msg2((v3((([PrK(qi)],Qr),448010398,h(448010398))),([n(324332617)],G),(v3((([PrK(qa)],Qi),579906206,h(579906206))),v4((([PrK(qa)],Qi),579906206,h(579906206))),([n(501919443)],Qi),([PrK(qa),n(263604667)],G)))))++
1`("D",Msg2((v3((([PrK(qi)],Qr),448010398,h(448010398))),([n(324332617)],G),(v3((([PrK(qa)],Qi),579906206,h(579906206))),v4((([PrK(qa)],Qi),579906206,h(579906206))),([n(501919443)],Qi),([PrK(qa),n(324332617)],G)))))++
1`("D",Msg2((v3((([PrK(qi)],Qr),448010398,h(448010398))),([n(324332617)],G),(v3((([PrK(qa)],Qi),579906206,h(579906206))),v4((([PrK(qa)],Qi),579906206,h(579906206))),([n(501919443)],Qi),([PrK(qa),n(535680522)],G)))))++
1`("D",Msg2((v3((([PrK(qi)],Qr),448010398,h(448010398))),([n(324332617)],G),(v3((([PrK(qa)],Qi),579906206,h(579906206))),v4((([PrK(qa)],Qi),579906206,h(579906206))),([n(501919443)],Qi),([PrK(qa),n(589400721)],G)))))++
1`("D",Msg2((v3((([PrK(qi)],Qr),448010398,h(448010398))),([n(324332617)],G),(v3((([PrK(qa)],Qi),579906206,h(579906206))),v4((([PrK(qa)],Qi),579906206,h(579906206))),([n(501919443)],Qi),([PrK(qa),n(661953747)],G)))))++
1`("D",Msg2((v3((([PrK(qi)],Qr),448010398,h(448010398))),([n(324332617)],G),(v3((([PrK(qa)],Qi),579906206,h(579906206))),v4((([PrK(qa)],Qi),579906206,h(579906206))),([n(501919443)],Qi),([PrK(qa),n(784915889)],G)))))++
1`("D",Msg2((v3((([PrK(qi)],Qr),448010398,h(448010398))),([n(324332617)],G),(v3((([PrK(qa)],Qi),579906206,h(579906206))),v4((([PrK(qa)],Qi),579906206,h(579906206))),([n(501919443)],Qi),([PrK(qa),n(906798616)],G)))))++
1`("D",Msg2((v3((([PrK(qi)],Qr),448010398,h(448010398))),([n(324332617)],G),(v3((([PrK(qa)],Qi),579906206,h(579906206))),v4((([PrK(qa)],Qi),579906206,h(579906206))),([n(906798616)],Qi),([PrK(qa),n(163596311)],G)))))++
1`("D",Msg2((v3((([PrK(qi)],Qr),448010398,h(448010398))),([n(324332617)],G),(v3((([PrK(qa)],Qi),579906206,h(579906206))),v4((([PrK(qa)],Qi),579906206,h(579906206))),([n(906798616)],Qi),([PrK(qa),n(214260804)],G)))))++
1`("D",Msg2((v3((([PrK(qi)],Qr),448010398,h(448010398))),([n(324332617)],G),(v3((([PrK(qa)],Qi),579906206,h(579906206))),v4((([PrK(qa)],Qi),579906206,h(579906206))),([n(906798616)],Qi),([PrK(qa),n(263604667)],G)))))++
1`("D",Msg2((v3((([PrK(qi)],Qr),448010398,h(448010398))),([n(324332617)],G),(v3((([PrK(qa)],Qi),579906206,h(579906206))),v4((([PrK(qa)],Qi),579906206,h(579906206))),([n(906798616)],Qi),([PrK(qa),n(324332617)],G)))))++
1`("D",Msg2((v3((([PrK(qi)],Qr),448010398,h(448010398))),([n(324332617)],G),(v3((([PrK(qa)],Qi),579906206,h(579906206))),v4((([PrK(qa)],Qi),579906206,h(579906206))),([n(906798616)],Qi),([PrK(qa),n(535680522)],G)))))++
1`("D",Msg2((v3((([PrK(qi)],Qr),448010398,h(448010398))),([n(324332617)],G),(v3((([PrK(qa)],Qi),579906206,h(579906206))),v4((([PrK(qa)],Qi),579906206,h(579906206))),([n(906798616)],Qi),([PrK(qa),n(589400721)],G)))))++
1`("D",Msg2((v3((([PrK(qi)],Qr),448010398,h(448010398))),([n(324332617)],G),(v3((([PrK(qa)],Qi),579906206,h(579906206))),v4((([PrK(qa)],Qi),579906206,h(579906206))),([n(906798616)],Qi),([PrK(qa),n(661953747)],G)))))++
1`("D",Msg2((v3((([PrK(qi)],Qr),448010398,h(448010398))),([n(324332617)],G),(v3((([PrK(qa)],Qi),579906206,h(579906206))),v4((([PrK(qa)],Qi),579906206,h(579906206))),([n(906798616)],Qi),([PrK(qa),n(784915889)],G)))))++
1`("D",Msg2((v3((([PrK(qi)],Qr),448010398,h(448010398))),([n(324332617)],G),(v3((([PrK(qa)],Qi),579906206,h(579906206))),v4((([PrK(qa)],Qi),579906206,h(579906206))),([n(906798616)],Qi),([PrK(qa),n(906798616)],G)))))++
1`("D",Msg2((v3((([PrK(qi)],Qr),448010398,h(448010398))),([n(324332617)],G),(v3((([PrK(qa)],Qr),847315861,h(847315861))),v4((([PrK(qa)],Qr),847315861,h(847315861))),([PrK(qa),n(263604667)],G),([n(784915889)],Qr)))))++
1`("D",Msg2((v3((([PrK(qi)],Qr),448010398,h(448010398))),([n(501919443)],G),(v3((([PrK(qi)],Qr),448010398,h(448010398))),v4((([PrK(qi)],Qr),448010398,h(448010398))),([n(535680522)],Qi),([PrK(qr),n(214260804)],G)))))++
1`("D",Msg2((v3((([PrK(qi)],Qr),448010398,h(448010398))),([n(501919443)],G),(v3((([PrK(qr)],Qi),739221808,h(739221808))),v4((([PrK(qr)],Qi),739221808,h(739221808))),([n(906798616)],Qi),([PrK(qr),n(661953747)],G)))))++
1`("D",Msg2((v3((([PrK(qi)],Qr),448010398,h(448010398))),([n(501919443)],G),(v3((([PrK(qr)],Qa),847315861,h(847315861))),v4((([PrK(qr)],Qa),847315861,h(847315861))),([n(906798616)],Qa),([PrK(qr),n(163596311)],G)))))++
1`("D",Msg2((v3((([PrK(qi)],Qr),448010398,h(448010398))),([n(501919443)],G),(v3((([PrK(qr)],Qa),847315861,h(847315861))),v4((([PrK(qr)],Qa),847315861,h(847315861))),([n(906798616)],Qa),([PrK(qr),n(661953747)],G)))))++
1`("D",Msg2((v3((([PrK(qi)],Qr),448010398,h(448010398))),([n(501919443)],G),(v3((([PrK(qr)],Qa),874012192,h(874012192))),v4((([PrK(qr)],Qa),874012192,h(874012192))),([n(906798616)],Qa),([PrK(qr),n(163596311)],G)))))++
1`("D",Msg2((v3((([PrK(qi)],Qr),448010398,h(448010398))),([n(501919443)],G),(v3((([PrK(qr)],Qa),874012192,h(874012192))),v4((([PrK(qr)],Qa),874012192,h(874012192))),([n(906798616)],Qa),([PrK(qr),n(661953747)],G)))))++
1`("D",Msg2((v3((([PrK(qi)],Qr),448010398,h(448010398))),([n(501919443)],G),(v3((([PrK(qa)],Qi),47686506,h(47686506))),v4((([PrK(qa)],Qi),47686506,h(47686506))),([n(324332617)],Qi),([PrK(qa),n(589400721)],G)))))++
1`("D",Msg2((v3((([PrK(qi)],Qr),448010398,h(448010398))),([n(501919443)],G),(v3((([PrK(qa)],Qi),47686506,h(47686506))),v4((([PrK(qa)],Qi),47686506,h(47686506))),([n(501919443)],Qi),([PrK(qa),n(163596311)],G)))))++
1`("D",Msg2((v3((([PrK(qi)],Qr),448010398,h(448010398))),([n(501919443)],G),(v3((([PrK(qa)],Qi),47686506,h(47686506))),v4((([PrK(qa)],Qi),47686506,h(47686506))),([n(501919443)],Qi),([PrK(qa),n(214260804)],G)))))++
1`("D",Msg2((v3((([PrK(qi)],Qr),448010398,h(448010398))),([n(501919443)],G),(v3((([PrK(qa)],Qi),47686506,h(47686506))),v4((([PrK(qa)],Qi),47686506,h(47686506))),([n(501919443)],Qi),([PrK(qa),n(263604667)],G)))))++
1`("D",Msg2((v3((([PrK(qi)],Qr),448010398,h(448010398))),([n(501919443)],G),(v3((([PrK(qa)],Qi),47686506,h(47686506))),v4((([PrK(qa)],Qi),47686506,h(47686506))),([n(501919443)],Qi),([PrK(qa),n(324332617)],G)))))++
1`("D",Msg2((v3((([PrK(qi)],Qr),448010398,h(448010398))),([n(501919443)],G),(v3((([PrK(qa)],Qi),47686506,h(47686506))),v4((([PrK(qa)],Qi),47686506,h(47686506))),([n(501919443)],Qi),([PrK(qa),n(535680522)],G)))))++
1`("D",Msg2((v3((([PrK(qi)],Qr),448010398,h(448010398))),([n(501919443)],G),(v3((([PrK(qa)],Qi),47686506,h(47686506))),v4((([PrK(qa)],Qi),47686506,h(47686506))),([n(501919443)],Qi),([PrK(qa),n(589400721)],G)))))++
1`("D",Msg2((v3((([PrK(qi)],Qr),448010398,h(448010398))),([n(501919443)],G),(v3((([PrK(qa)],Qi),47686506,h(47686506))),v4((([PrK(qa)],Qi),47686506,h(47686506))),([n(501919443)],Qi),([PrK(qa),n(661953747)],G)))))++
1`("D",Msg2((v3((([PrK(qi)],Qr),448010398,h(448010398))),([n(501919443)],G),(v3((([PrK(qa)],Qi),47686506,h(47686506))),v4((([PrK(qa)],Qi),47686506,h(47686506))),([n(501919443)],Qi),([PrK(qa),n(784915889)],G)))))++
1`("D",Msg2((v3((([PrK(qi)],Qr),448010398,h(448010398))),([n(501919443)],G),(v3((([PrK(qa)],Qi),47686506,h(47686506))),v4((([PrK(qa)],Qi),47686506,h(47686506))),([n(501919443)],Qi),([PrK(qa),n(906798616)],G)))))++
1`("D",Msg2((v3((([PrK(qi)],Qr),448010398,h(448010398))),([n(501919443)],G),(v3((([PrK(qa)],Qi),579906206,h(579906206))),v4((([PrK(qa)],Qi),579906206,h(579906206))),([n(501919443)],Qi),([PrK(qa),n(163596311)],G)))))++
1`("D",Msg2((v3((([PrK(qi)],Qr),448010398,h(448010398))),([n(501919443)],G),(v3((([PrK(qa)],Qi),579906206,h(579906206))),v4((([PrK(qa)],Qi),579906206,h(579906206))),([n(501919443)],Qi),([PrK(qa),n(214260804)],G)))))++
1`("D",Msg2((v3((([PrK(qi)],Qr),448010398,h(448010398))),([n(501919443)],G),(v3((([PrK(qa)],Qi),579906206,h(579906206))),v4((([PrK(qa)],Qi),579906206,h(579906206))),([n(501919443)],Qi),([PrK(qa),n(263604667)],G)))))++
1`("D",Msg2((v3((([PrK(qi)],Qr),448010398,h(448010398))),([n(501919443)],G),(v3((([PrK(qa)],Qi),579906206,h(579906206))),v4((([PrK(qa)],Qi),579906206,h(579906206))),([n(501919443)],Qi),([PrK(qa),n(324332617)],G)))))++
1`("D",Msg2((v3((([PrK(qi)],Qr),448010398,h(448010398))),([n(501919443)],G),(v3((([PrK(qa)],Qi),579906206,h(579906206))),v4((([PrK(qa)],Qi),579906206,h(579906206))),([n(501919443)],Qi),([PrK(qa),n(535680522)],G)))))++
1`("D",Msg2((v3((([PrK(qi)],Qr),448010398,h(448010398))),([n(501919443)],G),(v3((([PrK(qa)],Qi),579906206,h(579906206))),v4((([PrK(qa)],Qi),579906206,h(579906206))),([n(501919443)],Qi),([PrK(qa),n(589400721)],G)))))++
1`("D",Msg2((v3((([PrK(qi)],Qr),448010398,h(448010398))),([n(501919443)],G),(v3((([PrK(qa)],Qi),579906206,h(579906206))),v4((([PrK(qa)],Qi),579906206,h(579906206))),([n(501919443)],Qi),([PrK(qa),n(661953747)],G)))))++
1`("D",Msg2((v3((([PrK(qi)],Qr),448010398,h(448010398))),([n(501919443)],G),(v3((([PrK(qa)],Qi),579906206,h(579906206))),v4((([PrK(qa)],Qi),579906206,h(579906206))),([n(501919443)],Qi),([PrK(qa),n(784915889)],G)))))++
1`("D",Msg2((v3((([PrK(qi)],Qr),448010398,h(448010398))),([n(501919443)],G),(v3((([PrK(qa)],Qi),579906206,h(579906206))),v4((([PrK(qa)],Qi),579906206,h(579906206))),([n(501919443)],Qi),([PrK(qa),n(906798616)],G)))))++
1`("D",Msg2((v3((([PrK(qi)],Qr),448010398,h(448010398))),([n(501919443)],G),(v3((([PrK(qa)],Qr),847315861,h(847315861))),v4((([PrK(qa)],Qr),847315861,h(847315861))),([PrK(qa),n(263604667)],G),([n(784915889)],Qr)))))++
1`("D",Msg2((v3((([PrK(qi)],Qr),448010398,h(448010398))),([n(535680522)],G),(v3((([PrK(qi)],Qr),448010398,h(448010398))),v4((([PrK(qi)],Qr),448010398,h(448010398))),([n(535680522)],Qi),([PrK(qr),n(214260804)],G)))))++
1`("D",Msg2((v3((([PrK(qi)],Qr),448010398,h(448010398))),([n(535680522)],G),(v3((([PrK(qr)],Qi),739221808,h(739221808))),v4((([PrK(qr)],Qi),739221808,h(739221808))),([n(906798616)],Qi),([PrK(qr),n(661953747)],G)))))++
1`("D",Msg2((v3((([PrK(qi)],Qr),448010398,h(448010398))),([n(535680522)],G),(v3((([PrK(qr)],Qa),847315861,h(847315861))),v4((([PrK(qr)],Qa),847315861,h(847315861))),([n(906798616)],Qa),([PrK(qr),n(163596311)],G)))))++
1`("D",Msg2((v3((([PrK(qi)],Qr),448010398,h(448010398))),([n(535680522)],G),(v3((([PrK(qr)],Qa),847315861,h(847315861))),v4((([PrK(qr)],Qa),847315861,h(847315861))),([n(906798616)],Qa),([PrK(qr),n(661953747)],G)))))++
1`("D",Msg2((v3((([PrK(qi)],Qr),448010398,h(448010398))),([n(535680522)],G),(v3((([PrK(qr)],Qa),874012192,h(874012192))),v4((([PrK(qr)],Qa),874012192,h(874012192))),([n(906798616)],Qa),([PrK(qr),n(163596311)],G)))))++
1`("D",Msg2((v3((([PrK(qi)],Qr),448010398,h(448010398))),([n(535680522)],G),(v3((([PrK(qr)],Qa),874012192,h(874012192))),v4((([PrK(qr)],Qa),874012192,h(874012192))),([n(906798616)],Qa),([PrK(qr),n(661953747)],G)))))++
1`("D",Msg2((v3((([PrK(qi)],Qr),448010398,h(448010398))),([n(535680522)],G),(v3((([PrK(qa)],Qi),47686506,h(47686506))),v4((([PrK(qa)],Qi),47686506,h(47686506))),([n(324332617)],Qi),([PrK(qa),n(589400721)],G)))))++
1`("D",Msg2((v3((([PrK(qi)],Qr),448010398,h(448010398))),([n(535680522)],G),(v3((([PrK(qa)],Qi),47686506,h(47686506))),v4((([PrK(qa)],Qi),47686506,h(47686506))),([n(501919443)],Qi),([PrK(qa),n(163596311)],G)))))++
1`("D",Msg2((v3((([PrK(qi)],Qr),448010398,h(448010398))),([n(535680522)],G),(v3((([PrK(qa)],Qi),47686506,h(47686506))),v4((([PrK(qa)],Qi),47686506,h(47686506))),([n(501919443)],Qi),([PrK(qa),n(214260804)],G)))))++
1`("D",Msg2((v3((([PrK(qi)],Qr),448010398,h(448010398))),([n(535680522)],G),(v3((([PrK(qa)],Qi),47686506,h(47686506))),v4((([PrK(qa)],Qi),47686506,h(47686506))),([n(501919443)],Qi),([PrK(qa),n(263604667)],G)))))++
1`("D",Msg2((v3((([PrK(qi)],Qr),448010398,h(448010398))),([n(535680522)],G),(v3((([PrK(qa)],Qi),47686506,h(47686506))),v4((([PrK(qa)],Qi),47686506,h(47686506))),([n(501919443)],Qi),([PrK(qa),n(324332617)],G)))))++
1`("D",Msg2((v3((([PrK(qi)],Qr),448010398,h(448010398))),([n(535680522)],G),(v3((([PrK(qa)],Qi),47686506,h(47686506))),v4((([PrK(qa)],Qi),47686506,h(47686506))),([n(501919443)],Qi),([PrK(qa),n(535680522)],G)))))++
1`("D",Msg2((v3((([PrK(qi)],Qr),448010398,h(448010398))),([n(535680522)],G),(v3((([PrK(qa)],Qi),47686506,h(47686506))),v4((([PrK(qa)],Qi),47686506,h(47686506))),([n(501919443)],Qi),([PrK(qa),n(589400721)],G)))))++
1`("D",Msg2((v3((([PrK(qi)],Qr),448010398,h(448010398))),([n(535680522)],G),(v3((([PrK(qa)],Qi),47686506,h(47686506))),v4((([PrK(qa)],Qi),47686506,h(47686506))),([n(501919443)],Qi),([PrK(qa),n(661953747)],G)))))++
1`("D",Msg2((v3((([PrK(qi)],Qr),448010398,h(448010398))),([n(535680522)],G),(v3((([PrK(qa)],Qi),47686506,h(47686506))),v4((([PrK(qa)],Qi),47686506,h(47686506))),([n(501919443)],Qi),([PrK(qa),n(784915889)],G)))))++
1`("D",Msg2((v3((([PrK(qi)],Qr),448010398,h(448010398))),([n(535680522)],G),(v3((([PrK(qa)],Qi),47686506,h(47686506))),v4((([PrK(qa)],Qi),47686506,h(47686506))),([n(501919443)],Qi),([PrK(qa),n(906798616)],G)))))++
1`("D",Msg2((v3((([PrK(qi)],Qr),448010398,h(448010398))),([n(535680522)],G),(v3((([PrK(qa)],Qi),47686506,h(47686506))),v4((([PrK(qa)],Qi),47686506,h(47686506))),([n(906798616)],Qi),([PrK(qa),n(163596311)],G)))))++
1`("D",Msg2((v3((([PrK(qi)],Qr),448010398,h(448010398))),([n(535680522)],G),(v3((([PrK(qa)],Qi),47686506,h(47686506))),v4((([PrK(qa)],Qi),47686506,h(47686506))),([n(906798616)],Qi),([PrK(qa),n(214260804)],G)))))++
1`("D",Msg2((v3((([PrK(qi)],Qr),448010398,h(448010398))),([n(535680522)],G),(v3((([PrK(qa)],Qi),47686506,h(47686506))),v4((([PrK(qa)],Qi),47686506,h(47686506))),([n(906798616)],Qi),([PrK(qa),n(263604667)],G)))))++
1`("D",Msg2((v3((([PrK(qi)],Qr),448010398,h(448010398))),([n(535680522)],G),(v3((([PrK(qa)],Qi),47686506,h(47686506))),v4((([PrK(qa)],Qi),47686506,h(47686506))),([n(906798616)],Qi),([PrK(qa),n(324332617)],G)))))++
1`("D",Msg2((v3((([PrK(qi)],Qr),448010398,h(448010398))),([n(535680522)],G),(v3((([PrK(qa)],Qi),47686506,h(47686506))),v4((([PrK(qa)],Qi),47686506,h(47686506))),([n(906798616)],Qi),([PrK(qa),n(535680522)],G)))))++
1`("D",Msg2((v3((([PrK(qi)],Qr),448010398,h(448010398))),([n(535680522)],G),(v3((([PrK(qa)],Qi),47686506,h(47686506))),v4((([PrK(qa)],Qi),47686506,h(47686506))),([n(906798616)],Qi),([PrK(qa),n(589400721)],G)))))++
1`("D",Msg2((v3((([PrK(qi)],Qr),448010398,h(448010398))),([n(535680522)],G),(v3((([PrK(qa)],Qi),47686506,h(47686506))),v4((([PrK(qa)],Qi),47686506,h(47686506))),([n(906798616)],Qi),([PrK(qa),n(661953747)],G)))))++
1`("D",Msg2((v3((([PrK(qi)],Qr),448010398,h(448010398))),([n(535680522)],G),(v3((([PrK(qa)],Qi),47686506,h(47686506))),v4((([PrK(qa)],Qi),47686506,h(47686506))),([n(906798616)],Qi),([PrK(qa),n(784915889)],G)))))++
1`("D",Msg2((v3((([PrK(qi)],Qr),448010398,h(448010398))),([n(535680522)],G),(v3((([PrK(qa)],Qi),47686506,h(47686506))),v4((([PrK(qa)],Qi),47686506,h(47686506))),([n(906798616)],Qi),([PrK(qa),n(906798616)],G)))))++
1`("D",Msg2((v3((([PrK(qi)],Qr),448010398,h(448010398))),([n(535680522)],G),(v3((([PrK(qa)],Qi),579906206,h(579906206))),v4((([PrK(qa)],Qi),579906206,h(579906206))),([n(501919443)],Qi),([PrK(qa),n(163596311)],G)))))++
1`("D",Msg2((v3((([PrK(qi)],Qr),448010398,h(448010398))),([n(535680522)],G),(v3((([PrK(qa)],Qi),579906206,h(579906206))),v4((([PrK(qa)],Qi),579906206,h(579906206))),([n(501919443)],Qi),([PrK(qa),n(214260804)],G)))))++
1`("D",Msg2((v3((([PrK(qi)],Qr),448010398,h(448010398))),([n(535680522)],G),(v3((([PrK(qa)],Qi),579906206,h(579906206))),v4((([PrK(qa)],Qi),579906206,h(579906206))),([n(501919443)],Qi),([PrK(qa),n(263604667)],G)))))++
1`("D",Msg2((v3((([PrK(qi)],Qr),448010398,h(448010398))),([n(535680522)],G),(v3((([PrK(qa)],Qi),579906206,h(579906206))),v4((([PrK(qa)],Qi),579906206,h(579906206))),([n(501919443)],Qi),([PrK(qa),n(324332617)],G)))))++
1`("D",Msg2((v3((([PrK(qi)],Qr),448010398,h(448010398))),([n(535680522)],G),(v3((([PrK(qa)],Qi),579906206,h(579906206))),v4((([PrK(qa)],Qi),579906206,h(579906206))),([n(501919443)],Qi),([PrK(qa),n(535680522)],G)))))++
1`("D",Msg2((v3((([PrK(qi)],Qr),448010398,h(448010398))),([n(535680522)],G),(v3((([PrK(qa)],Qi),579906206,h(579906206))),v4((([PrK(qa)],Qi),579906206,h(579906206))),([n(501919443)],Qi),([PrK(qa),n(589400721)],G)))))++
1`("D",Msg2((v3((([PrK(qi)],Qr),448010398,h(448010398))),([n(535680522)],G),(v3((([PrK(qa)],Qi),579906206,h(579906206))),v4((([PrK(qa)],Qi),579906206,h(579906206))),([n(501919443)],Qi),([PrK(qa),n(661953747)],G)))))++
1`("D",Msg2((v3((([PrK(qi)],Qr),448010398,h(448010398))),([n(535680522)],G),(v3((([PrK(qa)],Qi),579906206,h(579906206))),v4((([PrK(qa)],Qi),579906206,h(579906206))),([n(501919443)],Qi),([PrK(qa),n(784915889)],G)))))++
1`("D",Msg2((v3((([PrK(qi)],Qr),448010398,h(448010398))),([n(535680522)],G),(v3((([PrK(qa)],Qi),579906206,h(579906206))),v4((([PrK(qa)],Qi),579906206,h(579906206))),([n(501919443)],Qi),([PrK(qa),n(906798616)],G)))))++
1`("D",Msg2((v3((([PrK(qi)],Qr),448010398,h(448010398))),([n(535680522)],G),(v3((([PrK(qa)],Qi),579906206,h(579906206))),v4((([PrK(qa)],Qi),579906206,h(579906206))),([n(906798616)],Qi),([PrK(qa),n(163596311)],G)))))++
1`("D",Msg2((v3((([PrK(qi)],Qr),448010398,h(448010398))),([n(535680522)],G),(v3((([PrK(qa)],Qi),579906206,h(579906206))),v4((([PrK(qa)],Qi),579906206,h(579906206))),([n(906798616)],Qi),([PrK(qa),n(214260804)],G)))))++
1`("D",Msg2((v3((([PrK(qi)],Qr),448010398,h(448010398))),([n(535680522)],G),(v3((([PrK(qa)],Qi),579906206,h(579906206))),v4((([PrK(qa)],Qi),579906206,h(579906206))),([n(906798616)],Qi),([PrK(qa),n(263604667)],G)))))++
1`("D",Msg2((v3((([PrK(qi)],Qr),448010398,h(448010398))),([n(535680522)],G),(v3((([PrK(qa)],Qi),579906206,h(579906206))),v4((([PrK(qa)],Qi),579906206,h(579906206))),([n(906798616)],Qi),([PrK(qa),n(324332617)],G)))))++
1`("D",Msg2((v3((([PrK(qi)],Qr),448010398,h(448010398))),([n(535680522)],G),(v3((([PrK(qa)],Qi),579906206,h(579906206))),v4((([PrK(qa)],Qi),579906206,h(579906206))),([n(906798616)],Qi),([PrK(qa),n(535680522)],G)))))++
1`("D",Msg2((v3((([PrK(qi)],Qr),448010398,h(448010398))),([n(535680522)],G),(v3((([PrK(qa)],Qi),579906206,h(579906206))),v4((([PrK(qa)],Qi),579906206,h(579906206))),([n(906798616)],Qi),([PrK(qa),n(589400721)],G)))))++
1`("D",Msg2((v3((([PrK(qi)],Qr),448010398,h(448010398))),([n(535680522)],G),(v3((([PrK(qa)],Qi),579906206,h(579906206))),v4((([PrK(qa)],Qi),579906206,h(579906206))),([n(906798616)],Qi),([PrK(qa),n(661953747)],G)))))++
1`("D",Msg2((v3((([PrK(qi)],Qr),448010398,h(448010398))),([n(535680522)],G),(v3((([PrK(qa)],Qi),579906206,h(579906206))),v4((([PrK(qa)],Qi),579906206,h(579906206))),([n(906798616)],Qi),([PrK(qa),n(784915889)],G)))))++
1`("D",Msg2((v3((([PrK(qi)],Qr),448010398,h(448010398))),([n(535680522)],G),(v3((([PrK(qa)],Qi),579906206,h(579906206))),v4((([PrK(qa)],Qi),579906206,h(579906206))),([n(906798616)],Qi),([PrK(qa),n(906798616)],G)))))++
1`("D",Msg2((v3((([PrK(qi)],Qr),448010398,h(448010398))),([n(535680522)],G),(v3((([PrK(qa)],Qr),847315861,h(847315861))),v4((([PrK(qa)],Qr),847315861,h(847315861))),([PrK(qa),n(263604667)],G),([n(784915889)],Qr)))))++
1`("D",Msg2((v3((([PrK(qi)],Qr),448010398,h(448010398))),([n(589400721)],G),(v3((([PrK(qi)],Qr),448010398,h(448010398))),v4((([PrK(qi)],Qr),448010398,h(448010398))),([n(535680522)],Qi),([PrK(qr),n(214260804)],G)))))++
1`("D",Msg2((v3((([PrK(qi)],Qr),448010398,h(448010398))),([n(589400721)],G),(v3((([PrK(qr)],Qi),739221808,h(739221808))),v4((([PrK(qr)],Qi),739221808,h(739221808))),([n(906798616)],Qi),([PrK(qr),n(661953747)],G)))))++
1`("D",Msg2((v3((([PrK(qi)],Qr),448010398,h(448010398))),([n(589400721)],G),(v3((([PrK(qr)],Qa),847315861,h(847315861))),v4((([PrK(qr)],Qa),847315861,h(847315861))),([n(906798616)],Qa),([PrK(qr),n(163596311)],G)))))++
1`("D",Msg2((v3((([PrK(qi)],Qr),448010398,h(448010398))),([n(589400721)],G),(v3((([PrK(qr)],Qa),847315861,h(847315861))),v4((([PrK(qr)],Qa),847315861,h(847315861))),([n(906798616)],Qa),([PrK(qr),n(661953747)],G)))))++
1`("D",Msg2((v3((([PrK(qi)],Qr),448010398,h(448010398))),([n(589400721)],G),(v3((([PrK(qr)],Qa),874012192,h(874012192))),v4((([PrK(qr)],Qa),874012192,h(874012192))),([n(906798616)],Qa),([PrK(qr),n(163596311)],G)))))++
1`("D",Msg2((v3((([PrK(qi)],Qr),448010398,h(448010398))),([n(589400721)],G),(v3((([PrK(qr)],Qa),874012192,h(874012192))),v4((([PrK(qr)],Qa),874012192,h(874012192))),([n(906798616)],Qa),([PrK(qr),n(661953747)],G)))))++
1`("D",Msg2((v3((([PrK(qi)],Qr),448010398,h(448010398))),([n(589400721)],G),(v3((([PrK(qa)],Qi),47686506,h(47686506))),v4((([PrK(qa)],Qi),47686506,h(47686506))),([n(324332617)],Qi),([PrK(qa),n(589400721)],G)))))++
1`("D",Msg2((v3((([PrK(qi)],Qr),448010398,h(448010398))),([n(589400721)],G),(v3((([PrK(qa)],Qi),47686506,h(47686506))),v4((([PrK(qa)],Qi),47686506,h(47686506))),([n(501919443)],Qi),([PrK(qa),n(163596311)],G)))))++
1`("D",Msg2((v3((([PrK(qi)],Qr),448010398,h(448010398))),([n(589400721)],G),(v3((([PrK(qa)],Qi),47686506,h(47686506))),v4((([PrK(qa)],Qi),47686506,h(47686506))),([n(501919443)],Qi),([PrK(qa),n(214260804)],G)))))++
1`("D",Msg2((v3((([PrK(qi)],Qr),448010398,h(448010398))),([n(589400721)],G),(v3((([PrK(qa)],Qi),47686506,h(47686506))),v4((([PrK(qa)],Qi),47686506,h(47686506))),([n(501919443)],Qi),([PrK(qa),n(263604667)],G)))))++
1`("D",Msg2((v3((([PrK(qi)],Qr),448010398,h(448010398))),([n(589400721)],G),(v3((([PrK(qa)],Qi),47686506,h(47686506))),v4((([PrK(qa)],Qi),47686506,h(47686506))),([n(501919443)],Qi),([PrK(qa),n(324332617)],G)))))++
1`("D",Msg2((v3((([PrK(qi)],Qr),448010398,h(448010398))),([n(589400721)],G),(v3((([PrK(qa)],Qi),47686506,h(47686506))),v4((([PrK(qa)],Qi),47686506,h(47686506))),([n(501919443)],Qi),([PrK(qa),n(535680522)],G)))))++
1`("D",Msg2((v3((([PrK(qi)],Qr),448010398,h(448010398))),([n(589400721)],G),(v3((([PrK(qa)],Qi),47686506,h(47686506))),v4((([PrK(qa)],Qi),47686506,h(47686506))),([n(501919443)],Qi),([PrK(qa),n(589400721)],G)))))++
1`("D",Msg2((v3((([PrK(qi)],Qr),448010398,h(448010398))),([n(589400721)],G),(v3((([PrK(qa)],Qi),47686506,h(47686506))),v4((([PrK(qa)],Qi),47686506,h(47686506))),([n(501919443)],Qi),([PrK(qa),n(661953747)],G)))))++
1`("D",Msg2((v3((([PrK(qi)],Qr),448010398,h(448010398))),([n(589400721)],G),(v3((([PrK(qa)],Qi),47686506,h(47686506))),v4((([PrK(qa)],Qi),47686506,h(47686506))),([n(501919443)],Qi),([PrK(qa),n(784915889)],G)))))++
1`("D",Msg2((v3((([PrK(qi)],Qr),448010398,h(448010398))),([n(589400721)],G),(v3((([PrK(qa)],Qi),47686506,h(47686506))),v4((([PrK(qa)],Qi),47686506,h(47686506))),([n(501919443)],Qi),([PrK(qa),n(906798616)],G)))))++
1`("D",Msg2((v3((([PrK(qi)],Qr),448010398,h(448010398))),([n(589400721)],G),(v3((([PrK(qa)],Qi),47686506,h(47686506))),v4((([PrK(qa)],Qi),47686506,h(47686506))),([n(906798616)],Qi),([PrK(qa),n(163596311)],G)))))++
1`("D",Msg2((v3((([PrK(qi)],Qr),448010398,h(448010398))),([n(589400721)],G),(v3((([PrK(qa)],Qi),47686506,h(47686506))),v4((([PrK(qa)],Qi),47686506,h(47686506))),([n(906798616)],Qi),([PrK(qa),n(214260804)],G)))))++
1`("D",Msg2((v3((([PrK(qi)],Qr),448010398,h(448010398))),([n(589400721)],G),(v3((([PrK(qa)],Qi),47686506,h(47686506))),v4((([PrK(qa)],Qi),47686506,h(47686506))),([n(906798616)],Qi),([PrK(qa),n(263604667)],G)))))++
1`("D",Msg2((v3((([PrK(qi)],Qr),448010398,h(448010398))),([n(589400721)],G),(v3((([PrK(qa)],Qi),47686506,h(47686506))),v4((([PrK(qa)],Qi),47686506,h(47686506))),([n(906798616)],Qi),([PrK(qa),n(324332617)],G)))))++
1`("D",Msg2((v3((([PrK(qi)],Qr),448010398,h(448010398))),([n(589400721)],G),(v3((([PrK(qa)],Qi),47686506,h(47686506))),v4((([PrK(qa)],Qi),47686506,h(47686506))),([n(906798616)],Qi),([PrK(qa),n(535680522)],G)))))++
1`("D",Msg2((v3((([PrK(qi)],Qr),448010398,h(448010398))),([n(589400721)],G),(v3((([PrK(qa)],Qi),47686506,h(47686506))),v4((([PrK(qa)],Qi),47686506,h(47686506))),([n(906798616)],Qi),([PrK(qa),n(589400721)],G)))))++
1`("D",Msg2((v3((([PrK(qi)],Qr),448010398,h(448010398))),([n(589400721)],G),(v3((([PrK(qa)],Qi),47686506,h(47686506))),v4((([PrK(qa)],Qi),47686506,h(47686506))),([n(906798616)],Qi),([PrK(qa),n(661953747)],G)))))++
1`("D",Msg2((v3((([PrK(qi)],Qr),448010398,h(448010398))),([n(589400721)],G),(v3((([PrK(qa)],Qi),47686506,h(47686506))),v4((([PrK(qa)],Qi),47686506,h(47686506))),([n(906798616)],Qi),([PrK(qa),n(784915889)],G)))))++
1`("D",Msg2((v3((([PrK(qi)],Qr),448010398,h(448010398))),([n(589400721)],G),(v3((([PrK(qa)],Qi),47686506,h(47686506))),v4((([PrK(qa)],Qi),47686506,h(47686506))),([n(906798616)],Qi),([PrK(qa),n(906798616)],G)))))++
1`("D",Msg2((v3((([PrK(qi)],Qr),448010398,h(448010398))),([n(589400721)],G),(v3((([PrK(qa)],Qi),579906206,h(579906206))),v4((([PrK(qa)],Qi),579906206,h(579906206))),([n(501919443)],Qi),([PrK(qa),n(163596311)],G)))))++
1`("D",Msg2((v3((([PrK(qi)],Qr),448010398,h(448010398))),([n(589400721)],G),(v3((([PrK(qa)],Qi),579906206,h(579906206))),v4((([PrK(qa)],Qi),579906206,h(579906206))),([n(501919443)],Qi),([PrK(qa),n(214260804)],G)))))++
1`("D",Msg2((v3((([PrK(qi)],Qr),448010398,h(448010398))),([n(589400721)],G),(v3((([PrK(qa)],Qi),579906206,h(579906206))),v4((([PrK(qa)],Qi),579906206,h(579906206))),([n(501919443)],Qi),([PrK(qa),n(263604667)],G)))))++
1`("D",Msg2((v3((([PrK(qi)],Qr),448010398,h(448010398))),([n(589400721)],G),(v3((([PrK(qa)],Qi),579906206,h(579906206))),v4((([PrK(qa)],Qi),579906206,h(579906206))),([n(501919443)],Qi),([PrK(qa),n(324332617)],G)))))++
1`("D",Msg2((v3((([PrK(qi)],Qr),448010398,h(448010398))),([n(589400721)],G),(v3((([PrK(qa)],Qi),579906206,h(579906206))),v4((([PrK(qa)],Qi),579906206,h(579906206))),([n(501919443)],Qi),([PrK(qa),n(535680522)],G)))))++
1`("D",Msg2((v3((([PrK(qi)],Qr),448010398,h(448010398))),([n(589400721)],G),(v3((([PrK(qa)],Qi),579906206,h(579906206))),v4((([PrK(qa)],Qi),579906206,h(579906206))),([n(501919443)],Qi),([PrK(qa),n(589400721)],G)))))++
1`("D",Msg2((v3((([PrK(qi)],Qr),448010398,h(448010398))),([n(589400721)],G),(v3((([PrK(qa)],Qi),579906206,h(579906206))),v4((([PrK(qa)],Qi),579906206,h(579906206))),([n(501919443)],Qi),([PrK(qa),n(661953747)],G)))))++
1`("D",Msg2((v3((([PrK(qi)],Qr),448010398,h(448010398))),([n(589400721)],G),(v3((([PrK(qa)],Qi),579906206,h(579906206))),v4((([PrK(qa)],Qi),579906206,h(579906206))),([n(501919443)],Qi),([PrK(qa),n(784915889)],G)))))++
1`("D",Msg2((v3((([PrK(qi)],Qr),448010398,h(448010398))),([n(589400721)],G),(v3((([PrK(qa)],Qi),579906206,h(579906206))),v4((([PrK(qa)],Qi),579906206,h(579906206))),([n(501919443)],Qi),([PrK(qa),n(906798616)],G)))))++
1`("D",Msg2((v3((([PrK(qi)],Qr),448010398,h(448010398))),([n(589400721)],G),(v3((([PrK(qa)],Qi),579906206,h(579906206))),v4((([PrK(qa)],Qi),579906206,h(579906206))),([n(906798616)],Qi),([PrK(qa),n(163596311)],G)))))++
1`("D",Msg2((v3((([PrK(qi)],Qr),448010398,h(448010398))),([n(589400721)],G),(v3((([PrK(qa)],Qi),579906206,h(579906206))),v4((([PrK(qa)],Qi),579906206,h(579906206))),([n(906798616)],Qi),([PrK(qa),n(214260804)],G)))))++
1`("D",Msg2((v3((([PrK(qi)],Qr),448010398,h(448010398))),([n(589400721)],G),(v3((([PrK(qa)],Qi),579906206,h(579906206))),v4((([PrK(qa)],Qi),579906206,h(579906206))),([n(906798616)],Qi),([PrK(qa),n(263604667)],G)))))++
1`("D",Msg2((v3((([PrK(qi)],Qr),448010398,h(448010398))),([n(589400721)],G),(v3((([PrK(qa)],Qi),579906206,h(579906206))),v4((([PrK(qa)],Qi),579906206,h(579906206))),([n(906798616)],Qi),([PrK(qa),n(324332617)],G)))))++
1`("D",Msg2((v3((([PrK(qi)],Qr),448010398,h(448010398))),([n(589400721)],G),(v3((([PrK(qa)],Qi),579906206,h(579906206))),v4((([PrK(qa)],Qi),579906206,h(579906206))),([n(906798616)],Qi),([PrK(qa),n(535680522)],G)))))++
1`("D",Msg2((v3((([PrK(qi)],Qr),448010398,h(448010398))),([n(589400721)],G),(v3((([PrK(qa)],Qi),579906206,h(579906206))),v4((([PrK(qa)],Qi),579906206,h(579906206))),([n(906798616)],Qi),([PrK(qa),n(589400721)],G)))))++
1`("D",Msg2((v3((([PrK(qi)],Qr),448010398,h(448010398))),([n(589400721)],G),(v3((([PrK(qa)],Qi),579906206,h(579906206))),v4((([PrK(qa)],Qi),579906206,h(579906206))),([n(906798616)],Qi),([PrK(qa),n(661953747)],G)))))++
1`("D",Msg2((v3((([PrK(qi)],Qr),448010398,h(448010398))),([n(589400721)],G),(v3((([PrK(qa)],Qi),579906206,h(579906206))),v4((([PrK(qa)],Qi),579906206,h(579906206))),([n(906798616)],Qi),([PrK(qa),n(784915889)],G)))))++
1`("D",Msg2((v3((([PrK(qi)],Qr),448010398,h(448010398))),([n(589400721)],G),(v3((([PrK(qa)],Qi),579906206,h(579906206))),v4((([PrK(qa)],Qi),579906206,h(579906206))),([n(906798616)],Qi),([PrK(qa),n(906798616)],G)))))++
1`("D",Msg2((v3((([PrK(qi)],Qr),448010398,h(448010398))),([n(589400721)],G),(v3((([PrK(qa)],Qr),847315861,h(847315861))),v4((([PrK(qa)],Qr),847315861,h(847315861))),([PrK(qa),n(263604667)],G),([n(784915889)],Qr)))))++
1`("D",Msg2((v3((([PrK(qi)],Qr),448010398,h(448010398))),([n(661953747)],G),(v3((([PrK(qi)],Qr),448010398,h(448010398))),v4((([PrK(qi)],Qr),448010398,h(448010398))),([n(535680522)],Qi),([PrK(qr),n(214260804)],G)))))++
1`("D",Msg2((v3((([PrK(qi)],Qr),448010398,h(448010398))),([n(661953747)],G),(v3((([PrK(qr)],Qi),739221808,h(739221808))),v4((([PrK(qr)],Qi),739221808,h(739221808))),([n(906798616)],Qi),([PrK(qr),n(661953747)],G)))))++
1`("D",Msg2((v3((([PrK(qi)],Qr),448010398,h(448010398))),([n(661953747)],G),(v3((([PrK(qr)],Qa),847315861,h(847315861))),v4((([PrK(qr)],Qa),847315861,h(847315861))),([n(906798616)],Qa),([PrK(qr),n(163596311)],G)))))++
1`("D",Msg2((v3((([PrK(qi)],Qr),448010398,h(448010398))),([n(661953747)],G),(v3((([PrK(qr)],Qa),847315861,h(847315861))),v4((([PrK(qr)],Qa),847315861,h(847315861))),([n(906798616)],Qa),([PrK(qr),n(661953747)],G)))))++
1`("D",Msg2((v3((([PrK(qi)],Qr),448010398,h(448010398))),([n(661953747)],G),(v3((([PrK(qr)],Qa),874012192,h(874012192))),v4((([PrK(qr)],Qa),874012192,h(874012192))),([n(906798616)],Qa),([PrK(qr),n(163596311)],G)))))++
1`("D",Msg2((v3((([PrK(qi)],Qr),448010398,h(448010398))),([n(661953747)],G),(v3((([PrK(qr)],Qa),874012192,h(874012192))),v4((([PrK(qr)],Qa),874012192,h(874012192))),([n(906798616)],Qa),([PrK(qr),n(661953747)],G)))))++
1`("D",Msg2((v3((([PrK(qi)],Qr),448010398,h(448010398))),([n(661953747)],G),(v3((([PrK(qa)],Qi),47686506,h(47686506))),v4((([PrK(qa)],Qi),47686506,h(47686506))),([n(324332617)],Qi),([PrK(qa),n(589400721)],G)))))++
1`("D",Msg2((v3((([PrK(qi)],Qr),448010398,h(448010398))),([n(661953747)],G),(v3((([PrK(qa)],Qi),47686506,h(47686506))),v4((([PrK(qa)],Qi),47686506,h(47686506))),([n(501919443)],Qi),([PrK(qa),n(163596311)],G)))))++
1`("D",Msg2((v3((([PrK(qi)],Qr),448010398,h(448010398))),([n(661953747)],G),(v3((([PrK(qa)],Qi),47686506,h(47686506))),v4((([PrK(qa)],Qi),47686506,h(47686506))),([n(501919443)],Qi),([PrK(qa),n(214260804)],G)))))++
1`("D",Msg2((v3((([PrK(qi)],Qr),448010398,h(448010398))),([n(661953747)],G),(v3((([PrK(qa)],Qi),47686506,h(47686506))),v4((([PrK(qa)],Qi),47686506,h(47686506))),([n(501919443)],Qi),([PrK(qa),n(263604667)],G)))))++
1`("D",Msg2((v3((([PrK(qi)],Qr),448010398,h(448010398))),([n(661953747)],G),(v3((([PrK(qa)],Qi),47686506,h(47686506))),v4((([PrK(qa)],Qi),47686506,h(47686506))),([n(501919443)],Qi),([PrK(qa),n(324332617)],G)))))++
1`("D",Msg2((v3((([PrK(qi)],Qr),448010398,h(448010398))),([n(661953747)],G),(v3((([PrK(qa)],Qi),47686506,h(47686506))),v4((([PrK(qa)],Qi),47686506,h(47686506))),([n(501919443)],Qi),([PrK(qa),n(535680522)],G)))))++
1`("D",Msg2((v3((([PrK(qi)],Qr),448010398,h(448010398))),([n(661953747)],G),(v3((([PrK(qa)],Qi),47686506,h(47686506))),v4((([PrK(qa)],Qi),47686506,h(47686506))),([n(501919443)],Qi),([PrK(qa),n(589400721)],G)))))++
1`("D",Msg2((v3((([PrK(qi)],Qr),448010398,h(448010398))),([n(661953747)],G),(v3((([PrK(qa)],Qi),47686506,h(47686506))),v4((([PrK(qa)],Qi),47686506,h(47686506))),([n(501919443)],Qi),([PrK(qa),n(661953747)],G)))))++
1`("D",Msg2((v3((([PrK(qi)],Qr),448010398,h(448010398))),([n(661953747)],G),(v3((([PrK(qa)],Qi),47686506,h(47686506))),v4((([PrK(qa)],Qi),47686506,h(47686506))),([n(501919443)],Qi),([PrK(qa),n(784915889)],G)))))++
1`("D",Msg2((v3((([PrK(qi)],Qr),448010398,h(448010398))),([n(661953747)],G),(v3((([PrK(qa)],Qi),47686506,h(47686506))),v4((([PrK(qa)],Qi),47686506,h(47686506))),([n(501919443)],Qi),([PrK(qa),n(906798616)],G)))))++
1`("D",Msg2((v3((([PrK(qi)],Qr),448010398,h(448010398))),([n(661953747)],G),(v3((([PrK(qa)],Qi),47686506,h(47686506))),v4((([PrK(qa)],Qi),47686506,h(47686506))),([n(906798616)],Qi),([PrK(qa),n(163596311)],G)))))++
1`("D",Msg2((v3((([PrK(qi)],Qr),448010398,h(448010398))),([n(661953747)],G),(v3((([PrK(qa)],Qi),47686506,h(47686506))),v4((([PrK(qa)],Qi),47686506,h(47686506))),([n(906798616)],Qi),([PrK(qa),n(214260804)],G)))))++
1`("D",Msg2((v3((([PrK(qi)],Qr),448010398,h(448010398))),([n(661953747)],G),(v3((([PrK(qa)],Qi),47686506,h(47686506))),v4((([PrK(qa)],Qi),47686506,h(47686506))),([n(906798616)],Qi),([PrK(qa),n(263604667)],G)))))++
1`("D",Msg2((v3((([PrK(qi)],Qr),448010398,h(448010398))),([n(661953747)],G),(v3((([PrK(qa)],Qi),47686506,h(47686506))),v4((([PrK(qa)],Qi),47686506,h(47686506))),([n(906798616)],Qi),([PrK(qa),n(324332617)],G)))))++
1`("D",Msg2((v3((([PrK(qi)],Qr),448010398,h(448010398))),([n(661953747)],G),(v3((([PrK(qa)],Qi),47686506,h(47686506))),v4((([PrK(qa)],Qi),47686506,h(47686506))),([n(906798616)],Qi),([PrK(qa),n(535680522)],G)))))++
1`("D",Msg2((v3((([PrK(qi)],Qr),448010398,h(448010398))),([n(661953747)],G),(v3((([PrK(qa)],Qi),47686506,h(47686506))),v4((([PrK(qa)],Qi),47686506,h(47686506))),([n(906798616)],Qi),([PrK(qa),n(589400721)],G)))))++
1`("D",Msg2((v3((([PrK(qi)],Qr),448010398,h(448010398))),([n(661953747)],G),(v3((([PrK(qa)],Qi),47686506,h(47686506))),v4((([PrK(qa)],Qi),47686506,h(47686506))),([n(906798616)],Qi),([PrK(qa),n(661953747)],G)))))++
1`("D",Msg2((v3((([PrK(qi)],Qr),448010398,h(448010398))),([n(661953747)],G),(v3((([PrK(qa)],Qi),47686506,h(47686506))),v4((([PrK(qa)],Qi),47686506,h(47686506))),([n(906798616)],Qi),([PrK(qa),n(784915889)],G)))))++
1`("D",Msg2((v3((([PrK(qi)],Qr),448010398,h(448010398))),([n(661953747)],G),(v3((([PrK(qa)],Qi),47686506,h(47686506))),v4((([PrK(qa)],Qi),47686506,h(47686506))),([n(906798616)],Qi),([PrK(qa),n(906798616)],G)))))++
1`("D",Msg2((v3((([PrK(qi)],Qr),448010398,h(448010398))),([n(661953747)],G),(v3((([PrK(qa)],Qi),579906206,h(579906206))),v4((([PrK(qa)],Qi),579906206,h(579906206))),([n(501919443)],Qi),([PrK(qa),n(163596311)],G)))))++
1`("D",Msg2((v3((([PrK(qi)],Qr),448010398,h(448010398))),([n(661953747)],G),(v3((([PrK(qa)],Qi),579906206,h(579906206))),v4((([PrK(qa)],Qi),579906206,h(579906206))),([n(501919443)],Qi),([PrK(qa),n(214260804)],G)))))++
1`("D",Msg2((v3((([PrK(qi)],Qr),448010398,h(448010398))),([n(661953747)],G),(v3((([PrK(qa)],Qi),579906206,h(579906206))),v4((([PrK(qa)],Qi),579906206,h(579906206))),([n(501919443)],Qi),([PrK(qa),n(263604667)],G)))))++
1`("D",Msg2((v3((([PrK(qi)],Qr),448010398,h(448010398))),([n(661953747)],G),(v3((([PrK(qa)],Qi),579906206,h(579906206))),v4((([PrK(qa)],Qi),579906206,h(579906206))),([n(501919443)],Qi),([PrK(qa),n(324332617)],G)))))++
1`("D",Msg2((v3((([PrK(qi)],Qr),448010398,h(448010398))),([n(661953747)],G),(v3((([PrK(qa)],Qi),579906206,h(579906206))),v4((([PrK(qa)],Qi),579906206,h(579906206))),([n(501919443)],Qi),([PrK(qa),n(535680522)],G)))))++
1`("D",Msg2((v3((([PrK(qi)],Qr),448010398,h(448010398))),([n(661953747)],G),(v3((([PrK(qa)],Qi),579906206,h(579906206))),v4((([PrK(qa)],Qi),579906206,h(579906206))),([n(501919443)],Qi),([PrK(qa),n(589400721)],G)))))++
1`("D",Msg2((v3((([PrK(qi)],Qr),448010398,h(448010398))),([n(661953747)],G),(v3((([PrK(qa)],Qi),579906206,h(579906206))),v4((([PrK(qa)],Qi),579906206,h(579906206))),([n(501919443)],Qi),([PrK(qa),n(661953747)],G)))))++
1`("D",Msg2((v3((([PrK(qi)],Qr),448010398,h(448010398))),([n(661953747)],G),(v3((([PrK(qa)],Qi),579906206,h(579906206))),v4((([PrK(qa)],Qi),579906206,h(579906206))),([n(501919443)],Qi),([PrK(qa),n(784915889)],G)))))++
1`("D",Msg2((v3((([PrK(qi)],Qr),448010398,h(448010398))),([n(661953747)],G),(v3((([PrK(qa)],Qi),579906206,h(579906206))),v4((([PrK(qa)],Qi),579906206,h(579906206))),([n(501919443)],Qi),([PrK(qa),n(906798616)],G)))))++
1`("D",Msg2((v3((([PrK(qi)],Qr),448010398,h(448010398))),([n(661953747)],G),(v3((([PrK(qa)],Qi),579906206,h(579906206))),v4((([PrK(qa)],Qi),579906206,h(579906206))),([n(906798616)],Qi),([PrK(qa),n(163596311)],G)))))++
1`("D",Msg2((v3((([PrK(qi)],Qr),448010398,h(448010398))),([n(661953747)],G),(v3((([PrK(qa)],Qi),579906206,h(579906206))),v4((([PrK(qa)],Qi),579906206,h(579906206))),([n(906798616)],Qi),([PrK(qa),n(214260804)],G)))))++
1`("D",Msg2((v3((([PrK(qi)],Qr),448010398,h(448010398))),([n(661953747)],G),(v3((([PrK(qa)],Qi),579906206,h(579906206))),v4((([PrK(qa)],Qi),579906206,h(579906206))),([n(906798616)],Qi),([PrK(qa),n(263604667)],G)))))++
1`("D",Msg2((v3((([PrK(qi)],Qr),448010398,h(448010398))),([n(661953747)],G),(v3((([PrK(qa)],Qi),579906206,h(579906206))),v4((([PrK(qa)],Qi),579906206,h(579906206))),([n(906798616)],Qi),([PrK(qa),n(324332617)],G)))))++
1`("D",Msg2((v3((([PrK(qi)],Qr),448010398,h(448010398))),([n(661953747)],G),(v3((([PrK(qa)],Qi),579906206,h(579906206))),v4((([PrK(qa)],Qi),579906206,h(579906206))),([n(906798616)],Qi),([PrK(qa),n(535680522)],G)))))++
1`("D",Msg2((v3((([PrK(qi)],Qr),448010398,h(448010398))),([n(661953747)],G),(v3((([PrK(qa)],Qi),579906206,h(579906206))),v4((([PrK(qa)],Qi),579906206,h(579906206))),([n(906798616)],Qi),([PrK(qa),n(589400721)],G)))))++
1`("D",Msg2((v3((([PrK(qi)],Qr),448010398,h(448010398))),([n(661953747)],G),(v3((([PrK(qa)],Qi),579906206,h(579906206))),v4((([PrK(qa)],Qi),579906206,h(579906206))),([n(906798616)],Qi),([PrK(qa),n(661953747)],G)))))++
1`("D",Msg2((v3((([PrK(qi)],Qr),448010398,h(448010398))),([n(661953747)],G),(v3((([PrK(qa)],Qi),579906206,h(579906206))),v4((([PrK(qa)],Qi),579906206,h(579906206))),([n(906798616)],Qi),([PrK(qa),n(784915889)],G)))))++
1`("D",Msg2((v3((([PrK(qi)],Qr),448010398,h(448010398))),([n(661953747)],G),(v3((([PrK(qa)],Qi),579906206,h(579906206))),v4((([PrK(qa)],Qi),579906206,h(579906206))),([n(906798616)],Qi),([PrK(qa),n(906798616)],G)))))++
1`("D",Msg2((v3((([PrK(qi)],Qr),448010398,h(448010398))),([n(661953747)],G),(v3((([PrK(qa)],Qr),847315861,h(847315861))),v4((([PrK(qa)],Qr),847315861,h(847315861))),([PrK(qa),n(263604667)],G),([n(784915889)],Qr)))))++
1`("D",Msg2((v3((([PrK(qi)],Qr),448010398,h(448010398))),([n(784915889)],G),(v3((([PrK(qi)],Qr),448010398,h(448010398))),v4((([PrK(qi)],Qr),448010398,h(448010398))),([n(535680522)],Qi),([PrK(qr),n(214260804)],G)))))++
1`("D",Msg2((v3((([PrK(qi)],Qr),448010398,h(448010398))),([n(784915889)],G),(v3((([PrK(qr)],Qi),739221808,h(739221808))),v4((([PrK(qr)],Qi),739221808,h(739221808))),([n(906798616)],Qi),([PrK(qr),n(661953747)],G)))))++
1`("D",Msg2((v3((([PrK(qi)],Qr),448010398,h(448010398))),([n(784915889)],G),(v3((([PrK(qr)],Qa),847315861,h(847315861))),v4((([PrK(qr)],Qa),847315861,h(847315861))),([n(906798616)],Qa),([PrK(qr),n(163596311)],G)))))++
1`("D",Msg2((v3((([PrK(qi)],Qr),448010398,h(448010398))),([n(784915889)],G),(v3((([PrK(qr)],Qa),847315861,h(847315861))),v4((([PrK(qr)],Qa),847315861,h(847315861))),([n(906798616)],Qa),([PrK(qr),n(661953747)],G)))))++
1`("D",Msg2((v3((([PrK(qi)],Qr),448010398,h(448010398))),([n(784915889)],G),(v3((([PrK(qr)],Qa),874012192,h(874012192))),v4((([PrK(qr)],Qa),874012192,h(874012192))),([n(906798616)],Qa),([PrK(qr),n(163596311)],G)))))++
1`("D",Msg2((v3((([PrK(qi)],Qr),448010398,h(448010398))),([n(784915889)],G),(v3((([PrK(qr)],Qa),874012192,h(874012192))),v4((([PrK(qr)],Qa),874012192,h(874012192))),([n(906798616)],Qa),([PrK(qr),n(661953747)],G)))))++
1`("D",Msg2((v3((([PrK(qi)],Qr),448010398,h(448010398))),([n(784915889)],G),(v3((([PrK(qa)],Qi),47686506,h(47686506))),v4((([PrK(qa)],Qi),47686506,h(47686506))),([n(324332617)],Qi),([PrK(qa),n(589400721)],G)))))++
1`("D",Msg2((v3((([PrK(qi)],Qr),448010398,h(448010398))),([n(784915889)],G),(v3((([PrK(qa)],Qi),47686506,h(47686506))),v4((([PrK(qa)],Qi),47686506,h(47686506))),([n(501919443)],Qi),([PrK(qa),n(163596311)],G)))))++
1`("D",Msg2((v3((([PrK(qi)],Qr),448010398,h(448010398))),([n(784915889)],G),(v3((([PrK(qa)],Qi),47686506,h(47686506))),v4((([PrK(qa)],Qi),47686506,h(47686506))),([n(501919443)],Qi),([PrK(qa),n(214260804)],G)))))++
1`("D",Msg2((v3((([PrK(qi)],Qr),448010398,h(448010398))),([n(784915889)],G),(v3((([PrK(qa)],Qi),47686506,h(47686506))),v4((([PrK(qa)],Qi),47686506,h(47686506))),([n(501919443)],Qi),([PrK(qa),n(263604667)],G)))))++
1`("D",Msg2((v3((([PrK(qi)],Qr),448010398,h(448010398))),([n(784915889)],G),(v3((([PrK(qa)],Qi),47686506,h(47686506))),v4((([PrK(qa)],Qi),47686506,h(47686506))),([n(501919443)],Qi),([PrK(qa),n(324332617)],G)))))++
1`("D",Msg2((v3((([PrK(qi)],Qr),448010398,h(448010398))),([n(784915889)],G),(v3((([PrK(qa)],Qi),47686506,h(47686506))),v4((([PrK(qa)],Qi),47686506,h(47686506))),([n(501919443)],Qi),([PrK(qa),n(535680522)],G)))))++
1`("D",Msg2((v3((([PrK(qi)],Qr),448010398,h(448010398))),([n(784915889)],G),(v3((([PrK(qa)],Qi),47686506,h(47686506))),v4((([PrK(qa)],Qi),47686506,h(47686506))),([n(501919443)],Qi),([PrK(qa),n(589400721)],G)))))++
1`("D",Msg2((v3((([PrK(qi)],Qr),448010398,h(448010398))),([n(784915889)],G),(v3((([PrK(qa)],Qi),47686506,h(47686506))),v4((([PrK(qa)],Qi),47686506,h(47686506))),([n(501919443)],Qi),([PrK(qa),n(661953747)],G)))))++
1`("D",Msg2((v3((([PrK(qi)],Qr),448010398,h(448010398))),([n(784915889)],G),(v3((([PrK(qa)],Qi),47686506,h(47686506))),v4((([PrK(qa)],Qi),47686506,h(47686506))),([n(501919443)],Qi),([PrK(qa),n(784915889)],G)))))++
1`("D",Msg2((v3((([PrK(qi)],Qr),448010398,h(448010398))),([n(784915889)],G),(v3((([PrK(qa)],Qi),47686506,h(47686506))),v4((([PrK(qa)],Qi),47686506,h(47686506))),([n(501919443)],Qi),([PrK(qa),n(906798616)],G)))))++
1`("D",Msg2((v3((([PrK(qi)],Qr),448010398,h(448010398))),([n(784915889)],G),(v3((([PrK(qa)],Qi),47686506,h(47686506))),v4((([PrK(qa)],Qi),47686506,h(47686506))),([n(906798616)],Qi),([PrK(qa),n(163596311)],G)))))++
1`("D",Msg2((v3((([PrK(qi)],Qr),448010398,h(448010398))),([n(784915889)],G),(v3((([PrK(qa)],Qi),47686506,h(47686506))),v4((([PrK(qa)],Qi),47686506,h(47686506))),([n(906798616)],Qi),([PrK(qa),n(214260804)],G)))))++
1`("D",Msg2((v3((([PrK(qi)],Qr),448010398,h(448010398))),([n(784915889)],G),(v3((([PrK(qa)],Qi),47686506,h(47686506))),v4((([PrK(qa)],Qi),47686506,h(47686506))),([n(906798616)],Qi),([PrK(qa),n(263604667)],G)))))++
1`("D",Msg2((v3((([PrK(qi)],Qr),448010398,h(448010398))),([n(784915889)],G),(v3((([PrK(qa)],Qi),47686506,h(47686506))),v4((([PrK(qa)],Qi),47686506,h(47686506))),([n(906798616)],Qi),([PrK(qa),n(324332617)],G)))))++
1`("D",Msg2((v3((([PrK(qi)],Qr),448010398,h(448010398))),([n(784915889)],G),(v3((([PrK(qa)],Qi),47686506,h(47686506))),v4((([PrK(qa)],Qi),47686506,h(47686506))),([n(906798616)],Qi),([PrK(qa),n(535680522)],G)))))++
1`("D",Msg2((v3((([PrK(qi)],Qr),448010398,h(448010398))),([n(784915889)],G),(v3((([PrK(qa)],Qi),47686506,h(47686506))),v4((([PrK(qa)],Qi),47686506,h(47686506))),([n(906798616)],Qi),([PrK(qa),n(589400721)],G)))))++
1`("D",Msg2((v3((([PrK(qi)],Qr),448010398,h(448010398))),([n(784915889)],G),(v3((([PrK(qa)],Qi),47686506,h(47686506))),v4((([PrK(qa)],Qi),47686506,h(47686506))),([n(906798616)],Qi),([PrK(qa),n(661953747)],G)))))++
1`("D",Msg2((v3((([PrK(qi)],Qr),448010398,h(448010398))),([n(784915889)],G),(v3((([PrK(qa)],Qi),47686506,h(47686506))),v4((([PrK(qa)],Qi),47686506,h(47686506))),([n(906798616)],Qi),([PrK(qa),n(784915889)],G)))))++
1`("D",Msg2((v3((([PrK(qi)],Qr),448010398,h(448010398))),([n(784915889)],G),(v3((([PrK(qa)],Qi),47686506,h(47686506))),v4((([PrK(qa)],Qi),47686506,h(47686506))),([n(906798616)],Qi),([PrK(qa),n(906798616)],G)))))++
1`("D",Msg2((v3((([PrK(qi)],Qr),448010398,h(448010398))),([n(784915889)],G),(v3((([PrK(qa)],Qi),579906206,h(579906206))),v4((([PrK(qa)],Qi),579906206,h(579906206))),([n(501919443)],Qi),([PrK(qa),n(163596311)],G)))))++
1`("D",Msg2((v3((([PrK(qi)],Qr),448010398,h(448010398))),([n(784915889)],G),(v3((([PrK(qa)],Qi),579906206,h(579906206))),v4((([PrK(qa)],Qi),579906206,h(579906206))),([n(501919443)],Qi),([PrK(qa),n(214260804)],G)))))++
1`("D",Msg2((v3((([PrK(qi)],Qr),448010398,h(448010398))),([n(784915889)],G),(v3((([PrK(qa)],Qi),579906206,h(579906206))),v4((([PrK(qa)],Qi),579906206,h(579906206))),([n(501919443)],Qi),([PrK(qa),n(263604667)],G)))))++
1`("D",Msg2((v3((([PrK(qi)],Qr),448010398,h(448010398))),([n(784915889)],G),(v3((([PrK(qa)],Qi),579906206,h(579906206))),v4((([PrK(qa)],Qi),579906206,h(579906206))),([n(501919443)],Qi),([PrK(qa),n(324332617)],G)))))++
1`("D",Msg2((v3((([PrK(qi)],Qr),448010398,h(448010398))),([n(784915889)],G),(v3((([PrK(qa)],Qi),579906206,h(579906206))),v4((([PrK(qa)],Qi),579906206,h(579906206))),([n(501919443)],Qi),([PrK(qa),n(535680522)],G)))))++
1`("D",Msg2((v3((([PrK(qi)],Qr),448010398,h(448010398))),([n(784915889)],G),(v3((([PrK(qa)],Qi),579906206,h(579906206))),v4((([PrK(qa)],Qi),579906206,h(579906206))),([n(501919443)],Qi),([PrK(qa),n(589400721)],G)))))++
1`("D",Msg2((v3((([PrK(qi)],Qr),448010398,h(448010398))),([n(784915889)],G),(v3((([PrK(qa)],Qi),579906206,h(579906206))),v4((([PrK(qa)],Qi),579906206,h(579906206))),([n(501919443)],Qi),([PrK(qa),n(661953747)],G)))))++
1`("D",Msg2((v3((([PrK(qi)],Qr),448010398,h(448010398))),([n(784915889)],G),(v3((([PrK(qa)],Qi),579906206,h(579906206))),v4((([PrK(qa)],Qi),579906206,h(579906206))),([n(501919443)],Qi),([PrK(qa),n(784915889)],G)))))++
1`("D",Msg2((v3((([PrK(qi)],Qr),448010398,h(448010398))),([n(784915889)],G),(v3((([PrK(qa)],Qi),579906206,h(579906206))),v4((([PrK(qa)],Qi),579906206,h(579906206))),([n(501919443)],Qi),([PrK(qa),n(906798616)],G)))))++
1`("D",Msg2((v3((([PrK(qi)],Qr),448010398,h(448010398))),([n(784915889)],G),(v3((([PrK(qa)],Qi),579906206,h(579906206))),v4((([PrK(qa)],Qi),579906206,h(579906206))),([n(906798616)],Qi),([PrK(qa),n(163596311)],G)))))++
1`("D",Msg2((v3((([PrK(qi)],Qr),448010398,h(448010398))),([n(784915889)],G),(v3((([PrK(qa)],Qi),579906206,h(579906206))),v4((([PrK(qa)],Qi),579906206,h(579906206))),([n(906798616)],Qi),([PrK(qa),n(214260804)],G)))))++
1`("D",Msg2((v3((([PrK(qi)],Qr),448010398,h(448010398))),([n(784915889)],G),(v3((([PrK(qa)],Qi),579906206,h(579906206))),v4((([PrK(qa)],Qi),579906206,h(579906206))),([n(906798616)],Qi),([PrK(qa),n(263604667)],G)))))++
1`("D",Msg2((v3((([PrK(qi)],Qr),448010398,h(448010398))),([n(784915889)],G),(v3((([PrK(qa)],Qi),579906206,h(579906206))),v4((([PrK(qa)],Qi),579906206,h(579906206))),([n(906798616)],Qi),([PrK(qa),n(324332617)],G)))))++
1`("D",Msg2((v3((([PrK(qi)],Qr),448010398,h(448010398))),([n(784915889)],G),(v3((([PrK(qa)],Qi),579906206,h(579906206))),v4((([PrK(qa)],Qi),579906206,h(579906206))),([n(906798616)],Qi),([PrK(qa),n(535680522)],G)))))++
1`("D",Msg2((v3((([PrK(qi)],Qr),448010398,h(448010398))),([n(784915889)],G),(v3((([PrK(qa)],Qi),579906206,h(579906206))),v4((([PrK(qa)],Qi),579906206,h(579906206))),([n(906798616)],Qi),([PrK(qa),n(589400721)],G)))))++
1`("D",Msg2((v3((([PrK(qi)],Qr),448010398,h(448010398))),([n(784915889)],G),(v3((([PrK(qa)],Qi),579906206,h(579906206))),v4((([PrK(qa)],Qi),579906206,h(579906206))),([n(906798616)],Qi),([PrK(qa),n(661953747)],G)))))++
1`("D",Msg2((v3((([PrK(qi)],Qr),448010398,h(448010398))),([n(784915889)],G),(v3((([PrK(qa)],Qi),579906206,h(579906206))),v4((([PrK(qa)],Qi),579906206,h(579906206))),([n(906798616)],Qi),([PrK(qa),n(784915889)],G)))))++
1`("D",Msg2((v3((([PrK(qi)],Qr),448010398,h(448010398))),([n(784915889)],G),(v3((([PrK(qa)],Qi),579906206,h(579906206))),v4((([PrK(qa)],Qi),579906206,h(579906206))),([n(906798616)],Qi),([PrK(qa),n(906798616)],G)))))++
1`("D",Msg2((v3((([PrK(qi)],Qr),448010398,h(448010398))),([n(784915889)],G),(v3((([PrK(qa)],Qr),847315861,h(847315861))),v4((([PrK(qa)],Qr),847315861,h(847315861))),([PrK(qa),n(263604667)],G),([n(784915889)],Qr)))))++
1`("D",Msg2((v3((([PrK(qi)],Qr),448010398,h(448010398))),([n(906798616)],G),(v3((([PrK(qi)],Qr),448010398,h(448010398))),v4((([PrK(qi)],Qr),448010398,h(448010398))),([n(535680522)],Qi),([PrK(qr),n(214260804)],G)))))++
1`("D",Msg2((v3((([PrK(qi)],Qr),448010398,h(448010398))),([n(906798616)],G),(v3((([PrK(qr)],Qi),739221808,h(739221808))),v4((([PrK(qr)],Qi),739221808,h(739221808))),([n(906798616)],Qi),([PrK(qr),n(661953747)],G)))))++
1`("D",Msg2((v3((([PrK(qi)],Qr),448010398,h(448010398))),([n(906798616)],G),(v3((([PrK(qr)],Qa),847315861,h(847315861))),v4((([PrK(qr)],Qa),847315861,h(847315861))),([n(906798616)],Qa),([PrK(qr),n(163596311)],G)))))++
1`("D",Msg2((v3((([PrK(qi)],Qr),448010398,h(448010398))),([n(906798616)],G),(v3((([PrK(qr)],Qa),847315861,h(847315861))),v4((([PrK(qr)],Qa),847315861,h(847315861))),([n(906798616)],Qa),([PrK(qr),n(661953747)],G)))))++
1`("D",Msg2((v3((([PrK(qi)],Qr),448010398,h(448010398))),([n(906798616)],G),(v3((([PrK(qr)],Qa),874012192,h(874012192))),v4((([PrK(qr)],Qa),874012192,h(874012192))),([n(906798616)],Qa),([PrK(qr),n(163596311)],G)))))++
1`("D",Msg2((v3((([PrK(qi)],Qr),448010398,h(448010398))),([n(906798616)],G),(v3((([PrK(qr)],Qa),874012192,h(874012192))),v4((([PrK(qr)],Qa),874012192,h(874012192))),([n(906798616)],Qa),([PrK(qr),n(661953747)],G)))))++
1`("D",Msg2((v3((([PrK(qi)],Qr),448010398,h(448010398))),([n(906798616)],G),(v3((([PrK(qa)],Qi),47686506,h(47686506))),v4((([PrK(qa)],Qi),47686506,h(47686506))),([n(324332617)],Qi),([PrK(qa),n(589400721)],G)))))++
1`("D",Msg2((v3((([PrK(qi)],Qr),448010398,h(448010398))),([n(906798616)],G),(v3((([PrK(qa)],Qi),47686506,h(47686506))),v4((([PrK(qa)],Qi),47686506,h(47686506))),([n(501919443)],Qi),([PrK(qa),n(163596311)],G)))))++
1`("D",Msg2((v3((([PrK(qi)],Qr),448010398,h(448010398))),([n(906798616)],G),(v3((([PrK(qa)],Qi),47686506,h(47686506))),v4((([PrK(qa)],Qi),47686506,h(47686506))),([n(501919443)],Qi),([PrK(qa),n(214260804)],G)))))++
1`("D",Msg2((v3((([PrK(qi)],Qr),448010398,h(448010398))),([n(906798616)],G),(v3((([PrK(qa)],Qi),47686506,h(47686506))),v4((([PrK(qa)],Qi),47686506,h(47686506))),([n(501919443)],Qi),([PrK(qa),n(263604667)],G)))))++
1`("D",Msg2((v3((([PrK(qi)],Qr),448010398,h(448010398))),([n(906798616)],G),(v3((([PrK(qa)],Qi),47686506,h(47686506))),v4((([PrK(qa)],Qi),47686506,h(47686506))),([n(501919443)],Qi),([PrK(qa),n(324332617)],G)))))++
1`("D",Msg2((v3((([PrK(qi)],Qr),448010398,h(448010398))),([n(906798616)],G),(v3((([PrK(qa)],Qi),47686506,h(47686506))),v4((([PrK(qa)],Qi),47686506,h(47686506))),([n(501919443)],Qi),([PrK(qa),n(535680522)],G)))))++
1`("D",Msg2((v3((([PrK(qi)],Qr),448010398,h(448010398))),([n(906798616)],G),(v3((([PrK(qa)],Qi),47686506,h(47686506))),v4((([PrK(qa)],Qi),47686506,h(47686506))),([n(501919443)],Qi),([PrK(qa),n(589400721)],G)))))++
1`("D",Msg2((v3((([PrK(qi)],Qr),448010398,h(448010398))),([n(906798616)],G),(v3((([PrK(qa)],Qi),47686506,h(47686506))),v4((([PrK(qa)],Qi),47686506,h(47686506))),([n(501919443)],Qi),([PrK(qa),n(661953747)],G)))))++
1`("D",Msg2((v3((([PrK(qi)],Qr),448010398,h(448010398))),([n(906798616)],G),(v3((([PrK(qa)],Qi),47686506,h(47686506))),v4((([PrK(qa)],Qi),47686506,h(47686506))),([n(501919443)],Qi),([PrK(qa),n(784915889)],G)))))++
1`("D",Msg2((v3((([PrK(qi)],Qr),448010398,h(448010398))),([n(906798616)],G),(v3((([PrK(qa)],Qi),47686506,h(47686506))),v4((([PrK(qa)],Qi),47686506,h(47686506))),([n(501919443)],Qi),([PrK(qa),n(906798616)],G)))))++
1`("D",Msg2((v3((([PrK(qi)],Qr),448010398,h(448010398))),([n(906798616)],G),(v3((([PrK(qa)],Qi),47686506,h(47686506))),v4((([PrK(qa)],Qi),47686506,h(47686506))),([n(906798616)],Qi),([PrK(qa),n(163596311)],G)))))++
1`("D",Msg2((v3((([PrK(qi)],Qr),448010398,h(448010398))),([n(906798616)],G),(v3((([PrK(qa)],Qi),47686506,h(47686506))),v4((([PrK(qa)],Qi),47686506,h(47686506))),([n(906798616)],Qi),([PrK(qa),n(214260804)],G)))))++
1`("D",Msg2((v3((([PrK(qi)],Qr),448010398,h(448010398))),([n(906798616)],G),(v3((([PrK(qa)],Qi),47686506,h(47686506))),v4((([PrK(qa)],Qi),47686506,h(47686506))),([n(906798616)],Qi),([PrK(qa),n(263604667)],G)))))++
1`("D",Msg2((v3((([PrK(qi)],Qr),448010398,h(448010398))),([n(906798616)],G),(v3((([PrK(qa)],Qi),47686506,h(47686506))),v4((([PrK(qa)],Qi),47686506,h(47686506))),([n(906798616)],Qi),([PrK(qa),n(324332617)],G)))))++
1`("D",Msg2((v3((([PrK(qi)],Qr),448010398,h(448010398))),([n(906798616)],G),(v3((([PrK(qa)],Qi),47686506,h(47686506))),v4((([PrK(qa)],Qi),47686506,h(47686506))),([n(906798616)],Qi),([PrK(qa),n(535680522)],G)))))++
1`("D",Msg2((v3((([PrK(qi)],Qr),448010398,h(448010398))),([n(906798616)],G),(v3((([PrK(qa)],Qi),47686506,h(47686506))),v4((([PrK(qa)],Qi),47686506,h(47686506))),([n(906798616)],Qi),([PrK(qa),n(589400721)],G)))))++
1`("D",Msg2((v3((([PrK(qi)],Qr),448010398,h(448010398))),([n(906798616)],G),(v3((([PrK(qa)],Qi),47686506,h(47686506))),v4((([PrK(qa)],Qi),47686506,h(47686506))),([n(906798616)],Qi),([PrK(qa),n(661953747)],G)))))++
1`("D",Msg2((v3((([PrK(qi)],Qr),448010398,h(448010398))),([n(906798616)],G),(v3((([PrK(qa)],Qi),47686506,h(47686506))),v4((([PrK(qa)],Qi),47686506,h(47686506))),([n(906798616)],Qi),([PrK(qa),n(784915889)],G)))))++
1`("D",Msg2((v3((([PrK(qi)],Qr),448010398,h(448010398))),([n(906798616)],G),(v3((([PrK(qa)],Qi),47686506,h(47686506))),v4((([PrK(qa)],Qi),47686506,h(47686506))),([n(906798616)],Qi),([PrK(qa),n(906798616)],G)))))++
1`("D",Msg2((v3((([PrK(qi)],Qr),448010398,h(448010398))),([n(906798616)],G),(v3((([PrK(qa)],Qi),579906206,h(579906206))),v4((([PrK(qa)],Qi),579906206,h(579906206))),([n(501919443)],Qi),([PrK(qa),n(163596311)],G)))))++
1`("D",Msg2((v3((([PrK(qi)],Qr),448010398,h(448010398))),([n(906798616)],G),(v3((([PrK(qa)],Qi),579906206,h(579906206))),v4((([PrK(qa)],Qi),579906206,h(579906206))),([n(501919443)],Qi),([PrK(qa),n(214260804)],G)))))++
1`("D",Msg2((v3((([PrK(qi)],Qr),448010398,h(448010398))),([n(906798616)],G),(v3((([PrK(qa)],Qi),579906206,h(579906206))),v4((([PrK(qa)],Qi),579906206,h(579906206))),([n(501919443)],Qi),([PrK(qa),n(263604667)],G)))))++
1`("D",Msg2((v3((([PrK(qi)],Qr),448010398,h(448010398))),([n(906798616)],G),(v3((([PrK(qa)],Qi),579906206,h(579906206))),v4((([PrK(qa)],Qi),579906206,h(579906206))),([n(501919443)],Qi),([PrK(qa),n(324332617)],G)))))++
1`("D",Msg2((v3((([PrK(qi)],Qr),448010398,h(448010398))),([n(906798616)],G),(v3((([PrK(qa)],Qi),579906206,h(579906206))),v4((([PrK(qa)],Qi),579906206,h(579906206))),([n(501919443)],Qi),([PrK(qa),n(535680522)],G)))))++
1`("D",Msg2((v3((([PrK(qi)],Qr),448010398,h(448010398))),([n(906798616)],G),(v3((([PrK(qa)],Qi),579906206,h(579906206))),v4((([PrK(qa)],Qi),579906206,h(579906206))),([n(501919443)],Qi),([PrK(qa),n(589400721)],G)))))++
1`("D",Msg2((v3((([PrK(qi)],Qr),448010398,h(448010398))),([n(906798616)],G),(v3((([PrK(qa)],Qi),579906206,h(579906206))),v4((([PrK(qa)],Qi),579906206,h(579906206))),([n(501919443)],Qi),([PrK(qa),n(661953747)],G)))))++
1`("D",Msg2((v3((([PrK(qi)],Qr),448010398,h(448010398))),([n(906798616)],G),(v3((([PrK(qa)],Qi),579906206,h(579906206))),v4((([PrK(qa)],Qi),579906206,h(579906206))),([n(501919443)],Qi),([PrK(qa),n(784915889)],G)))))++
1`("D",Msg2((v3((([PrK(qi)],Qr),448010398,h(448010398))),([n(906798616)],G),(v3((([PrK(qa)],Qi),579906206,h(579906206))),v4((([PrK(qa)],Qi),579906206,h(579906206))),([n(501919443)],Qi),([PrK(qa),n(906798616)],G)))))++
1`("D",Msg2((v3((([PrK(qi)],Qr),448010398,h(448010398))),([n(906798616)],G),(v3((([PrK(qa)],Qi),579906206,h(579906206))),v4((([PrK(qa)],Qi),579906206,h(579906206))),([n(906798616)],Qi),([PrK(qa),n(163596311)],G)))))++
1`("D",Msg2((v3((([PrK(qi)],Qr),448010398,h(448010398))),([n(906798616)],G),(v3((([PrK(qa)],Qi),579906206,h(579906206))),v4((([PrK(qa)],Qi),579906206,h(579906206))),([n(906798616)],Qi),([PrK(qa),n(214260804)],G)))))++
1`("D",Msg2((v3((([PrK(qi)],Qr),448010398,h(448010398))),([n(906798616)],G),(v3((([PrK(qa)],Qi),579906206,h(579906206))),v4((([PrK(qa)],Qi),579906206,h(579906206))),([n(906798616)],Qi),([PrK(qa),n(263604667)],G)))))++
1`("D",Msg2((v3((([PrK(qi)],Qr),448010398,h(448010398))),([n(906798616)],G),(v3((([PrK(qa)],Qi),579906206,h(579906206))),v4((([PrK(qa)],Qi),579906206,h(579906206))),([n(906798616)],Qi),([PrK(qa),n(324332617)],G)))))++
1`("D",Msg2((v3((([PrK(qi)],Qr),448010398,h(448010398))),([n(906798616)],G),(v3((([PrK(qa)],Qi),579906206,h(579906206))),v4((([PrK(qa)],Qi),579906206,h(579906206))),([n(906798616)],Qi),([PrK(qa),n(535680522)],G)))))++
1`("D",Msg2((v3((([PrK(qi)],Qr),448010398,h(448010398))),([n(906798616)],G),(v3((([PrK(qa)],Qi),579906206,h(579906206))),v4((([PrK(qa)],Qi),579906206,h(579906206))),([n(906798616)],Qi),([PrK(qa),n(589400721)],G)))))++
1`("D",Msg2((v3((([PrK(qi)],Qr),448010398,h(448010398))),([n(906798616)],G),(v3((([PrK(qa)],Qi),579906206,h(579906206))),v4((([PrK(qa)],Qi),579906206,h(579906206))),([n(906798616)],Qi),([PrK(qa),n(661953747)],G)))))++
1`("D",Msg2((v3((([PrK(qi)],Qr),448010398,h(448010398))),([n(906798616)],G),(v3((([PrK(qa)],Qi),579906206,h(579906206))),v4((([PrK(qa)],Qi),579906206,h(579906206))),([n(906798616)],Qi),([PrK(qa),n(784915889)],G)))))++
1`("D",Msg2((v3((([PrK(qi)],Qr),448010398,h(448010398))),([n(906798616)],G),(v3((([PrK(qa)],Qi),579906206,h(579906206))),v4((([PrK(qa)],Qi),579906206,h(579906206))),([n(906798616)],Qi),([PrK(qa),n(906798616)],G)))))++
1`("D",Msg2((v3((([PrK(qi)],Qr),448010398,h(448010398))),([n(906798616)],G),(v3((([PrK(qa)],Qr),847315861,h(847315861))),v4((([PrK(qa)],Qr),847315861,h(847315861))),([PrK(qa),n(263604667)],G),([n(784915889)],Qr)))))++
1`("D",Msg2((v3((([PrK(qr)],Qi),739221808,h(739221808))),([n(163596311)],G),(v3((([PrK(qi)],Qr),448010398,h(448010398))),v4((([PrK(qi)],Qr),448010398,h(448010398))),([n(535680522)],Qi),([PrK(qr),n(214260804)],G)))))++
1`("D",Msg2((v3((([PrK(qr)],Qi),739221808,h(739221808))),([n(163596311)],G),(v3((([PrK(qr)],Qi),739221808,h(739221808))),v4((([PrK(qr)],Qi),739221808,h(739221808))),([n(906798616)],Qi),([PrK(qr),n(661953747)],G)))))++
1`("D",Msg2((v3((([PrK(qr)],Qi),739221808,h(739221808))),([n(163596311)],G),(v3((([PrK(qa)],Qi),47686506,h(47686506))),v4((([PrK(qa)],Qi),47686506,h(47686506))),([n(324332617)],Qi),([PrK(qa),n(589400721)],G)))))++
1`("D",Msg2((v3((([PrK(qr)],Qi),739221808,h(739221808))),([n(163596311)],G),(v3((([PrK(qa)],Qi),47686506,h(47686506))),v4((([PrK(qa)],Qi),47686506,h(47686506))),([n(501919443)],Qi),([PrK(qa),n(163596311)],G)))))++
1`("D",Msg2((v3((([PrK(qr)],Qi),739221808,h(739221808))),([n(163596311)],G),(v3((([PrK(qa)],Qi),47686506,h(47686506))),v4((([PrK(qa)],Qi),47686506,h(47686506))),([n(501919443)],Qi),([PrK(qa),n(214260804)],G)))))++
1`("D",Msg2((v3((([PrK(qr)],Qi),739221808,h(739221808))),([n(163596311)],G),(v3((([PrK(qa)],Qi),47686506,h(47686506))),v4((([PrK(qa)],Qi),47686506,h(47686506))),([n(501919443)],Qi),([PrK(qa),n(263604667)],G)))))++
1`("D",Msg2((v3((([PrK(qr)],Qi),739221808,h(739221808))),([n(163596311)],G),(v3((([PrK(qa)],Qi),47686506,h(47686506))),v4((([PrK(qa)],Qi),47686506,h(47686506))),([n(501919443)],Qi),([PrK(qa),n(324332617)],G)))))++
1`("D",Msg2((v3((([PrK(qr)],Qi),739221808,h(739221808))),([n(163596311)],G),(v3((([PrK(qa)],Qi),47686506,h(47686506))),v4((([PrK(qa)],Qi),47686506,h(47686506))),([n(501919443)],Qi),([PrK(qa),n(535680522)],G)))))++
1`("D",Msg2((v3((([PrK(qr)],Qi),739221808,h(739221808))),([n(163596311)],G),(v3((([PrK(qa)],Qi),47686506,h(47686506))),v4((([PrK(qa)],Qi),47686506,h(47686506))),([n(501919443)],Qi),([PrK(qa),n(589400721)],G)))))++
1`("D",Msg2((v3((([PrK(qr)],Qi),739221808,h(739221808))),([n(163596311)],G),(v3((([PrK(qa)],Qi),47686506,h(47686506))),v4((([PrK(qa)],Qi),47686506,h(47686506))),([n(501919443)],Qi),([PrK(qa),n(661953747)],G)))))++
1`("D",Msg2((v3((([PrK(qr)],Qi),739221808,h(739221808))),([n(163596311)],G),(v3((([PrK(qa)],Qi),47686506,h(47686506))),v4((([PrK(qa)],Qi),47686506,h(47686506))),([n(501919443)],Qi),([PrK(qa),n(784915889)],G)))))++
1`("D",Msg2((v3((([PrK(qr)],Qi),739221808,h(739221808))),([n(163596311)],G),(v3((([PrK(qa)],Qi),47686506,h(47686506))),v4((([PrK(qa)],Qi),47686506,h(47686506))),([n(501919443)],Qi),([PrK(qa),n(906798616)],G)))))++
1`("D",Msg2((v3((([PrK(qr)],Qi),739221808,h(739221808))),([n(163596311)],G),(v3((([PrK(qa)],Qi),47686506,h(47686506))),v4((([PrK(qa)],Qi),47686506,h(47686506))),([n(906798616)],Qi),([PrK(qa),n(163596311)],G)))))++
1`("D",Msg2((v3((([PrK(qr)],Qi),739221808,h(739221808))),([n(163596311)],G),(v3((([PrK(qa)],Qi),47686506,h(47686506))),v4((([PrK(qa)],Qi),47686506,h(47686506))),([n(906798616)],Qi),([PrK(qa),n(214260804)],G)))))++
1`("D",Msg2((v3((([PrK(qr)],Qi),739221808,h(739221808))),([n(163596311)],G),(v3((([PrK(qa)],Qi),47686506,h(47686506))),v4((([PrK(qa)],Qi),47686506,h(47686506))),([n(906798616)],Qi),([PrK(qa),n(263604667)],G)))))++
1`("D",Msg2((v3((([PrK(qr)],Qi),739221808,h(739221808))),([n(163596311)],G),(v3((([PrK(qa)],Qi),47686506,h(47686506))),v4((([PrK(qa)],Qi),47686506,h(47686506))),([n(906798616)],Qi),([PrK(qa),n(324332617)],G)))))++
1`("D",Msg2((v3((([PrK(qr)],Qi),739221808,h(739221808))),([n(163596311)],G),(v3((([PrK(qa)],Qi),47686506,h(47686506))),v4((([PrK(qa)],Qi),47686506,h(47686506))),([n(906798616)],Qi),([PrK(qa),n(535680522)],G)))))++
1`("D",Msg2((v3((([PrK(qr)],Qi),739221808,h(739221808))),([n(163596311)],G),(v3((([PrK(qa)],Qi),47686506,h(47686506))),v4((([PrK(qa)],Qi),47686506,h(47686506))),([n(906798616)],Qi),([PrK(qa),n(589400721)],G)))))++
1`("D",Msg2((v3((([PrK(qr)],Qi),739221808,h(739221808))),([n(163596311)],G),(v3((([PrK(qa)],Qi),47686506,h(47686506))),v4((([PrK(qa)],Qi),47686506,h(47686506))),([n(906798616)],Qi),([PrK(qa),n(661953747)],G)))))++
1`("D",Msg2((v3((([PrK(qr)],Qi),739221808,h(739221808))),([n(163596311)],G),(v3((([PrK(qa)],Qi),47686506,h(47686506))),v4((([PrK(qa)],Qi),47686506,h(47686506))),([n(906798616)],Qi),([PrK(qa),n(784915889)],G)))))++
1`("D",Msg2((v3((([PrK(qr)],Qi),739221808,h(739221808))),([n(163596311)],G),(v3((([PrK(qa)],Qi),47686506,h(47686506))),v4((([PrK(qa)],Qi),47686506,h(47686506))),([n(906798616)],Qi),([PrK(qa),n(906798616)],G)))))++
1`("D",Msg2((v3((([PrK(qr)],Qi),739221808,h(739221808))),([n(163596311)],G),(v3((([PrK(qa)],Qi),579906206,h(579906206))),v4((([PrK(qa)],Qi),579906206,h(579906206))),([n(501919443)],Qi),([PrK(qa),n(163596311)],G)))))++
1`("D",Msg2((v3((([PrK(qr)],Qi),739221808,h(739221808))),([n(163596311)],G),(v3((([PrK(qa)],Qi),579906206,h(579906206))),v4((([PrK(qa)],Qi),579906206,h(579906206))),([n(501919443)],Qi),([PrK(qa),n(214260804)],G)))))++
1`("D",Msg2((v3((([PrK(qr)],Qi),739221808,h(739221808))),([n(163596311)],G),(v3((([PrK(qa)],Qi),579906206,h(579906206))),v4((([PrK(qa)],Qi),579906206,h(579906206))),([n(501919443)],Qi),([PrK(qa),n(263604667)],G)))))++
1`("D",Msg2((v3((([PrK(qr)],Qi),739221808,h(739221808))),([n(163596311)],G),(v3((([PrK(qa)],Qi),579906206,h(579906206))),v4((([PrK(qa)],Qi),579906206,h(579906206))),([n(501919443)],Qi),([PrK(qa),n(324332617)],G)))))++
1`("D",Msg2((v3((([PrK(qr)],Qi),739221808,h(739221808))),([n(163596311)],G),(v3((([PrK(qa)],Qi),579906206,h(579906206))),v4((([PrK(qa)],Qi),579906206,h(579906206))),([n(501919443)],Qi),([PrK(qa),n(535680522)],G)))))++
1`("D",Msg2((v3((([PrK(qr)],Qi),739221808,h(739221808))),([n(163596311)],G),(v3((([PrK(qa)],Qi),579906206,h(579906206))),v4((([PrK(qa)],Qi),579906206,h(579906206))),([n(501919443)],Qi),([PrK(qa),n(589400721)],G)))))++
1`("D",Msg2((v3((([PrK(qr)],Qi),739221808,h(739221808))),([n(163596311)],G),(v3((([PrK(qa)],Qi),579906206,h(579906206))),v4((([PrK(qa)],Qi),579906206,h(579906206))),([n(501919443)],Qi),([PrK(qa),n(661953747)],G)))))++
1`("D",Msg2((v3((([PrK(qr)],Qi),739221808,h(739221808))),([n(163596311)],G),(v3((([PrK(qa)],Qi),579906206,h(579906206))),v4((([PrK(qa)],Qi),579906206,h(579906206))),([n(501919443)],Qi),([PrK(qa),n(784915889)],G)))))++
1`("D",Msg2((v3((([PrK(qr)],Qi),739221808,h(739221808))),([n(163596311)],G),(v3((([PrK(qa)],Qi),579906206,h(579906206))),v4((([PrK(qa)],Qi),579906206,h(579906206))),([n(501919443)],Qi),([PrK(qa),n(906798616)],G)))))++
1`("D",Msg2((v3((([PrK(qr)],Qi),739221808,h(739221808))),([n(163596311)],G),(v3((([PrK(qa)],Qi),579906206,h(579906206))),v4((([PrK(qa)],Qi),579906206,h(579906206))),([n(906798616)],Qi),([PrK(qa),n(163596311)],G)))))++
1`("D",Msg2((v3((([PrK(qr)],Qi),739221808,h(739221808))),([n(163596311)],G),(v3((([PrK(qa)],Qi),579906206,h(579906206))),v4((([PrK(qa)],Qi),579906206,h(579906206))),([n(906798616)],Qi),([PrK(qa),n(214260804)],G)))))++
1`("D",Msg2((v3((([PrK(qr)],Qi),739221808,h(739221808))),([n(163596311)],G),(v3((([PrK(qa)],Qi),579906206,h(579906206))),v4((([PrK(qa)],Qi),579906206,h(579906206))),([n(906798616)],Qi),([PrK(qa),n(263604667)],G)))))++
1`("D",Msg2((v3((([PrK(qr)],Qi),739221808,h(739221808))),([n(163596311)],G),(v3((([PrK(qa)],Qi),579906206,h(579906206))),v4((([PrK(qa)],Qi),579906206,h(579906206))),([n(906798616)],Qi),([PrK(qa),n(324332617)],G)))))++
1`("D",Msg2((v3((([PrK(qr)],Qi),739221808,h(739221808))),([n(163596311)],G),(v3((([PrK(qa)],Qi),579906206,h(579906206))),v4((([PrK(qa)],Qi),579906206,h(579906206))),([n(906798616)],Qi),([PrK(qa),n(535680522)],G)))))++
1`("D",Msg2((v3((([PrK(qr)],Qi),739221808,h(739221808))),([n(163596311)],G),(v3((([PrK(qa)],Qi),579906206,h(579906206))),v4((([PrK(qa)],Qi),579906206,h(579906206))),([n(906798616)],Qi),([PrK(qa),n(589400721)],G)))))++
1`("D",Msg2((v3((([PrK(qr)],Qi),739221808,h(739221808))),([n(163596311)],G),(v3((([PrK(qa)],Qi),579906206,h(579906206))),v4((([PrK(qa)],Qi),579906206,h(579906206))),([n(906798616)],Qi),([PrK(qa),n(661953747)],G)))))++
1`("D",Msg2((v3((([PrK(qr)],Qi),739221808,h(739221808))),([n(163596311)],G),(v3((([PrK(qa)],Qi),579906206,h(579906206))),v4((([PrK(qa)],Qi),579906206,h(579906206))),([n(906798616)],Qi),([PrK(qa),n(784915889)],G)))))++
1`("D",Msg2((v3((([PrK(qr)],Qi),739221808,h(739221808))),([n(163596311)],G),(v3((([PrK(qa)],Qi),579906206,h(579906206))),v4((([PrK(qa)],Qi),579906206,h(579906206))),([n(906798616)],Qi),([PrK(qa),n(906798616)],G)))))++
1`("D",Msg2((v3((([PrK(qr)],Qi),739221808,h(739221808))),([n(163596311)],G),(v3((([PrK(qa)],Qr),847315861,h(847315861))),v4((([PrK(qa)],Qr),847315861,h(847315861))),([PrK(qa),n(263604667)],G),([n(784915889)],Qr)))))++
1`("D",Msg2((v3((([PrK(qr)],Qi),739221808,h(739221808))),([n(214260804)],G),(v3((([PrK(qi)],Qr),448010398,h(448010398))),v4((([PrK(qi)],Qr),448010398,h(448010398))),([n(535680522)],Qi),([PrK(qr),n(214260804)],G)))))++
1`("D",Msg2((v3((([PrK(qr)],Qi),739221808,h(739221808))),([n(214260804)],G),(v3((([PrK(qr)],Qi),739221808,h(739221808))),v4((([PrK(qr)],Qi),739221808,h(739221808))),([n(906798616)],Qi),([PrK(qr),n(661953747)],G)))))++
1`("D",Msg2((v3((([PrK(qr)],Qi),739221808,h(739221808))),([n(214260804)],G),(v3((([PrK(qa)],Qi),47686506,h(47686506))),v4((([PrK(qa)],Qi),47686506,h(47686506))),([n(324332617)],Qi),([PrK(qa),n(589400721)],G)))))++
1`("D",Msg2((v3((([PrK(qr)],Qi),739221808,h(739221808))),([n(214260804)],G),(v3((([PrK(qa)],Qi),47686506,h(47686506))),v4((([PrK(qa)],Qi),47686506,h(47686506))),([n(501919443)],Qi),([PrK(qa),n(163596311)],G)))))++
1`("D",Msg2((v3((([PrK(qr)],Qi),739221808,h(739221808))),([n(214260804)],G),(v3((([PrK(qa)],Qi),47686506,h(47686506))),v4((([PrK(qa)],Qi),47686506,h(47686506))),([n(501919443)],Qi),([PrK(qa),n(214260804)],G)))))++
1`("D",Msg2((v3((([PrK(qr)],Qi),739221808,h(739221808))),([n(214260804)],G),(v3((([PrK(qa)],Qi),47686506,h(47686506))),v4((([PrK(qa)],Qi),47686506,h(47686506))),([n(501919443)],Qi),([PrK(qa),n(263604667)],G)))))++
1`("D",Msg2((v3((([PrK(qr)],Qi),739221808,h(739221808))),([n(214260804)],G),(v3((([PrK(qa)],Qi),47686506,h(47686506))),v4((([PrK(qa)],Qi),47686506,h(47686506))),([n(501919443)],Qi),([PrK(qa),n(324332617)],G)))))++
1`("D",Msg2((v3((([PrK(qr)],Qi),739221808,h(739221808))),([n(214260804)],G),(v3((([PrK(qa)],Qi),47686506,h(47686506))),v4((([PrK(qa)],Qi),47686506,h(47686506))),([n(501919443)],Qi),([PrK(qa),n(535680522)],G)))))++
1`("D",Msg2((v3((([PrK(qr)],Qi),739221808,h(739221808))),([n(214260804)],G),(v3((([PrK(qa)],Qi),47686506,h(47686506))),v4((([PrK(qa)],Qi),47686506,h(47686506))),([n(501919443)],Qi),([PrK(qa),n(589400721)],G)))))++
1`("D",Msg2((v3((([PrK(qr)],Qi),739221808,h(739221808))),([n(214260804)],G),(v3((([PrK(qa)],Qi),47686506,h(47686506))),v4((([PrK(qa)],Qi),47686506,h(47686506))),([n(501919443)],Qi),([PrK(qa),n(661953747)],G)))))++
1`("D",Msg2((v3((([PrK(qr)],Qi),739221808,h(739221808))),([n(214260804)],G),(v3((([PrK(qa)],Qi),47686506,h(47686506))),v4((([PrK(qa)],Qi),47686506,h(47686506))),([n(501919443)],Qi),([PrK(qa),n(784915889)],G)))))++
1`("D",Msg2((v3((([PrK(qr)],Qi),739221808,h(739221808))),([n(214260804)],G),(v3((([PrK(qa)],Qi),47686506,h(47686506))),v4((([PrK(qa)],Qi),47686506,h(47686506))),([n(501919443)],Qi),([PrK(qa),n(906798616)],G)))))++
1`("D",Msg2((v3((([PrK(qr)],Qi),739221808,h(739221808))),([n(214260804)],G),(v3((([PrK(qa)],Qi),47686506,h(47686506))),v4((([PrK(qa)],Qi),47686506,h(47686506))),([n(906798616)],Qi),([PrK(qa),n(163596311)],G)))))++
1`("D",Msg2((v3((([PrK(qr)],Qi),739221808,h(739221808))),([n(214260804)],G),(v3((([PrK(qa)],Qi),47686506,h(47686506))),v4((([PrK(qa)],Qi),47686506,h(47686506))),([n(906798616)],Qi),([PrK(qa),n(214260804)],G)))))++
1`("D",Msg2((v3((([PrK(qr)],Qi),739221808,h(739221808))),([n(214260804)],G),(v3((([PrK(qa)],Qi),47686506,h(47686506))),v4((([PrK(qa)],Qi),47686506,h(47686506))),([n(906798616)],Qi),([PrK(qa),n(263604667)],G)))))++
1`("D",Msg2((v3((([PrK(qr)],Qi),739221808,h(739221808))),([n(214260804)],G),(v3((([PrK(qa)],Qi),47686506,h(47686506))),v4((([PrK(qa)],Qi),47686506,h(47686506))),([n(906798616)],Qi),([PrK(qa),n(324332617)],G)))))++
1`("D",Msg2((v3((([PrK(qr)],Qi),739221808,h(739221808))),([n(214260804)],G),(v3((([PrK(qa)],Qi),47686506,h(47686506))),v4((([PrK(qa)],Qi),47686506,h(47686506))),([n(906798616)],Qi),([PrK(qa),n(535680522)],G)))))++
1`("D",Msg2((v3((([PrK(qr)],Qi),739221808,h(739221808))),([n(214260804)],G),(v3((([PrK(qa)],Qi),47686506,h(47686506))),v4((([PrK(qa)],Qi),47686506,h(47686506))),([n(906798616)],Qi),([PrK(qa),n(589400721)],G)))))++
1`("D",Msg2((v3((([PrK(qr)],Qi),739221808,h(739221808))),([n(214260804)],G),(v3((([PrK(qa)],Qi),47686506,h(47686506))),v4((([PrK(qa)],Qi),47686506,h(47686506))),([n(906798616)],Qi),([PrK(qa),n(661953747)],G)))))++
1`("D",Msg2((v3((([PrK(qr)],Qi),739221808,h(739221808))),([n(214260804)],G),(v3((([PrK(qa)],Qi),47686506,h(47686506))),v4((([PrK(qa)],Qi),47686506,h(47686506))),([n(906798616)],Qi),([PrK(qa),n(784915889)],G)))))++
1`("D",Msg2((v3((([PrK(qr)],Qi),739221808,h(739221808))),([n(214260804)],G),(v3((([PrK(qa)],Qi),47686506,h(47686506))),v4((([PrK(qa)],Qi),47686506,h(47686506))),([n(906798616)],Qi),([PrK(qa),n(906798616)],G)))))++
1`("D",Msg2((v3((([PrK(qr)],Qi),739221808,h(739221808))),([n(214260804)],G),(v3((([PrK(qa)],Qi),579906206,h(579906206))),v4((([PrK(qa)],Qi),579906206,h(579906206))),([n(501919443)],Qi),([PrK(qa),n(163596311)],G)))))++
1`("D",Msg2((v3((([PrK(qr)],Qi),739221808,h(739221808))),([n(214260804)],G),(v3((([PrK(qa)],Qi),579906206,h(579906206))),v4((([PrK(qa)],Qi),579906206,h(579906206))),([n(501919443)],Qi),([PrK(qa),n(214260804)],G)))))++
1`("D",Msg2((v3((([PrK(qr)],Qi),739221808,h(739221808))),([n(214260804)],G),(v3((([PrK(qa)],Qi),579906206,h(579906206))),v4((([PrK(qa)],Qi),579906206,h(579906206))),([n(501919443)],Qi),([PrK(qa),n(263604667)],G)))))++
1`("D",Msg2((v3((([PrK(qr)],Qi),739221808,h(739221808))),([n(214260804)],G),(v3((([PrK(qa)],Qi),579906206,h(579906206))),v4((([PrK(qa)],Qi),579906206,h(579906206))),([n(501919443)],Qi),([PrK(qa),n(324332617)],G)))))++
1`("D",Msg2((v3((([PrK(qr)],Qi),739221808,h(739221808))),([n(214260804)],G),(v3((([PrK(qa)],Qi),579906206,h(579906206))),v4((([PrK(qa)],Qi),579906206,h(579906206))),([n(501919443)],Qi),([PrK(qa),n(535680522)],G)))))++
1`("D",Msg2((v3((([PrK(qr)],Qi),739221808,h(739221808))),([n(214260804)],G),(v3((([PrK(qa)],Qi),579906206,h(579906206))),v4((([PrK(qa)],Qi),579906206,h(579906206))),([n(501919443)],Qi),([PrK(qa),n(589400721)],G)))))++
1`("D",Msg2((v3((([PrK(qr)],Qi),739221808,h(739221808))),([n(214260804)],G),(v3((([PrK(qa)],Qi),579906206,h(579906206))),v4((([PrK(qa)],Qi),579906206,h(579906206))),([n(501919443)],Qi),([PrK(qa),n(661953747)],G)))))++
1`("D",Msg2((v3((([PrK(qr)],Qi),739221808,h(739221808))),([n(214260804)],G),(v3((([PrK(qa)],Qi),579906206,h(579906206))),v4((([PrK(qa)],Qi),579906206,h(579906206))),([n(501919443)],Qi),([PrK(qa),n(784915889)],G)))))++
1`("D",Msg2((v3((([PrK(qr)],Qi),739221808,h(739221808))),([n(214260804)],G),(v3((([PrK(qa)],Qi),579906206,h(579906206))),v4((([PrK(qa)],Qi),579906206,h(579906206))),([n(501919443)],Qi),([PrK(qa),n(906798616)],G)))))++
1`("D",Msg2((v3((([PrK(qr)],Qi),739221808,h(739221808))),([n(214260804)],G),(v3((([PrK(qa)],Qi),579906206,h(579906206))),v4((([PrK(qa)],Qi),579906206,h(579906206))),([n(906798616)],Qi),([PrK(qa),n(163596311)],G)))))++
1`("D",Msg2((v3((([PrK(qr)],Qi),739221808,h(739221808))),([n(214260804)],G),(v3((([PrK(qa)],Qi),579906206,h(579906206))),v4((([PrK(qa)],Qi),579906206,h(579906206))),([n(906798616)],Qi),([PrK(qa),n(214260804)],G)))))++
1`("D",Msg2((v3((([PrK(qr)],Qi),739221808,h(739221808))),([n(214260804)],G),(v3((([PrK(qa)],Qi),579906206,h(579906206))),v4((([PrK(qa)],Qi),579906206,h(579906206))),([n(906798616)],Qi),([PrK(qa),n(263604667)],G)))))++
1`("D",Msg2((v3((([PrK(qr)],Qi),739221808,h(739221808))),([n(214260804)],G),(v3((([PrK(qa)],Qi),579906206,h(579906206))),v4((([PrK(qa)],Qi),579906206,h(579906206))),([n(906798616)],Qi),([PrK(qa),n(324332617)],G)))))++
1`("D",Msg2((v3((([PrK(qr)],Qi),739221808,h(739221808))),([n(214260804)],G),(v3((([PrK(qa)],Qi),579906206,h(579906206))),v4((([PrK(qa)],Qi),579906206,h(579906206))),([n(906798616)],Qi),([PrK(qa),n(535680522)],G)))))++
1`("D",Msg2((v3((([PrK(qr)],Qi),739221808,h(739221808))),([n(214260804)],G),(v3((([PrK(qa)],Qi),579906206,h(579906206))),v4((([PrK(qa)],Qi),579906206,h(579906206))),([n(906798616)],Qi),([PrK(qa),n(589400721)],G)))))++
1`("D",Msg2((v3((([PrK(qr)],Qi),739221808,h(739221808))),([n(214260804)],G),(v3((([PrK(qa)],Qi),579906206,h(579906206))),v4((([PrK(qa)],Qi),579906206,h(579906206))),([n(906798616)],Qi),([PrK(qa),n(661953747)],G)))))++
1`("D",Msg2((v3((([PrK(qr)],Qi),739221808,h(739221808))),([n(214260804)],G),(v3((([PrK(qa)],Qi),579906206,h(579906206))),v4((([PrK(qa)],Qi),579906206,h(579906206))),([n(906798616)],Qi),([PrK(qa),n(784915889)],G)))))++
1`("D",Msg2((v3((([PrK(qr)],Qi),739221808,h(739221808))),([n(214260804)],G),(v3((([PrK(qa)],Qi),579906206,h(579906206))),v4((([PrK(qa)],Qi),579906206,h(579906206))),([n(906798616)],Qi),([PrK(qa),n(906798616)],G)))))++
1`("D",Msg2((v3((([PrK(qr)],Qi),739221808,h(739221808))),([n(214260804)],G),(v3((([PrK(qa)],Qr),847315861,h(847315861))),v4((([PrK(qa)],Qr),847315861,h(847315861))),([PrK(qa),n(263604667)],G),([n(784915889)],Qr)))))++
1`("D",Msg2((v3((([PrK(qr)],Qi),739221808,h(739221808))),([n(263604667)],G),(v3((([PrK(qi)],Qr),448010398,h(448010398))),v4((([PrK(qi)],Qr),448010398,h(448010398))),([n(535680522)],Qi),([PrK(qr),n(214260804)],G)))))++
1`("D",Msg2((v3((([PrK(qr)],Qi),739221808,h(739221808))),([n(263604667)],G),(v3((([PrK(qr)],Qi),739221808,h(739221808))),v4((([PrK(qr)],Qi),739221808,h(739221808))),([n(906798616)],Qi),([PrK(qr),n(661953747)],G)))))++
1`("D",Msg2((v3((([PrK(qr)],Qi),739221808,h(739221808))),([n(263604667)],G),(v3((([PrK(qa)],Qi),47686506,h(47686506))),v4((([PrK(qa)],Qi),47686506,h(47686506))),([n(324332617)],Qi),([PrK(qa),n(589400721)],G)))))++
1`("D",Msg2((v3((([PrK(qr)],Qi),739221808,h(739221808))),([n(263604667)],G),(v3((([PrK(qa)],Qi),47686506,h(47686506))),v4((([PrK(qa)],Qi),47686506,h(47686506))),([n(501919443)],Qi),([PrK(qa),n(163596311)],G)))))++
1`("D",Msg2((v3((([PrK(qr)],Qi),739221808,h(739221808))),([n(263604667)],G),(v3((([PrK(qa)],Qi),47686506,h(47686506))),v4((([PrK(qa)],Qi),47686506,h(47686506))),([n(501919443)],Qi),([PrK(qa),n(214260804)],G)))))++
1`("D",Msg2((v3((([PrK(qr)],Qi),739221808,h(739221808))),([n(263604667)],G),(v3((([PrK(qa)],Qi),47686506,h(47686506))),v4((([PrK(qa)],Qi),47686506,h(47686506))),([n(501919443)],Qi),([PrK(qa),n(263604667)],G)))))++
1`("D",Msg2((v3((([PrK(qr)],Qi),739221808,h(739221808))),([n(263604667)],G),(v3((([PrK(qa)],Qi),47686506,h(47686506))),v4((([PrK(qa)],Qi),47686506,h(47686506))),([n(501919443)],Qi),([PrK(qa),n(324332617)],G)))))++
1`("D",Msg2((v3((([PrK(qr)],Qi),739221808,h(739221808))),([n(263604667)],G),(v3((([PrK(qa)],Qi),47686506,h(47686506))),v4((([PrK(qa)],Qi),47686506,h(47686506))),([n(501919443)],Qi),([PrK(qa),n(535680522)],G)))))++
1`("D",Msg2((v3((([PrK(qr)],Qi),739221808,h(739221808))),([n(263604667)],G),(v3((([PrK(qa)],Qi),47686506,h(47686506))),v4((([PrK(qa)],Qi),47686506,h(47686506))),([n(501919443)],Qi),([PrK(qa),n(589400721)],G)))))++
1`("D",Msg2((v3((([PrK(qr)],Qi),739221808,h(739221808))),([n(263604667)],G),(v3((([PrK(qa)],Qi),47686506,h(47686506))),v4((([PrK(qa)],Qi),47686506,h(47686506))),([n(501919443)],Qi),([PrK(qa),n(661953747)],G)))))++
1`("D",Msg2((v3((([PrK(qr)],Qi),739221808,h(739221808))),([n(263604667)],G),(v3((([PrK(qa)],Qi),47686506,h(47686506))),v4((([PrK(qa)],Qi),47686506,h(47686506))),([n(501919443)],Qi),([PrK(qa),n(784915889)],G)))))++
1`("D",Msg2((v3((([PrK(qr)],Qi),739221808,h(739221808))),([n(263604667)],G),(v3((([PrK(qa)],Qi),47686506,h(47686506))),v4((([PrK(qa)],Qi),47686506,h(47686506))),([n(501919443)],Qi),([PrK(qa),n(906798616)],G)))))++
1`("D",Msg2((v3((([PrK(qr)],Qi),739221808,h(739221808))),([n(263604667)],G),(v3((([PrK(qa)],Qi),47686506,h(47686506))),v4((([PrK(qa)],Qi),47686506,h(47686506))),([n(906798616)],Qi),([PrK(qa),n(163596311)],G)))))++
1`("D",Msg2((v3((([PrK(qr)],Qi),739221808,h(739221808))),([n(263604667)],G),(v3((([PrK(qa)],Qi),47686506,h(47686506))),v4((([PrK(qa)],Qi),47686506,h(47686506))),([n(906798616)],Qi),([PrK(qa),n(214260804)],G)))))++
1`("D",Msg2((v3((([PrK(qr)],Qi),739221808,h(739221808))),([n(263604667)],G),(v3((([PrK(qa)],Qi),47686506,h(47686506))),v4((([PrK(qa)],Qi),47686506,h(47686506))),([n(906798616)],Qi),([PrK(qa),n(263604667)],G)))))++
1`("D",Msg2((v3((([PrK(qr)],Qi),739221808,h(739221808))),([n(263604667)],G),(v3((([PrK(qa)],Qi),47686506,h(47686506))),v4((([PrK(qa)],Qi),47686506,h(47686506))),([n(906798616)],Qi),([PrK(qa),n(324332617)],G)))))++
1`("D",Msg2((v3((([PrK(qr)],Qi),739221808,h(739221808))),([n(263604667)],G),(v3((([PrK(qa)],Qi),47686506,h(47686506))),v4((([PrK(qa)],Qi),47686506,h(47686506))),([n(906798616)],Qi),([PrK(qa),n(535680522)],G)))))++
1`("D",Msg2((v3((([PrK(qr)],Qi),739221808,h(739221808))),([n(263604667)],G),(v3((([PrK(qa)],Qi),47686506,h(47686506))),v4((([PrK(qa)],Qi),47686506,h(47686506))),([n(906798616)],Qi),([PrK(qa),n(589400721)],G)))))++
1`("D",Msg2((v3((([PrK(qr)],Qi),739221808,h(739221808))),([n(263604667)],G),(v3((([PrK(qa)],Qi),47686506,h(47686506))),v4((([PrK(qa)],Qi),47686506,h(47686506))),([n(906798616)],Qi),([PrK(qa),n(661953747)],G)))))++
1`("D",Msg2((v3((([PrK(qr)],Qi),739221808,h(739221808))),([n(263604667)],G),(v3((([PrK(qa)],Qi),47686506,h(47686506))),v4((([PrK(qa)],Qi),47686506,h(47686506))),([n(906798616)],Qi),([PrK(qa),n(784915889)],G)))))++
1`("D",Msg2((v3((([PrK(qr)],Qi),739221808,h(739221808))),([n(263604667)],G),(v3((([PrK(qa)],Qi),47686506,h(47686506))),v4((([PrK(qa)],Qi),47686506,h(47686506))),([n(906798616)],Qi),([PrK(qa),n(906798616)],G)))))++
1`("D",Msg2((v3((([PrK(qr)],Qi),739221808,h(739221808))),([n(263604667)],G),(v3((([PrK(qa)],Qi),579906206,h(579906206))),v4((([PrK(qa)],Qi),579906206,h(579906206))),([n(501919443)],Qi),([PrK(qa),n(163596311)],G)))))++
1`("D",Msg2((v3((([PrK(qr)],Qi),739221808,h(739221808))),([n(263604667)],G),(v3((([PrK(qa)],Qi),579906206,h(579906206))),v4((([PrK(qa)],Qi),579906206,h(579906206))),([n(501919443)],Qi),([PrK(qa),n(214260804)],G)))))++
1`("D",Msg2((v3((([PrK(qr)],Qi),739221808,h(739221808))),([n(263604667)],G),(v3((([PrK(qa)],Qi),579906206,h(579906206))),v4((([PrK(qa)],Qi),579906206,h(579906206))),([n(501919443)],Qi),([PrK(qa),n(263604667)],G)))))++
1`("D",Msg2((v3((([PrK(qr)],Qi),739221808,h(739221808))),([n(263604667)],G),(v3((([PrK(qa)],Qi),579906206,h(579906206))),v4((([PrK(qa)],Qi),579906206,h(579906206))),([n(501919443)],Qi),([PrK(qa),n(324332617)],G)))))++
1`("D",Msg2((v3((([PrK(qr)],Qi),739221808,h(739221808))),([n(263604667)],G),(v3((([PrK(qa)],Qi),579906206,h(579906206))),v4((([PrK(qa)],Qi),579906206,h(579906206))),([n(501919443)],Qi),([PrK(qa),n(535680522)],G)))))++
1`("D",Msg2((v3((([PrK(qr)],Qi),739221808,h(739221808))),([n(263604667)],G),(v3((([PrK(qa)],Qi),579906206,h(579906206))),v4((([PrK(qa)],Qi),579906206,h(579906206))),([n(501919443)],Qi),([PrK(qa),n(589400721)],G)))))++
1`("D",Msg2((v3((([PrK(qr)],Qi),739221808,h(739221808))),([n(263604667)],G),(v3((([PrK(qa)],Qi),579906206,h(579906206))),v4((([PrK(qa)],Qi),579906206,h(579906206))),([n(501919443)],Qi),([PrK(qa),n(661953747)],G)))))++
1`("D",Msg2((v3((([PrK(qr)],Qi),739221808,h(739221808))),([n(263604667)],G),(v3((([PrK(qa)],Qi),579906206,h(579906206))),v4((([PrK(qa)],Qi),579906206,h(579906206))),([n(501919443)],Qi),([PrK(qa),n(784915889)],G)))))++
1`("D",Msg2((v3((([PrK(qr)],Qi),739221808,h(739221808))),([n(263604667)],G),(v3((([PrK(qa)],Qi),579906206,h(579906206))),v4((([PrK(qa)],Qi),579906206,h(579906206))),([n(501919443)],Qi),([PrK(qa),n(906798616)],G)))))++
1`("D",Msg2((v3((([PrK(qr)],Qi),739221808,h(739221808))),([n(263604667)],G),(v3((([PrK(qa)],Qi),579906206,h(579906206))),v4((([PrK(qa)],Qi),579906206,h(579906206))),([n(906798616)],Qi),([PrK(qa),n(163596311)],G)))))++
1`("D",Msg2((v3((([PrK(qr)],Qi),739221808,h(739221808))),([n(263604667)],G),(v3((([PrK(qa)],Qi),579906206,h(579906206))),v4((([PrK(qa)],Qi),579906206,h(579906206))),([n(906798616)],Qi),([PrK(qa),n(214260804)],G)))))++
1`("D",Msg2((v3((([PrK(qr)],Qi),739221808,h(739221808))),([n(263604667)],G),(v3((([PrK(qa)],Qi),579906206,h(579906206))),v4((([PrK(qa)],Qi),579906206,h(579906206))),([n(906798616)],Qi),([PrK(qa),n(263604667)],G)))))++
1`("D",Msg2((v3((([PrK(qr)],Qi),739221808,h(739221808))),([n(263604667)],G),(v3((([PrK(qa)],Qi),579906206,h(579906206))),v4((([PrK(qa)],Qi),579906206,h(579906206))),([n(906798616)],Qi),([PrK(qa),n(324332617)],G)))))++
1`("D",Msg2((v3((([PrK(qr)],Qi),739221808,h(739221808))),([n(263604667)],G),(v3((([PrK(qa)],Qi),579906206,h(579906206))),v4((([PrK(qa)],Qi),579906206,h(579906206))),([n(906798616)],Qi),([PrK(qa),n(535680522)],G)))))++
1`("D",Msg2((v3((([PrK(qr)],Qi),739221808,h(739221808))),([n(263604667)],G),(v3((([PrK(qa)],Qi),579906206,h(579906206))),v4((([PrK(qa)],Qi),579906206,h(579906206))),([n(906798616)],Qi),([PrK(qa),n(589400721)],G)))))++
1`("D",Msg2((v3((([PrK(qr)],Qi),739221808,h(739221808))),([n(263604667)],G),(v3((([PrK(qa)],Qi),579906206,h(579906206))),v4((([PrK(qa)],Qi),579906206,h(579906206))),([n(906798616)],Qi),([PrK(qa),n(661953747)],G)))))++
1`("D",Msg2((v3((([PrK(qr)],Qi),739221808,h(739221808))),([n(263604667)],G),(v3((([PrK(qa)],Qi),579906206,h(579906206))),v4((([PrK(qa)],Qi),579906206,h(579906206))),([n(906798616)],Qi),([PrK(qa),n(784915889)],G)))))++
1`("D",Msg2((v3((([PrK(qr)],Qi),739221808,h(739221808))),([n(263604667)],G),(v3((([PrK(qa)],Qi),579906206,h(579906206))),v4((([PrK(qa)],Qi),579906206,h(579906206))),([n(906798616)],Qi),([PrK(qa),n(906798616)],G)))))++
1`("D",Msg2((v3((([PrK(qr)],Qi),739221808,h(739221808))),([n(263604667)],G),(v3((([PrK(qa)],Qr),847315861,h(847315861))),v4((([PrK(qa)],Qr),847315861,h(847315861))),([PrK(qa),n(263604667)],G),([n(784915889)],Qr)))))++
1`("D",Msg2((v3((([PrK(qr)],Qi),739221808,h(739221808))),([n(324332617)],G),(v3((([PrK(qi)],Qr),448010398,h(448010398))),v4((([PrK(qi)],Qr),448010398,h(448010398))),([n(535680522)],Qi),([PrK(qr),n(214260804)],G)))))++
1`("D",Msg2((v3((([PrK(qr)],Qi),739221808,h(739221808))),([n(324332617)],G),(v3((([PrK(qr)],Qi),739221808,h(739221808))),v4((([PrK(qr)],Qi),739221808,h(739221808))),([n(906798616)],Qi),([PrK(qr),n(661953747)],G)))))++
1`("D",Msg2((v3((([PrK(qr)],Qi),739221808,h(739221808))),([n(324332617)],G),(v3((([PrK(qa)],Qi),47686506,h(47686506))),v4((([PrK(qa)],Qi),47686506,h(47686506))),([n(324332617)],Qi),([PrK(qa),n(589400721)],G)))))++
1`("D",Msg2((v3((([PrK(qr)],Qi),739221808,h(739221808))),([n(324332617)],G),(v3((([PrK(qa)],Qi),47686506,h(47686506))),v4((([PrK(qa)],Qi),47686506,h(47686506))),([n(501919443)],Qi),([PrK(qa),n(163596311)],G)))))++
1`("D",Msg2((v3((([PrK(qr)],Qi),739221808,h(739221808))),([n(324332617)],G),(v3((([PrK(qa)],Qi),47686506,h(47686506))),v4((([PrK(qa)],Qi),47686506,h(47686506))),([n(501919443)],Qi),([PrK(qa),n(214260804)],G)))))++
1`("D",Msg2((v3((([PrK(qr)],Qi),739221808,h(739221808))),([n(324332617)],G),(v3((([PrK(qa)],Qi),47686506,h(47686506))),v4((([PrK(qa)],Qi),47686506,h(47686506))),([n(501919443)],Qi),([PrK(qa),n(263604667)],G)))))++
1`("D",Msg2((v3((([PrK(qr)],Qi),739221808,h(739221808))),([n(324332617)],G),(v3((([PrK(qa)],Qi),47686506,h(47686506))),v4((([PrK(qa)],Qi),47686506,h(47686506))),([n(501919443)],Qi),([PrK(qa),n(324332617)],G)))))++
1`("D",Msg2((v3((([PrK(qr)],Qi),739221808,h(739221808))),([n(324332617)],G),(v3((([PrK(qa)],Qi),47686506,h(47686506))),v4((([PrK(qa)],Qi),47686506,h(47686506))),([n(501919443)],Qi),([PrK(qa),n(535680522)],G)))))++
1`("D",Msg2((v3((([PrK(qr)],Qi),739221808,h(739221808))),([n(324332617)],G),(v3((([PrK(qa)],Qi),47686506,h(47686506))),v4((([PrK(qa)],Qi),47686506,h(47686506))),([n(501919443)],Qi),([PrK(qa),n(589400721)],G)))))++
1`("D",Msg2((v3((([PrK(qr)],Qi),739221808,h(739221808))),([n(324332617)],G),(v3((([PrK(qa)],Qi),47686506,h(47686506))),v4((([PrK(qa)],Qi),47686506,h(47686506))),([n(501919443)],Qi),([PrK(qa),n(661953747)],G)))))++
1`("D",Msg2((v3((([PrK(qr)],Qi),739221808,h(739221808))),([n(324332617)],G),(v3((([PrK(qa)],Qi),47686506,h(47686506))),v4((([PrK(qa)],Qi),47686506,h(47686506))),([n(501919443)],Qi),([PrK(qa),n(784915889)],G)))))++
1`("D",Msg2((v3((([PrK(qr)],Qi),739221808,h(739221808))),([n(324332617)],G),(v3((([PrK(qa)],Qi),47686506,h(47686506))),v4((([PrK(qa)],Qi),47686506,h(47686506))),([n(501919443)],Qi),([PrK(qa),n(906798616)],G)))))++
1`("D",Msg2((v3((([PrK(qr)],Qi),739221808,h(739221808))),([n(324332617)],G),(v3((([PrK(qa)],Qi),47686506,h(47686506))),v4((([PrK(qa)],Qi),47686506,h(47686506))),([n(906798616)],Qi),([PrK(qa),n(163596311)],G)))))++
1`("D",Msg2((v3((([PrK(qr)],Qi),739221808,h(739221808))),([n(324332617)],G),(v3((([PrK(qa)],Qi),47686506,h(47686506))),v4((([PrK(qa)],Qi),47686506,h(47686506))),([n(906798616)],Qi),([PrK(qa),n(214260804)],G)))))++
1`("D",Msg2((v3((([PrK(qr)],Qi),739221808,h(739221808))),([n(324332617)],G),(v3((([PrK(qa)],Qi),47686506,h(47686506))),v4((([PrK(qa)],Qi),47686506,h(47686506))),([n(906798616)],Qi),([PrK(qa),n(263604667)],G)))))++
1`("D",Msg2((v3((([PrK(qr)],Qi),739221808,h(739221808))),([n(324332617)],G),(v3((([PrK(qa)],Qi),47686506,h(47686506))),v4((([PrK(qa)],Qi),47686506,h(47686506))),([n(906798616)],Qi),([PrK(qa),n(324332617)],G)))))++
1`("D",Msg2((v3((([PrK(qr)],Qi),739221808,h(739221808))),([n(324332617)],G),(v3((([PrK(qa)],Qi),47686506,h(47686506))),v4((([PrK(qa)],Qi),47686506,h(47686506))),([n(906798616)],Qi),([PrK(qa),n(535680522)],G)))))++
1`("D",Msg2((v3((([PrK(qr)],Qi),739221808,h(739221808))),([n(324332617)],G),(v3((([PrK(qa)],Qi),47686506,h(47686506))),v4((([PrK(qa)],Qi),47686506,h(47686506))),([n(906798616)],Qi),([PrK(qa),n(589400721)],G)))))++
1`("D",Msg2((v3((([PrK(qr)],Qi),739221808,h(739221808))),([n(324332617)],G),(v3((([PrK(qa)],Qi),47686506,h(47686506))),v4((([PrK(qa)],Qi),47686506,h(47686506))),([n(906798616)],Qi),([PrK(qa),n(661953747)],G)))))++
1`("D",Msg2((v3((([PrK(qr)],Qi),739221808,h(739221808))),([n(324332617)],G),(v3((([PrK(qa)],Qi),47686506,h(47686506))),v4((([PrK(qa)],Qi),47686506,h(47686506))),([n(906798616)],Qi),([PrK(qa),n(784915889)],G)))))++
1`("D",Msg2((v3((([PrK(qr)],Qi),739221808,h(739221808))),([n(324332617)],G),(v3((([PrK(qa)],Qi),47686506,h(47686506))),v4((([PrK(qa)],Qi),47686506,h(47686506))),([n(906798616)],Qi),([PrK(qa),n(906798616)],G)))))++
1`("D",Msg2((v3((([PrK(qr)],Qi),739221808,h(739221808))),([n(324332617)],G),(v3((([PrK(qa)],Qi),579906206,h(579906206))),v4((([PrK(qa)],Qi),579906206,h(579906206))),([n(501919443)],Qi),([PrK(qa),n(163596311)],G)))))++
1`("D",Msg2((v3((([PrK(qr)],Qi),739221808,h(739221808))),([n(324332617)],G),(v3((([PrK(qa)],Qi),579906206,h(579906206))),v4((([PrK(qa)],Qi),579906206,h(579906206))),([n(501919443)],Qi),([PrK(qa),n(214260804)],G)))))++
1`("D",Msg2((v3((([PrK(qr)],Qi),739221808,h(739221808))),([n(324332617)],G),(v3((([PrK(qa)],Qi),579906206,h(579906206))),v4((([PrK(qa)],Qi),579906206,h(579906206))),([n(501919443)],Qi),([PrK(qa),n(263604667)],G)))))++
1`("D",Msg2((v3((([PrK(qr)],Qi),739221808,h(739221808))),([n(324332617)],G),(v3((([PrK(qa)],Qi),579906206,h(579906206))),v4((([PrK(qa)],Qi),579906206,h(579906206))),([n(501919443)],Qi),([PrK(qa),n(324332617)],G)))))++
1`("D",Msg2((v3((([PrK(qr)],Qi),739221808,h(739221808))),([n(324332617)],G),(v3((([PrK(qa)],Qi),579906206,h(579906206))),v4((([PrK(qa)],Qi),579906206,h(579906206))),([n(501919443)],Qi),([PrK(qa),n(535680522)],G)))))++
1`("D",Msg2((v3((([PrK(qr)],Qi),739221808,h(739221808))),([n(324332617)],G),(v3((([PrK(qa)],Qi),579906206,h(579906206))),v4((([PrK(qa)],Qi),579906206,h(579906206))),([n(501919443)],Qi),([PrK(qa),n(589400721)],G)))))++
1`("D",Msg2((v3((([PrK(qr)],Qi),739221808,h(739221808))),([n(324332617)],G),(v3((([PrK(qa)],Qi),579906206,h(579906206))),v4((([PrK(qa)],Qi),579906206,h(579906206))),([n(501919443)],Qi),([PrK(qa),n(661953747)],G)))))++
1`("D",Msg2((v3((([PrK(qr)],Qi),739221808,h(739221808))),([n(324332617)],G),(v3((([PrK(qa)],Qi),579906206,h(579906206))),v4((([PrK(qa)],Qi),579906206,h(579906206))),([n(501919443)],Qi),([PrK(qa),n(784915889)],G)))))++
1`("D",Msg2((v3((([PrK(qr)],Qi),739221808,h(739221808))),([n(324332617)],G),(v3((([PrK(qa)],Qi),579906206,h(579906206))),v4((([PrK(qa)],Qi),579906206,h(579906206))),([n(501919443)],Qi),([PrK(qa),n(906798616)],G)))))++
1`("D",Msg2((v3((([PrK(qr)],Qi),739221808,h(739221808))),([n(324332617)],G),(v3((([PrK(qa)],Qi),579906206,h(579906206))),v4((([PrK(qa)],Qi),579906206,h(579906206))),([n(906798616)],Qi),([PrK(qa),n(163596311)],G)))))++
1`("D",Msg2((v3((([PrK(qr)],Qi),739221808,h(739221808))),([n(324332617)],G),(v3((([PrK(qa)],Qi),579906206,h(579906206))),v4((([PrK(qa)],Qi),579906206,h(579906206))),([n(906798616)],Qi),([PrK(qa),n(214260804)],G)))))++
1`("D",Msg2((v3((([PrK(qr)],Qi),739221808,h(739221808))),([n(324332617)],G),(v3((([PrK(qa)],Qi),579906206,h(579906206))),v4((([PrK(qa)],Qi),579906206,h(579906206))),([n(906798616)],Qi),([PrK(qa),n(263604667)],G)))))++
1`("D",Msg2((v3((([PrK(qr)],Qi),739221808,h(739221808))),([n(324332617)],G),(v3((([PrK(qa)],Qi),579906206,h(579906206))),v4((([PrK(qa)],Qi),579906206,h(579906206))),([n(906798616)],Qi),([PrK(qa),n(324332617)],G)))))++
1`("D",Msg2((v3((([PrK(qr)],Qi),739221808,h(739221808))),([n(324332617)],G),(v3((([PrK(qa)],Qi),579906206,h(579906206))),v4((([PrK(qa)],Qi),579906206,h(579906206))),([n(906798616)],Qi),([PrK(qa),n(535680522)],G)))))++
1`("D",Msg2((v3((([PrK(qr)],Qi),739221808,h(739221808))),([n(324332617)],G),(v3((([PrK(qa)],Qi),579906206,h(579906206))),v4((([PrK(qa)],Qi),579906206,h(579906206))),([n(906798616)],Qi),([PrK(qa),n(589400721)],G)))))++
1`("D",Msg2((v3((([PrK(qr)],Qi),739221808,h(739221808))),([n(324332617)],G),(v3((([PrK(qa)],Qi),579906206,h(579906206))),v4((([PrK(qa)],Qi),579906206,h(579906206))),([n(906798616)],Qi),([PrK(qa),n(661953747)],G)))))++
1`("D",Msg2((v3((([PrK(qr)],Qi),739221808,h(739221808))),([n(324332617)],G),(v3((([PrK(qa)],Qi),579906206,h(579906206))),v4((([PrK(qa)],Qi),579906206,h(579906206))),([n(906798616)],Qi),([PrK(qa),n(784915889)],G)))))++
1`("D",Msg2((v3((([PrK(qr)],Qi),739221808,h(739221808))),([n(324332617)],G),(v3((([PrK(qa)],Qi),579906206,h(579906206))),v4((([PrK(qa)],Qi),579906206,h(579906206))),([n(906798616)],Qi),([PrK(qa),n(906798616)],G)))))++
1`("D",Msg2((v3((([PrK(qr)],Qi),739221808,h(739221808))),([n(324332617)],G),(v3((([PrK(qa)],Qr),847315861,h(847315861))),v4((([PrK(qa)],Qr),847315861,h(847315861))),([PrK(qa),n(263604667)],G),([n(784915889)],Qr)))))++
1`("D",Msg2((v3((([PrK(qr)],Qi),739221808,h(739221808))),([n(501919443)],G),(v3((([PrK(qi)],Qr),448010398,h(448010398))),v4((([PrK(qi)],Qr),448010398,h(448010398))),([n(535680522)],Qi),([PrK(qr),n(214260804)],G)))))++
1`("D",Msg2((v3((([PrK(qr)],Qi),739221808,h(739221808))),([n(501919443)],G),(v3((([PrK(qr)],Qi),739221808,h(739221808))),v4((([PrK(qr)],Qi),739221808,h(739221808))),([n(906798616)],Qi),([PrK(qr),n(661953747)],G)))))++
1`("D",Msg2((v3((([PrK(qr)],Qi),739221808,h(739221808))),([n(501919443)],G),(v3((([PrK(qa)],Qi),47686506,h(47686506))),v4((([PrK(qa)],Qi),47686506,h(47686506))),([n(324332617)],Qi),([PrK(qa),n(589400721)],G)))))++
1`("D",Msg2((v3((([PrK(qr)],Qi),739221808,h(739221808))),([n(501919443)],G),(v3((([PrK(qa)],Qi),47686506,h(47686506))),v4((([PrK(qa)],Qi),47686506,h(47686506))),([n(501919443)],Qi),([PrK(qa),n(163596311)],G)))))++
1`("D",Msg2((v3((([PrK(qr)],Qi),739221808,h(739221808))),([n(501919443)],G),(v3((([PrK(qa)],Qi),47686506,h(47686506))),v4((([PrK(qa)],Qi),47686506,h(47686506))),([n(501919443)],Qi),([PrK(qa),n(214260804)],G)))))++
1`("D",Msg2((v3((([PrK(qr)],Qi),739221808,h(739221808))),([n(501919443)],G),(v3((([PrK(qa)],Qi),47686506,h(47686506))),v4((([PrK(qa)],Qi),47686506,h(47686506))),([n(501919443)],Qi),([PrK(qa),n(263604667)],G)))))++
1`("D",Msg2((v3((([PrK(qr)],Qi),739221808,h(739221808))),([n(501919443)],G),(v3((([PrK(qa)],Qi),47686506,h(47686506))),v4((([PrK(qa)],Qi),47686506,h(47686506))),([n(501919443)],Qi),([PrK(qa),n(324332617)],G)))))++
1`("D",Msg2((v3((([PrK(qr)],Qi),739221808,h(739221808))),([n(501919443)],G),(v3((([PrK(qa)],Qi),47686506,h(47686506))),v4((([PrK(qa)],Qi),47686506,h(47686506))),([n(501919443)],Qi),([PrK(qa),n(535680522)],G)))))++
1`("D",Msg2((v3((([PrK(qr)],Qi),739221808,h(739221808))),([n(501919443)],G),(v3((([PrK(qa)],Qi),47686506,h(47686506))),v4((([PrK(qa)],Qi),47686506,h(47686506))),([n(501919443)],Qi),([PrK(qa),n(589400721)],G)))))++
1`("D",Msg2((v3((([PrK(qr)],Qi),739221808,h(739221808))),([n(501919443)],G),(v3((([PrK(qa)],Qi),47686506,h(47686506))),v4((([PrK(qa)],Qi),47686506,h(47686506))),([n(501919443)],Qi),([PrK(qa),n(661953747)],G)))))++
1`("D",Msg2((v3((([PrK(qr)],Qi),739221808,h(739221808))),([n(501919443)],G),(v3((([PrK(qa)],Qi),47686506,h(47686506))),v4((([PrK(qa)],Qi),47686506,h(47686506))),([n(501919443)],Qi),([PrK(qa),n(784915889)],G)))))++
1`("D",Msg2((v3((([PrK(qr)],Qi),739221808,h(739221808))),([n(501919443)],G),(v3((([PrK(qa)],Qi),47686506,h(47686506))),v4((([PrK(qa)],Qi),47686506,h(47686506))),([n(501919443)],Qi),([PrK(qa),n(906798616)],G)))))++
1`("D",Msg2((v3((([PrK(qr)],Qi),739221808,h(739221808))),([n(501919443)],G),(v3((([PrK(qa)],Qi),579906206,h(579906206))),v4((([PrK(qa)],Qi),579906206,h(579906206))),([n(501919443)],Qi),([PrK(qa),n(163596311)],G)))))++
1`("D",Msg2((v3((([PrK(qr)],Qi),739221808,h(739221808))),([n(501919443)],G),(v3((([PrK(qa)],Qi),579906206,h(579906206))),v4((([PrK(qa)],Qi),579906206,h(579906206))),([n(501919443)],Qi),([PrK(qa),n(214260804)],G)))))++
1`("D",Msg2((v3((([PrK(qr)],Qi),739221808,h(739221808))),([n(501919443)],G),(v3((([PrK(qa)],Qi),579906206,h(579906206))),v4((([PrK(qa)],Qi),579906206,h(579906206))),([n(501919443)],Qi),([PrK(qa),n(263604667)],G)))))++
1`("D",Msg2((v3((([PrK(qr)],Qi),739221808,h(739221808))),([n(501919443)],G),(v3((([PrK(qa)],Qi),579906206,h(579906206))),v4((([PrK(qa)],Qi),579906206,h(579906206))),([n(501919443)],Qi),([PrK(qa),n(324332617)],G)))))++
1`("D",Msg2((v3((([PrK(qr)],Qi),739221808,h(739221808))),([n(501919443)],G),(v3((([PrK(qa)],Qi),579906206,h(579906206))),v4((([PrK(qa)],Qi),579906206,h(579906206))),([n(501919443)],Qi),([PrK(qa),n(535680522)],G)))))++
1`("D",Msg2((v3((([PrK(qr)],Qi),739221808,h(739221808))),([n(501919443)],G),(v3((([PrK(qa)],Qi),579906206,h(579906206))),v4((([PrK(qa)],Qi),579906206,h(579906206))),([n(501919443)],Qi),([PrK(qa),n(589400721)],G)))))++
1`("D",Msg2((v3((([PrK(qr)],Qi),739221808,h(739221808))),([n(501919443)],G),(v3((([PrK(qa)],Qi),579906206,h(579906206))),v4((([PrK(qa)],Qi),579906206,h(579906206))),([n(501919443)],Qi),([PrK(qa),n(661953747)],G)))))++
1`("D",Msg2((v3((([PrK(qr)],Qi),739221808,h(739221808))),([n(501919443)],G),(v3((([PrK(qa)],Qi),579906206,h(579906206))),v4((([PrK(qa)],Qi),579906206,h(579906206))),([n(501919443)],Qi),([PrK(qa),n(784915889)],G)))))++
1`("D",Msg2((v3((([PrK(qr)],Qi),739221808,h(739221808))),([n(501919443)],G),(v3((([PrK(qa)],Qi),579906206,h(579906206))),v4((([PrK(qa)],Qi),579906206,h(579906206))),([n(501919443)],Qi),([PrK(qa),n(906798616)],G)))))++
1`("D",Msg2((v3((([PrK(qr)],Qi),739221808,h(739221808))),([n(501919443)],G),(v3((([PrK(qa)],Qr),847315861,h(847315861))),v4((([PrK(qa)],Qr),847315861,h(847315861))),([PrK(qa),n(263604667)],G),([n(784915889)],Qr)))))++
1`("D",Msg2((v3((([PrK(qr)],Qi),739221808,h(739221808))),([n(535680522)],G),(v3((([PrK(qi)],Qr),448010398,h(448010398))),v4((([PrK(qi)],Qr),448010398,h(448010398))),([n(535680522)],Qi),([PrK(qr),n(214260804)],G)))))++
1`("D",Msg2((v3((([PrK(qr)],Qi),739221808,h(739221808))),([n(535680522)],G),(v3((([PrK(qr)],Qi),739221808,h(739221808))),v4((([PrK(qr)],Qi),739221808,h(739221808))),([n(906798616)],Qi),([PrK(qr),n(661953747)],G)))))++
1`("D",Msg2((v3((([PrK(qr)],Qi),739221808,h(739221808))),([n(535680522)],G),(v3((([PrK(qa)],Qi),47686506,h(47686506))),v4((([PrK(qa)],Qi),47686506,h(47686506))),([n(324332617)],Qi),([PrK(qa),n(589400721)],G)))))++
1`("D",Msg2((v3((([PrK(qr)],Qi),739221808,h(739221808))),([n(535680522)],G),(v3((([PrK(qa)],Qi),47686506,h(47686506))),v4((([PrK(qa)],Qi),47686506,h(47686506))),([n(501919443)],Qi),([PrK(qa),n(163596311)],G)))))++
1`("D",Msg2((v3((([PrK(qr)],Qi),739221808,h(739221808))),([n(535680522)],G),(v3((([PrK(qa)],Qi),47686506,h(47686506))),v4((([PrK(qa)],Qi),47686506,h(47686506))),([n(501919443)],Qi),([PrK(qa),n(214260804)],G)))))++
1`("D",Msg2((v3((([PrK(qr)],Qi),739221808,h(739221808))),([n(535680522)],G),(v3((([PrK(qa)],Qi),47686506,h(47686506))),v4((([PrK(qa)],Qi),47686506,h(47686506))),([n(501919443)],Qi),([PrK(qa),n(263604667)],G)))))++
1`("D",Msg2((v3((([PrK(qr)],Qi),739221808,h(739221808))),([n(535680522)],G),(v3((([PrK(qa)],Qi),47686506,h(47686506))),v4((([PrK(qa)],Qi),47686506,h(47686506))),([n(501919443)],Qi),([PrK(qa),n(324332617)],G)))))++
1`("D",Msg2((v3((([PrK(qr)],Qi),739221808,h(739221808))),([n(535680522)],G),(v3((([PrK(qa)],Qi),47686506,h(47686506))),v4((([PrK(qa)],Qi),47686506,h(47686506))),([n(501919443)],Qi),([PrK(qa),n(535680522)],G)))))++
1`("D",Msg2((v3((([PrK(qr)],Qi),739221808,h(739221808))),([n(535680522)],G),(v3((([PrK(qa)],Qi),47686506,h(47686506))),v4((([PrK(qa)],Qi),47686506,h(47686506))),([n(501919443)],Qi),([PrK(qa),n(589400721)],G)))))++
1`("D",Msg2((v3((([PrK(qr)],Qi),739221808,h(739221808))),([n(535680522)],G),(v3((([PrK(qa)],Qi),47686506,h(47686506))),v4((([PrK(qa)],Qi),47686506,h(47686506))),([n(501919443)],Qi),([PrK(qa),n(661953747)],G)))))++
1`("D",Msg2((v3((([PrK(qr)],Qi),739221808,h(739221808))),([n(535680522)],G),(v3((([PrK(qa)],Qi),47686506,h(47686506))),v4((([PrK(qa)],Qi),47686506,h(47686506))),([n(501919443)],Qi),([PrK(qa),n(784915889)],G)))))++
1`("D",Msg2((v3((([PrK(qr)],Qi),739221808,h(739221808))),([n(535680522)],G),(v3((([PrK(qa)],Qi),47686506,h(47686506))),v4((([PrK(qa)],Qi),47686506,h(47686506))),([n(501919443)],Qi),([PrK(qa),n(906798616)],G)))))++
1`("D",Msg2((v3((([PrK(qr)],Qi),739221808,h(739221808))),([n(535680522)],G),(v3((([PrK(qa)],Qi),47686506,h(47686506))),v4((([PrK(qa)],Qi),47686506,h(47686506))),([n(906798616)],Qi),([PrK(qa),n(163596311)],G)))))++
1`("D",Msg2((v3((([PrK(qr)],Qi),739221808,h(739221808))),([n(535680522)],G),(v3((([PrK(qa)],Qi),47686506,h(47686506))),v4((([PrK(qa)],Qi),47686506,h(47686506))),([n(906798616)],Qi),([PrK(qa),n(214260804)],G)))))++
1`("D",Msg2((v3((([PrK(qr)],Qi),739221808,h(739221808))),([n(535680522)],G),(v3((([PrK(qa)],Qi),47686506,h(47686506))),v4((([PrK(qa)],Qi),47686506,h(47686506))),([n(906798616)],Qi),([PrK(qa),n(263604667)],G)))))++
1`("D",Msg2((v3((([PrK(qr)],Qi),739221808,h(739221808))),([n(535680522)],G),(v3((([PrK(qa)],Qi),47686506,h(47686506))),v4((([PrK(qa)],Qi),47686506,h(47686506))),([n(906798616)],Qi),([PrK(qa),n(324332617)],G)))))++
1`("D",Msg2((v3((([PrK(qr)],Qi),739221808,h(739221808))),([n(535680522)],G),(v3((([PrK(qa)],Qi),47686506,h(47686506))),v4((([PrK(qa)],Qi),47686506,h(47686506))),([n(906798616)],Qi),([PrK(qa),n(535680522)],G)))))++
1`("D",Msg2((v3((([PrK(qr)],Qi),739221808,h(739221808))),([n(535680522)],G),(v3((([PrK(qa)],Qi),47686506,h(47686506))),v4((([PrK(qa)],Qi),47686506,h(47686506))),([n(906798616)],Qi),([PrK(qa),n(589400721)],G)))))++
1`("D",Msg2((v3((([PrK(qr)],Qi),739221808,h(739221808))),([n(535680522)],G),(v3((([PrK(qa)],Qi),47686506,h(47686506))),v4((([PrK(qa)],Qi),47686506,h(47686506))),([n(906798616)],Qi),([PrK(qa),n(661953747)],G)))))++
1`("D",Msg2((v3((([PrK(qr)],Qi),739221808,h(739221808))),([n(535680522)],G),(v3((([PrK(qa)],Qi),47686506,h(47686506))),v4((([PrK(qa)],Qi),47686506,h(47686506))),([n(906798616)],Qi),([PrK(qa),n(784915889)],G)))))++
1`("D",Msg2((v3((([PrK(qr)],Qi),739221808,h(739221808))),([n(535680522)],G),(v3((([PrK(qa)],Qi),47686506,h(47686506))),v4((([PrK(qa)],Qi),47686506,h(47686506))),([n(906798616)],Qi),([PrK(qa),n(906798616)],G)))))++
1`("D",Msg2((v3((([PrK(qr)],Qi),739221808,h(739221808))),([n(535680522)],G),(v3((([PrK(qa)],Qi),579906206,h(579906206))),v4((([PrK(qa)],Qi),579906206,h(579906206))),([n(501919443)],Qi),([PrK(qa),n(163596311)],G)))))++
1`("D",Msg2((v3((([PrK(qr)],Qi),739221808,h(739221808))),([n(535680522)],G),(v3((([PrK(qa)],Qi),579906206,h(579906206))),v4((([PrK(qa)],Qi),579906206,h(579906206))),([n(501919443)],Qi),([PrK(qa),n(214260804)],G)))))++
1`("D",Msg2((v3((([PrK(qr)],Qi),739221808,h(739221808))),([n(535680522)],G),(v3((([PrK(qa)],Qi),579906206,h(579906206))),v4((([PrK(qa)],Qi),579906206,h(579906206))),([n(501919443)],Qi),([PrK(qa),n(263604667)],G)))))++
1`("D",Msg2((v3((([PrK(qr)],Qi),739221808,h(739221808))),([n(535680522)],G),(v3((([PrK(qa)],Qi),579906206,h(579906206))),v4((([PrK(qa)],Qi),579906206,h(579906206))),([n(501919443)],Qi),([PrK(qa),n(324332617)],G)))))++
1`("D",Msg2((v3((([PrK(qr)],Qi),739221808,h(739221808))),([n(535680522)],G),(v3((([PrK(qa)],Qi),579906206,h(579906206))),v4((([PrK(qa)],Qi),579906206,h(579906206))),([n(501919443)],Qi),([PrK(qa),n(535680522)],G)))))++
1`("D",Msg2((v3((([PrK(qr)],Qi),739221808,h(739221808))),([n(535680522)],G),(v3((([PrK(qa)],Qi),579906206,h(579906206))),v4((([PrK(qa)],Qi),579906206,h(579906206))),([n(501919443)],Qi),([PrK(qa),n(589400721)],G)))))++
1`("D",Msg2((v3((([PrK(qr)],Qi),739221808,h(739221808))),([n(535680522)],G),(v3((([PrK(qa)],Qi),579906206,h(579906206))),v4((([PrK(qa)],Qi),579906206,h(579906206))),([n(501919443)],Qi),([PrK(qa),n(661953747)],G)))))++
1`("D",Msg2((v3((([PrK(qr)],Qi),739221808,h(739221808))),([n(535680522)],G),(v3((([PrK(qa)],Qi),579906206,h(579906206))),v4((([PrK(qa)],Qi),579906206,h(579906206))),([n(501919443)],Qi),([PrK(qa),n(784915889)],G)))))++
1`("D",Msg2((v3((([PrK(qr)],Qi),739221808,h(739221808))),([n(535680522)],G),(v3((([PrK(qa)],Qi),579906206,h(579906206))),v4((([PrK(qa)],Qi),579906206,h(579906206))),([n(501919443)],Qi),([PrK(qa),n(906798616)],G)))))++
1`("D",Msg2((v3((([PrK(qr)],Qi),739221808,h(739221808))),([n(535680522)],G),(v3((([PrK(qa)],Qi),579906206,h(579906206))),v4((([PrK(qa)],Qi),579906206,h(579906206))),([n(906798616)],Qi),([PrK(qa),n(163596311)],G)))))++
1`("D",Msg2((v3((([PrK(qr)],Qi),739221808,h(739221808))),([n(535680522)],G),(v3((([PrK(qa)],Qi),579906206,h(579906206))),v4((([PrK(qa)],Qi),579906206,h(579906206))),([n(906798616)],Qi),([PrK(qa),n(214260804)],G)))))++
1`("D",Msg2((v3((([PrK(qr)],Qi),739221808,h(739221808))),([n(535680522)],G),(v3((([PrK(qa)],Qi),579906206,h(579906206))),v4((([PrK(qa)],Qi),579906206,h(579906206))),([n(906798616)],Qi),([PrK(qa),n(263604667)],G)))))++
1`("D",Msg2((v3((([PrK(qr)],Qi),739221808,h(739221808))),([n(535680522)],G),(v3((([PrK(qa)],Qi),579906206,h(579906206))),v4((([PrK(qa)],Qi),579906206,h(579906206))),([n(906798616)],Qi),([PrK(qa),n(324332617)],G)))))++
1`("D",Msg2((v3((([PrK(qr)],Qi),739221808,h(739221808))),([n(535680522)],G),(v3((([PrK(qa)],Qi),579906206,h(579906206))),v4((([PrK(qa)],Qi),579906206,h(579906206))),([n(906798616)],Qi),([PrK(qa),n(535680522)],G)))))++
1`("D",Msg2((v3((([PrK(qr)],Qi),739221808,h(739221808))),([n(535680522)],G),(v3((([PrK(qa)],Qi),579906206,h(579906206))),v4((([PrK(qa)],Qi),579906206,h(579906206))),([n(906798616)],Qi),([PrK(qa),n(589400721)],G)))))++
1`("D",Msg2((v3((([PrK(qr)],Qi),739221808,h(739221808))),([n(535680522)],G),(v3((([PrK(qa)],Qi),579906206,h(579906206))),v4((([PrK(qa)],Qi),579906206,h(579906206))),([n(906798616)],Qi),([PrK(qa),n(661953747)],G)))))++
1`("D",Msg2((v3((([PrK(qr)],Qi),739221808,h(739221808))),([n(535680522)],G),(v3((([PrK(qa)],Qi),579906206,h(579906206))),v4((([PrK(qa)],Qi),579906206,h(579906206))),([n(906798616)],Qi),([PrK(qa),n(784915889)],G)))))++
1`("D",Msg2((v3((([PrK(qr)],Qi),739221808,h(739221808))),([n(535680522)],G),(v3((([PrK(qa)],Qi),579906206,h(579906206))),v4((([PrK(qa)],Qi),579906206,h(579906206))),([n(906798616)],Qi),([PrK(qa),n(906798616)],G)))))++
1`("D",Msg2((v3((([PrK(qr)],Qi),739221808,h(739221808))),([n(535680522)],G),(v3((([PrK(qa)],Qr),847315861,h(847315861))),v4((([PrK(qa)],Qr),847315861,h(847315861))),([PrK(qa),n(263604667)],G),([n(784915889)],Qr)))))++
1`("D",Msg2((v3((([PrK(qr)],Qi),739221808,h(739221808))),([n(589400721)],G),(v3((([PrK(qi)],Qr),448010398,h(448010398))),v4((([PrK(qi)],Qr),448010398,h(448010398))),([n(535680522)],Qi),([PrK(qr),n(214260804)],G)))))++
1`("D",Msg2((v3((([PrK(qr)],Qi),739221808,h(739221808))),([n(589400721)],G),(v3((([PrK(qr)],Qi),739221808,h(739221808))),v4((([PrK(qr)],Qi),739221808,h(739221808))),([n(906798616)],Qi),([PrK(qr),n(661953747)],G)))))++
1`("D",Msg2((v3((([PrK(qr)],Qi),739221808,h(739221808))),([n(589400721)],G),(v3((([PrK(qa)],Qi),47686506,h(47686506))),v4((([PrK(qa)],Qi),47686506,h(47686506))),([n(324332617)],Qi),([PrK(qa),n(589400721)],G)))))++
1`("D",Msg2((v3((([PrK(qr)],Qi),739221808,h(739221808))),([n(589400721)],G),(v3((([PrK(qa)],Qi),47686506,h(47686506))),v4((([PrK(qa)],Qi),47686506,h(47686506))),([n(501919443)],Qi),([PrK(qa),n(163596311)],G)))))++
1`("D",Msg2((v3((([PrK(qr)],Qi),739221808,h(739221808))),([n(589400721)],G),(v3((([PrK(qa)],Qi),47686506,h(47686506))),v4((([PrK(qa)],Qi),47686506,h(47686506))),([n(501919443)],Qi),([PrK(qa),n(214260804)],G)))))++
1`("D",Msg2((v3((([PrK(qr)],Qi),739221808,h(739221808))),([n(589400721)],G),(v3((([PrK(qa)],Qi),47686506,h(47686506))),v4((([PrK(qa)],Qi),47686506,h(47686506))),([n(501919443)],Qi),([PrK(qa),n(263604667)],G)))))++
1`("D",Msg2((v3((([PrK(qr)],Qi),739221808,h(739221808))),([n(589400721)],G),(v3((([PrK(qa)],Qi),47686506,h(47686506))),v4((([PrK(qa)],Qi),47686506,h(47686506))),([n(501919443)],Qi),([PrK(qa),n(324332617)],G)))))++
1`("D",Msg2((v3((([PrK(qr)],Qi),739221808,h(739221808))),([n(589400721)],G),(v3((([PrK(qa)],Qi),47686506,h(47686506))),v4((([PrK(qa)],Qi),47686506,h(47686506))),([n(501919443)],Qi),([PrK(qa),n(535680522)],G)))))++
1`("D",Msg2((v3((([PrK(qr)],Qi),739221808,h(739221808))),([n(589400721)],G),(v3((([PrK(qa)],Qi),47686506,h(47686506))),v4((([PrK(qa)],Qi),47686506,h(47686506))),([n(501919443)],Qi),([PrK(qa),n(589400721)],G)))))++
1`("D",Msg2((v3((([PrK(qr)],Qi),739221808,h(739221808))),([n(589400721)],G),(v3((([PrK(qa)],Qi),47686506,h(47686506))),v4((([PrK(qa)],Qi),47686506,h(47686506))),([n(501919443)],Qi),([PrK(qa),n(661953747)],G)))))++
1`("D",Msg2((v3((([PrK(qr)],Qi),739221808,h(739221808))),([n(589400721)],G),(v3((([PrK(qa)],Qi),47686506,h(47686506))),v4((([PrK(qa)],Qi),47686506,h(47686506))),([n(501919443)],Qi),([PrK(qa),n(784915889)],G)))))++
1`("D",Msg2((v3((([PrK(qr)],Qi),739221808,h(739221808))),([n(589400721)],G),(v3((([PrK(qa)],Qi),47686506,h(47686506))),v4((([PrK(qa)],Qi),47686506,h(47686506))),([n(501919443)],Qi),([PrK(qa),n(906798616)],G)))))++
1`("D",Msg2((v3((([PrK(qr)],Qi),739221808,h(739221808))),([n(589400721)],G),(v3((([PrK(qa)],Qi),47686506,h(47686506))),v4((([PrK(qa)],Qi),47686506,h(47686506))),([n(906798616)],Qi),([PrK(qa),n(163596311)],G)))))++
1`("D",Msg2((v3((([PrK(qr)],Qi),739221808,h(739221808))),([n(589400721)],G),(v3((([PrK(qa)],Qi),47686506,h(47686506))),v4((([PrK(qa)],Qi),47686506,h(47686506))),([n(906798616)],Qi),([PrK(qa),n(214260804)],G)))))++
1`("D",Msg2((v3((([PrK(qr)],Qi),739221808,h(739221808))),([n(589400721)],G),(v3((([PrK(qa)],Qi),47686506,h(47686506))),v4((([PrK(qa)],Qi),47686506,h(47686506))),([n(906798616)],Qi),([PrK(qa),n(263604667)],G)))))++
1`("D",Msg2((v3((([PrK(qr)],Qi),739221808,h(739221808))),([n(589400721)],G),(v3((([PrK(qa)],Qi),47686506,h(47686506))),v4((([PrK(qa)],Qi),47686506,h(47686506))),([n(906798616)],Qi),([PrK(qa),n(324332617)],G)))))++
1`("D",Msg2((v3((([PrK(qr)],Qi),739221808,h(739221808))),([n(589400721)],G),(v3((([PrK(qa)],Qi),47686506,h(47686506))),v4((([PrK(qa)],Qi),47686506,h(47686506))),([n(906798616)],Qi),([PrK(qa),n(535680522)],G)))))++
1`("D",Msg2((v3((([PrK(qr)],Qi),739221808,h(739221808))),([n(589400721)],G),(v3((([PrK(qa)],Qi),47686506,h(47686506))),v4((([PrK(qa)],Qi),47686506,h(47686506))),([n(906798616)],Qi),([PrK(qa),n(589400721)],G)))))++
1`("D",Msg2((v3((([PrK(qr)],Qi),739221808,h(739221808))),([n(589400721)],G),(v3((([PrK(qa)],Qi),47686506,h(47686506))),v4((([PrK(qa)],Qi),47686506,h(47686506))),([n(906798616)],Qi),([PrK(qa),n(661953747)],G)))))++
1`("D",Msg2((v3((([PrK(qr)],Qi),739221808,h(739221808))),([n(589400721)],G),(v3((([PrK(qa)],Qi),47686506,h(47686506))),v4((([PrK(qa)],Qi),47686506,h(47686506))),([n(906798616)],Qi),([PrK(qa),n(784915889)],G)))))++
1`("D",Msg2((v3((([PrK(qr)],Qi),739221808,h(739221808))),([n(589400721)],G),(v3((([PrK(qa)],Qi),47686506,h(47686506))),v4((([PrK(qa)],Qi),47686506,h(47686506))),([n(906798616)],Qi),([PrK(qa),n(906798616)],G)))))++
1`("D",Msg2((v3((([PrK(qr)],Qi),739221808,h(739221808))),([n(589400721)],G),(v3((([PrK(qa)],Qi),579906206,h(579906206))),v4((([PrK(qa)],Qi),579906206,h(579906206))),([n(501919443)],Qi),([PrK(qa),n(163596311)],G)))))++
1`("D",Msg2((v3((([PrK(qr)],Qi),739221808,h(739221808))),([n(589400721)],G),(v3((([PrK(qa)],Qi),579906206,h(579906206))),v4((([PrK(qa)],Qi),579906206,h(579906206))),([n(501919443)],Qi),([PrK(qa),n(214260804)],G)))))++
1`("D",Msg2((v3((([PrK(qr)],Qi),739221808,h(739221808))),([n(589400721)],G),(v3((([PrK(qa)],Qi),579906206,h(579906206))),v4((([PrK(qa)],Qi),579906206,h(579906206))),([n(501919443)],Qi),([PrK(qa),n(263604667)],G)))))++
1`("D",Msg2((v3((([PrK(qr)],Qi),739221808,h(739221808))),([n(589400721)],G),(v3((([PrK(qa)],Qi),579906206,h(579906206))),v4((([PrK(qa)],Qi),579906206,h(579906206))),([n(501919443)],Qi),([PrK(qa),n(324332617)],G)))))++
1`("D",Msg2((v3((([PrK(qr)],Qi),739221808,h(739221808))),([n(589400721)],G),(v3((([PrK(qa)],Qi),579906206,h(579906206))),v4((([PrK(qa)],Qi),579906206,h(579906206))),([n(501919443)],Qi),([PrK(qa),n(535680522)],G)))))++
1`("D",Msg2((v3((([PrK(qr)],Qi),739221808,h(739221808))),([n(589400721)],G),(v3((([PrK(qa)],Qi),579906206,h(579906206))),v4((([PrK(qa)],Qi),579906206,h(579906206))),([n(501919443)],Qi),([PrK(qa),n(589400721)],G)))))++
1`("D",Msg2((v3((([PrK(qr)],Qi),739221808,h(739221808))),([n(589400721)],G),(v3((([PrK(qa)],Qi),579906206,h(579906206))),v4((([PrK(qa)],Qi),579906206,h(579906206))),([n(501919443)],Qi),([PrK(qa),n(661953747)],G)))))++
1`("D",Msg2((v3((([PrK(qr)],Qi),739221808,h(739221808))),([n(589400721)],G),(v3((([PrK(qa)],Qi),579906206,h(579906206))),v4((([PrK(qa)],Qi),579906206,h(579906206))),([n(501919443)],Qi),([PrK(qa),n(784915889)],G)))))++
1`("D",Msg2((v3((([PrK(qr)],Qi),739221808,h(739221808))),([n(589400721)],G),(v3((([PrK(qa)],Qi),579906206,h(579906206))),v4((([PrK(qa)],Qi),579906206,h(579906206))),([n(501919443)],Qi),([PrK(qa),n(906798616)],G)))))++
1`("D",Msg2((v3((([PrK(qr)],Qi),739221808,h(739221808))),([n(589400721)],G),(v3((([PrK(qa)],Qi),579906206,h(579906206))),v4((([PrK(qa)],Qi),579906206,h(579906206))),([n(906798616)],Qi),([PrK(qa),n(163596311)],G)))))++
1`("D",Msg2((v3((([PrK(qr)],Qi),739221808,h(739221808))),([n(589400721)],G),(v3((([PrK(qa)],Qi),579906206,h(579906206))),v4((([PrK(qa)],Qi),579906206,h(579906206))),([n(906798616)],Qi),([PrK(qa),n(214260804)],G)))))++
1`("D",Msg2((v3((([PrK(qr)],Qi),739221808,h(739221808))),([n(589400721)],G),(v3((([PrK(qa)],Qi),579906206,h(579906206))),v4((([PrK(qa)],Qi),579906206,h(579906206))),([n(906798616)],Qi),([PrK(qa),n(263604667)],G)))))++
1`("D",Msg2((v3((([PrK(qr)],Qi),739221808,h(739221808))),([n(589400721)],G),(v3((([PrK(qa)],Qi),579906206,h(579906206))),v4((([PrK(qa)],Qi),579906206,h(579906206))),([n(906798616)],Qi),([PrK(qa),n(324332617)],G)))))++
1`("D",Msg2((v3((([PrK(qr)],Qi),739221808,h(739221808))),([n(589400721)],G),(v3((([PrK(qa)],Qi),579906206,h(579906206))),v4((([PrK(qa)],Qi),579906206,h(579906206))),([n(906798616)],Qi),([PrK(qa),n(535680522)],G)))))++
1`("D",Msg2((v3((([PrK(qr)],Qi),739221808,h(739221808))),([n(589400721)],G),(v3((([PrK(qa)],Qi),579906206,h(579906206))),v4((([PrK(qa)],Qi),579906206,h(579906206))),([n(906798616)],Qi),([PrK(qa),n(589400721)],G)))))++
1`("D",Msg2((v3((([PrK(qr)],Qi),739221808,h(739221808))),([n(589400721)],G),(v3((([PrK(qa)],Qi),579906206,h(579906206))),v4((([PrK(qa)],Qi),579906206,h(579906206))),([n(906798616)],Qi),([PrK(qa),n(661953747)],G)))))++
1`("D",Msg2((v3((([PrK(qr)],Qi),739221808,h(739221808))),([n(589400721)],G),(v3((([PrK(qa)],Qi),579906206,h(579906206))),v4((([PrK(qa)],Qi),579906206,h(579906206))),([n(906798616)],Qi),([PrK(qa),n(784915889)],G)))))++
1`("D",Msg2((v3((([PrK(qr)],Qi),739221808,h(739221808))),([n(589400721)],G),(v3((([PrK(qa)],Qi),579906206,h(579906206))),v4((([PrK(qa)],Qi),579906206,h(579906206))),([n(906798616)],Qi),([PrK(qa),n(906798616)],G)))))++
1`("D",Msg2((v3((([PrK(qr)],Qi),739221808,h(739221808))),([n(589400721)],G),(v3((([PrK(qa)],Qr),847315861,h(847315861))),v4((([PrK(qa)],Qr),847315861,h(847315861))),([PrK(qa),n(263604667)],G),([n(784915889)],Qr)))))++
1`("D",Msg2((v3((([PrK(qr)],Qi),739221808,h(739221808))),([n(661953747)],G),(v3((([PrK(qi)],Qr),448010398,h(448010398))),v4((([PrK(qi)],Qr),448010398,h(448010398))),([n(535680522)],Qi),([PrK(qr),n(214260804)],G)))))++
1`("D",Msg2((v3((([PrK(qr)],Qi),739221808,h(739221808))),([n(661953747)],G),(v3((([PrK(qr)],Qi),739221808,h(739221808))),v4((([PrK(qr)],Qi),739221808,h(739221808))),([n(906798616)],Qi),([PrK(qr),n(661953747)],G)))))++
1`("D",Msg2((v3((([PrK(qr)],Qi),739221808,h(739221808))),([n(661953747)],G),(v3((([PrK(qa)],Qi),47686506,h(47686506))),v4((([PrK(qa)],Qi),47686506,h(47686506))),([n(324332617)],Qi),([PrK(qa),n(589400721)],G)))))++
1`("D",Msg2((v3((([PrK(qr)],Qi),739221808,h(739221808))),([n(661953747)],G),(v3((([PrK(qa)],Qi),47686506,h(47686506))),v4((([PrK(qa)],Qi),47686506,h(47686506))),([n(501919443)],Qi),([PrK(qa),n(163596311)],G)))))++
1`("D",Msg2((v3((([PrK(qr)],Qi),739221808,h(739221808))),([n(661953747)],G),(v3((([PrK(qa)],Qi),47686506,h(47686506))),v4((([PrK(qa)],Qi),47686506,h(47686506))),([n(501919443)],Qi),([PrK(qa),n(214260804)],G)))))++
1`("D",Msg2((v3((([PrK(qr)],Qi),739221808,h(739221808))),([n(661953747)],G),(v3((([PrK(qa)],Qi),47686506,h(47686506))),v4((([PrK(qa)],Qi),47686506,h(47686506))),([n(501919443)],Qi),([PrK(qa),n(263604667)],G)))))++
1`("D",Msg2((v3((([PrK(qr)],Qi),739221808,h(739221808))),([n(661953747)],G),(v3((([PrK(qa)],Qi),47686506,h(47686506))),v4((([PrK(qa)],Qi),47686506,h(47686506))),([n(501919443)],Qi),([PrK(qa),n(324332617)],G)))))++
1`("D",Msg2((v3((([PrK(qr)],Qi),739221808,h(739221808))),([n(661953747)],G),(v3((([PrK(qa)],Qi),47686506,h(47686506))),v4((([PrK(qa)],Qi),47686506,h(47686506))),([n(501919443)],Qi),([PrK(qa),n(535680522)],G)))))++
1`("D",Msg2((v3((([PrK(qr)],Qi),739221808,h(739221808))),([n(661953747)],G),(v3((([PrK(qa)],Qi),47686506,h(47686506))),v4((([PrK(qa)],Qi),47686506,h(47686506))),([n(501919443)],Qi),([PrK(qa),n(589400721)],G)))))++
1`("D",Msg2((v3((([PrK(qr)],Qi),739221808,h(739221808))),([n(661953747)],G),(v3((([PrK(qa)],Qi),47686506,h(47686506))),v4((([PrK(qa)],Qi),47686506,h(47686506))),([n(501919443)],Qi),([PrK(qa),n(661953747)],G)))))++
1`("D",Msg2((v3((([PrK(qr)],Qi),739221808,h(739221808))),([n(661953747)],G),(v3((([PrK(qa)],Qi),47686506,h(47686506))),v4((([PrK(qa)],Qi),47686506,h(47686506))),([n(501919443)],Qi),([PrK(qa),n(784915889)],G)))))++
1`("D",Msg2((v3((([PrK(qr)],Qi),739221808,h(739221808))),([n(661953747)],G),(v3((([PrK(qa)],Qi),47686506,h(47686506))),v4((([PrK(qa)],Qi),47686506,h(47686506))),([n(501919443)],Qi),([PrK(qa),n(906798616)],G)))))++
1`("D",Msg2((v3((([PrK(qr)],Qi),739221808,h(739221808))),([n(661953747)],G),(v3((([PrK(qa)],Qi),47686506,h(47686506))),v4((([PrK(qa)],Qi),47686506,h(47686506))),([n(906798616)],Qi),([PrK(qa),n(163596311)],G)))))++
1`("D",Msg2((v3((([PrK(qr)],Qi),739221808,h(739221808))),([n(661953747)],G),(v3((([PrK(qa)],Qi),47686506,h(47686506))),v4((([PrK(qa)],Qi),47686506,h(47686506))),([n(906798616)],Qi),([PrK(qa),n(214260804)],G)))))++
1`("D",Msg2((v3((([PrK(qr)],Qi),739221808,h(739221808))),([n(661953747)],G),(v3((([PrK(qa)],Qi),47686506,h(47686506))),v4((([PrK(qa)],Qi),47686506,h(47686506))),([n(906798616)],Qi),([PrK(qa),n(263604667)],G)))))++
1`("D",Msg2((v3((([PrK(qr)],Qi),739221808,h(739221808))),([n(661953747)],G),(v3((([PrK(qa)],Qi),47686506,h(47686506))),v4((([PrK(qa)],Qi),47686506,h(47686506))),([n(906798616)],Qi),([PrK(qa),n(324332617)],G)))))++
1`("D",Msg2((v3((([PrK(qr)],Qi),739221808,h(739221808))),([n(661953747)],G),(v3((([PrK(qa)],Qi),47686506,h(47686506))),v4((([PrK(qa)],Qi),47686506,h(47686506))),([n(906798616)],Qi),([PrK(qa),n(535680522)],G)))))++
1`("D",Msg2((v3((([PrK(qr)],Qi),739221808,h(739221808))),([n(661953747)],G),(v3((([PrK(qa)],Qi),47686506,h(47686506))),v4((([PrK(qa)],Qi),47686506,h(47686506))),([n(906798616)],Qi),([PrK(qa),n(589400721)],G)))))++
1`("D",Msg2((v3((([PrK(qr)],Qi),739221808,h(739221808))),([n(661953747)],G),(v3((([PrK(qa)],Qi),47686506,h(47686506))),v4((([PrK(qa)],Qi),47686506,h(47686506))),([n(906798616)],Qi),([PrK(qa),n(661953747)],G)))))++
1`("D",Msg2((v3((([PrK(qr)],Qi),739221808,h(739221808))),([n(661953747)],G),(v3((([PrK(qa)],Qi),47686506,h(47686506))),v4((([PrK(qa)],Qi),47686506,h(47686506))),([n(906798616)],Qi),([PrK(qa),n(784915889)],G)))))++
1`("D",Msg2((v3((([PrK(qr)],Qi),739221808,h(739221808))),([n(661953747)],G),(v3((([PrK(qa)],Qi),47686506,h(47686506))),v4((([PrK(qa)],Qi),47686506,h(47686506))),([n(906798616)],Qi),([PrK(qa),n(906798616)],G)))))++
1`("D",Msg2((v3((([PrK(qr)],Qi),739221808,h(739221808))),([n(661953747)],G),(v3((([PrK(qa)],Qi),579906206,h(579906206))),v4((([PrK(qa)],Qi),579906206,h(579906206))),([n(501919443)],Qi),([PrK(qa),n(163596311)],G)))))++
1`("D",Msg2((v3((([PrK(qr)],Qi),739221808,h(739221808))),([n(661953747)],G),(v3((([PrK(qa)],Qi),579906206,h(579906206))),v4((([PrK(qa)],Qi),579906206,h(579906206))),([n(501919443)],Qi),([PrK(qa),n(214260804)],G)))))++
1`("D",Msg2((v3((([PrK(qr)],Qi),739221808,h(739221808))),([n(661953747)],G),(v3((([PrK(qa)],Qi),579906206,h(579906206))),v4((([PrK(qa)],Qi),579906206,h(579906206))),([n(501919443)],Qi),([PrK(qa),n(263604667)],G)))))++
1`("D",Msg2((v3((([PrK(qr)],Qi),739221808,h(739221808))),([n(661953747)],G),(v3((([PrK(qa)],Qi),579906206,h(579906206))),v4((([PrK(qa)],Qi),579906206,h(579906206))),([n(501919443)],Qi),([PrK(qa),n(324332617)],G)))))++
1`("D",Msg2((v3((([PrK(qr)],Qi),739221808,h(739221808))),([n(661953747)],G),(v3((([PrK(qa)],Qi),579906206,h(579906206))),v4((([PrK(qa)],Qi),579906206,h(579906206))),([n(501919443)],Qi),([PrK(qa),n(535680522)],G)))))++
1`("D",Msg2((v3((([PrK(qr)],Qi),739221808,h(739221808))),([n(661953747)],G),(v3((([PrK(qa)],Qi),579906206,h(579906206))),v4((([PrK(qa)],Qi),579906206,h(579906206))),([n(501919443)],Qi),([PrK(qa),n(589400721)],G)))))++
1`("D",Msg2((v3((([PrK(qr)],Qi),739221808,h(739221808))),([n(661953747)],G),(v3((([PrK(qa)],Qi),579906206,h(579906206))),v4((([PrK(qa)],Qi),579906206,h(579906206))),([n(501919443)],Qi),([PrK(qa),n(661953747)],G)))))++
1`("D",Msg2((v3((([PrK(qr)],Qi),739221808,h(739221808))),([n(661953747)],G),(v3((([PrK(qa)],Qi),579906206,h(579906206))),v4((([PrK(qa)],Qi),579906206,h(579906206))),([n(501919443)],Qi),([PrK(qa),n(784915889)],G)))))++
1`("D",Msg2((v3((([PrK(qr)],Qi),739221808,h(739221808))),([n(661953747)],G),(v3((([PrK(qa)],Qi),579906206,h(579906206))),v4((([PrK(qa)],Qi),579906206,h(579906206))),([n(501919443)],Qi),([PrK(qa),n(906798616)],G)))))++
1`("D",Msg2((v3((([PrK(qr)],Qi),739221808,h(739221808))),([n(661953747)],G),(v3((([PrK(qa)],Qi),579906206,h(579906206))),v4((([PrK(qa)],Qi),579906206,h(579906206))),([n(906798616)],Qi),([PrK(qa),n(163596311)],G)))))++
1`("D",Msg2((v3((([PrK(qr)],Qi),739221808,h(739221808))),([n(661953747)],G),(v3((([PrK(qa)],Qi),579906206,h(579906206))),v4((([PrK(qa)],Qi),579906206,h(579906206))),([n(906798616)],Qi),([PrK(qa),n(214260804)],G)))))++
1`("D",Msg2((v3((([PrK(qr)],Qi),739221808,h(739221808))),([n(661953747)],G),(v3((([PrK(qa)],Qi),579906206,h(579906206))),v4((([PrK(qa)],Qi),579906206,h(579906206))),([n(906798616)],Qi),([PrK(qa),n(263604667)],G)))))++
1`("D",Msg2((v3((([PrK(qr)],Qi),739221808,h(739221808))),([n(661953747)],G),(v3((([PrK(qa)],Qi),579906206,h(579906206))),v4((([PrK(qa)],Qi),579906206,h(579906206))),([n(906798616)],Qi),([PrK(qa),n(324332617)],G)))))++
1`("D",Msg2((v3((([PrK(qr)],Qi),739221808,h(739221808))),([n(661953747)],G),(v3((([PrK(qa)],Qi),579906206,h(579906206))),v4((([PrK(qa)],Qi),579906206,h(579906206))),([n(906798616)],Qi),([PrK(qa),n(535680522)],G)))))++
1`("D",Msg2((v3((([PrK(qr)],Qi),739221808,h(739221808))),([n(661953747)],G),(v3((([PrK(qa)],Qi),579906206,h(579906206))),v4((([PrK(qa)],Qi),579906206,h(579906206))),([n(906798616)],Qi),([PrK(qa),n(589400721)],G)))))++
1`("D",Msg2((v3((([PrK(qr)],Qi),739221808,h(739221808))),([n(661953747)],G),(v3((([PrK(qa)],Qi),579906206,h(579906206))),v4((([PrK(qa)],Qi),579906206,h(579906206))),([n(906798616)],Qi),([PrK(qa),n(661953747)],G)))))++
1`("D",Msg2((v3((([PrK(qr)],Qi),739221808,h(739221808))),([n(661953747)],G),(v3((([PrK(qa)],Qi),579906206,h(579906206))),v4((([PrK(qa)],Qi),579906206,h(579906206))),([n(906798616)],Qi),([PrK(qa),n(784915889)],G)))))++
1`("D",Msg2((v3((([PrK(qr)],Qi),739221808,h(739221808))),([n(661953747)],G),(v3((([PrK(qa)],Qi),579906206,h(579906206))),v4((([PrK(qa)],Qi),579906206,h(579906206))),([n(906798616)],Qi),([PrK(qa),n(906798616)],G)))))++
1`("D",Msg2((v3((([PrK(qr)],Qi),739221808,h(739221808))),([n(661953747)],G),(v3((([PrK(qa)],Qr),847315861,h(847315861))),v4((([PrK(qa)],Qr),847315861,h(847315861))),([PrK(qa),n(263604667)],G),([n(784915889)],Qr)))))++
1`("D",Msg2((v3((([PrK(qr)],Qi),739221808,h(739221808))),([n(784915889)],G),(v3((([PrK(qi)],Qr),448010398,h(448010398))),v4((([PrK(qi)],Qr),448010398,h(448010398))),([n(535680522)],Qi),([PrK(qr),n(214260804)],G)))))++
1`("D",Msg2((v3((([PrK(qr)],Qi),739221808,h(739221808))),([n(784915889)],G),(v3((([PrK(qr)],Qi),739221808,h(739221808))),v4((([PrK(qr)],Qi),739221808,h(739221808))),([n(906798616)],Qi),([PrK(qr),n(661953747)],G)))))++
1`("D",Msg2((v3((([PrK(qr)],Qi),739221808,h(739221808))),([n(784915889)],G),(v3((([PrK(qa)],Qi),47686506,h(47686506))),v4((([PrK(qa)],Qi),47686506,h(47686506))),([n(324332617)],Qi),([PrK(qa),n(589400721)],G)))))++
1`("D",Msg2((v3((([PrK(qr)],Qi),739221808,h(739221808))),([n(784915889)],G),(v3((([PrK(qa)],Qi),47686506,h(47686506))),v4((([PrK(qa)],Qi),47686506,h(47686506))),([n(501919443)],Qi),([PrK(qa),n(163596311)],G)))))++
1`("D",Msg2((v3((([PrK(qr)],Qi),739221808,h(739221808))),([n(784915889)],G),(v3((([PrK(qa)],Qi),47686506,h(47686506))),v4((([PrK(qa)],Qi),47686506,h(47686506))),([n(501919443)],Qi),([PrK(qa),n(214260804)],G)))))++
1`("D",Msg2((v3((([PrK(qr)],Qi),739221808,h(739221808))),([n(784915889)],G),(v3((([PrK(qa)],Qi),47686506,h(47686506))),v4((([PrK(qa)],Qi),47686506,h(47686506))),([n(501919443)],Qi),([PrK(qa),n(263604667)],G)))))++
1`("D",Msg2((v3((([PrK(qr)],Qi),739221808,h(739221808))),([n(784915889)],G),(v3((([PrK(qa)],Qi),47686506,h(47686506))),v4((([PrK(qa)],Qi),47686506,h(47686506))),([n(501919443)],Qi),([PrK(qa),n(324332617)],G)))))++
1`("D",Msg2((v3((([PrK(qr)],Qi),739221808,h(739221808))),([n(784915889)],G),(v3((([PrK(qa)],Qi),47686506,h(47686506))),v4((([PrK(qa)],Qi),47686506,h(47686506))),([n(501919443)],Qi),([PrK(qa),n(535680522)],G)))))++
1`("D",Msg2((v3((([PrK(qr)],Qi),739221808,h(739221808))),([n(784915889)],G),(v3((([PrK(qa)],Qi),47686506,h(47686506))),v4((([PrK(qa)],Qi),47686506,h(47686506))),([n(501919443)],Qi),([PrK(qa),n(589400721)],G)))))++
1`("D",Msg2((v3((([PrK(qr)],Qi),739221808,h(739221808))),([n(784915889)],G),(v3((([PrK(qa)],Qi),47686506,h(47686506))),v4((([PrK(qa)],Qi),47686506,h(47686506))),([n(501919443)],Qi),([PrK(qa),n(661953747)],G)))))++
1`("D",Msg2((v3((([PrK(qr)],Qi),739221808,h(739221808))),([n(784915889)],G),(v3((([PrK(qa)],Qi),47686506,h(47686506))),v4((([PrK(qa)],Qi),47686506,h(47686506))),([n(501919443)],Qi),([PrK(qa),n(784915889)],G)))))++
1`("D",Msg2((v3((([PrK(qr)],Qi),739221808,h(739221808))),([n(784915889)],G),(v3((([PrK(qa)],Qi),47686506,h(47686506))),v4((([PrK(qa)],Qi),47686506,h(47686506))),([n(501919443)],Qi),([PrK(qa),n(906798616)],G)))))++
1`("D",Msg2((v3((([PrK(qr)],Qi),739221808,h(739221808))),([n(784915889)],G),(v3((([PrK(qa)],Qi),47686506,h(47686506))),v4((([PrK(qa)],Qi),47686506,h(47686506))),([n(906798616)],Qi),([PrK(qa),n(163596311)],G)))))++
1`("D",Msg2((v3((([PrK(qr)],Qi),739221808,h(739221808))),([n(784915889)],G),(v3((([PrK(qa)],Qi),47686506,h(47686506))),v4((([PrK(qa)],Qi),47686506,h(47686506))),([n(906798616)],Qi),([PrK(qa),n(214260804)],G)))))++
1`("D",Msg2((v3((([PrK(qr)],Qi),739221808,h(739221808))),([n(784915889)],G),(v3((([PrK(qa)],Qi),47686506,h(47686506))),v4((([PrK(qa)],Qi),47686506,h(47686506))),([n(906798616)],Qi),([PrK(qa),n(263604667)],G)))))++
1`("D",Msg2((v3((([PrK(qr)],Qi),739221808,h(739221808))),([n(784915889)],G),(v3((([PrK(qa)],Qi),47686506,h(47686506))),v4((([PrK(qa)],Qi),47686506,h(47686506))),([n(906798616)],Qi),([PrK(qa),n(324332617)],G)))))++
1`("D",Msg2((v3((([PrK(qr)],Qi),739221808,h(739221808))),([n(784915889)],G),(v3((([PrK(qa)],Qi),47686506,h(47686506))),v4((([PrK(qa)],Qi),47686506,h(47686506))),([n(906798616)],Qi),([PrK(qa),n(535680522)],G)))))++
1`("D",Msg2((v3((([PrK(qr)],Qi),739221808,h(739221808))),([n(784915889)],G),(v3((([PrK(qa)],Qi),47686506,h(47686506))),v4((([PrK(qa)],Qi),47686506,h(47686506))),([n(906798616)],Qi),([PrK(qa),n(589400721)],G)))))++
1`("D",Msg2((v3((([PrK(qr)],Qi),739221808,h(739221808))),([n(784915889)],G),(v3((([PrK(qa)],Qi),47686506,h(47686506))),v4((([PrK(qa)],Qi),47686506,h(47686506))),([n(906798616)],Qi),([PrK(qa),n(661953747)],G)))))++
1`("D",Msg2((v3((([PrK(qr)],Qi),739221808,h(739221808))),([n(784915889)],G),(v3((([PrK(qa)],Qi),47686506,h(47686506))),v4((([PrK(qa)],Qi),47686506,h(47686506))),([n(906798616)],Qi),([PrK(qa),n(784915889)],G)))))++
1`("D",Msg2((v3((([PrK(qr)],Qi),739221808,h(739221808))),([n(784915889)],G),(v3((([PrK(qa)],Qi),47686506,h(47686506))),v4((([PrK(qa)],Qi),47686506,h(47686506))),([n(906798616)],Qi),([PrK(qa),n(906798616)],G)))))++
1`("D",Msg2((v3((([PrK(qr)],Qi),739221808,h(739221808))),([n(784915889)],G),(v3((([PrK(qa)],Qi),579906206,h(579906206))),v4((([PrK(qa)],Qi),579906206,h(579906206))),([n(501919443)],Qi),([PrK(qa),n(163596311)],G)))))++
1`("D",Msg2((v3((([PrK(qr)],Qi),739221808,h(739221808))),([n(784915889)],G),(v3((([PrK(qa)],Qi),579906206,h(579906206))),v4((([PrK(qa)],Qi),579906206,h(579906206))),([n(501919443)],Qi),([PrK(qa),n(214260804)],G)))))++
1`("D",Msg2((v3((([PrK(qr)],Qi),739221808,h(739221808))),([n(784915889)],G),(v3((([PrK(qa)],Qi),579906206,h(579906206))),v4((([PrK(qa)],Qi),579906206,h(579906206))),([n(501919443)],Qi),([PrK(qa),n(263604667)],G)))))++
1`("D",Msg2((v3((([PrK(qr)],Qi),739221808,h(739221808))),([n(784915889)],G),(v3((([PrK(qa)],Qi),579906206,h(579906206))),v4((([PrK(qa)],Qi),579906206,h(579906206))),([n(501919443)],Qi),([PrK(qa),n(324332617)],G)))))++
1`("D",Msg2((v3((([PrK(qr)],Qi),739221808,h(739221808))),([n(784915889)],G),(v3((([PrK(qa)],Qi),579906206,h(579906206))),v4((([PrK(qa)],Qi),579906206,h(579906206))),([n(501919443)],Qi),([PrK(qa),n(535680522)],G)))))++
1`("D",Msg2((v3((([PrK(qr)],Qi),739221808,h(739221808))),([n(784915889)],G),(v3((([PrK(qa)],Qi),579906206,h(579906206))),v4((([PrK(qa)],Qi),579906206,h(579906206))),([n(501919443)],Qi),([PrK(qa),n(589400721)],G)))))++
1`("D",Msg2((v3((([PrK(qr)],Qi),739221808,h(739221808))),([n(784915889)],G),(v3((([PrK(qa)],Qi),579906206,h(579906206))),v4((([PrK(qa)],Qi),579906206,h(579906206))),([n(501919443)],Qi),([PrK(qa),n(661953747)],G)))))++
1`("D",Msg2((v3((([PrK(qr)],Qi),739221808,h(739221808))),([n(784915889)],G),(v3((([PrK(qa)],Qi),579906206,h(579906206))),v4((([PrK(qa)],Qi),579906206,h(579906206))),([n(501919443)],Qi),([PrK(qa),n(784915889)],G)))))++
1`("D",Msg2((v3((([PrK(qr)],Qi),739221808,h(739221808))),([n(784915889)],G),(v3((([PrK(qa)],Qi),579906206,h(579906206))),v4((([PrK(qa)],Qi),579906206,h(579906206))),([n(501919443)],Qi),([PrK(qa),n(906798616)],G)))))++
1`("D",Msg2((v3((([PrK(qr)],Qi),739221808,h(739221808))),([n(784915889)],G),(v3((([PrK(qa)],Qi),579906206,h(579906206))),v4((([PrK(qa)],Qi),579906206,h(579906206))),([n(906798616)],Qi),([PrK(qa),n(163596311)],G)))))++
1`("D",Msg2((v3((([PrK(qr)],Qi),739221808,h(739221808))),([n(784915889)],G),(v3((([PrK(qa)],Qi),579906206,h(579906206))),v4((([PrK(qa)],Qi),579906206,h(579906206))),([n(906798616)],Qi),([PrK(qa),n(214260804)],G)))))++
1`("D",Msg2((v3((([PrK(qr)],Qi),739221808,h(739221808))),([n(784915889)],G),(v3((([PrK(qa)],Qi),579906206,h(579906206))),v4((([PrK(qa)],Qi),579906206,h(579906206))),([n(906798616)],Qi),([PrK(qa),n(263604667)],G)))))++
1`("D",Msg2((v3((([PrK(qr)],Qi),739221808,h(739221808))),([n(784915889)],G),(v3((([PrK(qa)],Qi),579906206,h(579906206))),v4((([PrK(qa)],Qi),579906206,h(579906206))),([n(906798616)],Qi),([PrK(qa),n(324332617)],G)))))++
1`("D",Msg2((v3((([PrK(qr)],Qi),739221808,h(739221808))),([n(784915889)],G),(v3((([PrK(qa)],Qi),579906206,h(579906206))),v4((([PrK(qa)],Qi),579906206,h(579906206))),([n(906798616)],Qi),([PrK(qa),n(535680522)],G)))))++
1`("D",Msg2((v3((([PrK(qr)],Qi),739221808,h(739221808))),([n(784915889)],G),(v3((([PrK(qa)],Qi),579906206,h(579906206))),v4((([PrK(qa)],Qi),579906206,h(579906206))),([n(906798616)],Qi),([PrK(qa),n(589400721)],G)))))++
1`("D",Msg2((v3((([PrK(qr)],Qi),739221808,h(739221808))),([n(784915889)],G),(v3((([PrK(qa)],Qi),579906206,h(579906206))),v4((([PrK(qa)],Qi),579906206,h(579906206))),([n(906798616)],Qi),([PrK(qa),n(661953747)],G)))))++
1`("D",Msg2((v3((([PrK(qr)],Qi),739221808,h(739221808))),([n(784915889)],G),(v3((([PrK(qa)],Qi),579906206,h(579906206))),v4((([PrK(qa)],Qi),579906206,h(579906206))),([n(906798616)],Qi),([PrK(qa),n(784915889)],G)))))++
1`("D",Msg2((v3((([PrK(qr)],Qi),739221808,h(739221808))),([n(784915889)],G),(v3((([PrK(qa)],Qi),579906206,h(579906206))),v4((([PrK(qa)],Qi),579906206,h(579906206))),([n(906798616)],Qi),([PrK(qa),n(906798616)],G)))))++
1`("D",Msg2((v3((([PrK(qr)],Qi),739221808,h(739221808))),([n(784915889)],G),(v3((([PrK(qa)],Qr),847315861,h(847315861))),v4((([PrK(qa)],Qr),847315861,h(847315861))),([PrK(qa),n(263604667)],G),([n(784915889)],Qr)))))++
1`("D",Msg2((v3((([PrK(qr)],Qi),739221808,h(739221808))),([n(906798616)],G),(v3((([PrK(qi)],Qr),448010398,h(448010398))),v4((([PrK(qi)],Qr),448010398,h(448010398))),([n(535680522)],Qi),([PrK(qr),n(214260804)],G)))))++
1`("D",Msg2((v3((([PrK(qr)],Qi),739221808,h(739221808))),([n(906798616)],G),(v3((([PrK(qr)],Qi),739221808,h(739221808))),v4((([PrK(qr)],Qi),739221808,h(739221808))),([n(906798616)],Qi),([PrK(qr),n(661953747)],G)))))++
1`("D",Msg2((v3((([PrK(qr)],Qi),739221808,h(739221808))),([n(906798616)],G),(v3((([PrK(qa)],Qi),47686506,h(47686506))),v4((([PrK(qa)],Qi),47686506,h(47686506))),([n(324332617)],Qi),([PrK(qa),n(589400721)],G)))))++
1`("D",Msg2((v3((([PrK(qr)],Qi),739221808,h(739221808))),([n(906798616)],G),(v3((([PrK(qa)],Qi),47686506,h(47686506))),v4((([PrK(qa)],Qi),47686506,h(47686506))),([n(501919443)],Qi),([PrK(qa),n(163596311)],G)))))++
1`("D",Msg2((v3((([PrK(qr)],Qi),739221808,h(739221808))),([n(906798616)],G),(v3((([PrK(qa)],Qi),47686506,h(47686506))),v4((([PrK(qa)],Qi),47686506,h(47686506))),([n(501919443)],Qi),([PrK(qa),n(214260804)],G)))))++
1`("D",Msg2((v3((([PrK(qr)],Qi),739221808,h(739221808))),([n(906798616)],G),(v3((([PrK(qa)],Qi),47686506,h(47686506))),v4((([PrK(qa)],Qi),47686506,h(47686506))),([n(501919443)],Qi),([PrK(qa),n(263604667)],G)))))++
1`("D",Msg2((v3((([PrK(qr)],Qi),739221808,h(739221808))),([n(906798616)],G),(v3((([PrK(qa)],Qi),47686506,h(47686506))),v4((([PrK(qa)],Qi),47686506,h(47686506))),([n(501919443)],Qi),([PrK(qa),n(324332617)],G)))))++
1`("D",Msg2((v3((([PrK(qr)],Qi),739221808,h(739221808))),([n(906798616)],G),(v3((([PrK(qa)],Qi),47686506,h(47686506))),v4((([PrK(qa)],Qi),47686506,h(47686506))),([n(501919443)],Qi),([PrK(qa),n(535680522)],G)))))++
1`("D",Msg2((v3((([PrK(qr)],Qi),739221808,h(739221808))),([n(906798616)],G),(v3((([PrK(qa)],Qi),47686506,h(47686506))),v4((([PrK(qa)],Qi),47686506,h(47686506))),([n(501919443)],Qi),([PrK(qa),n(589400721)],G)))))++
1`("D",Msg2((v3((([PrK(qr)],Qi),739221808,h(739221808))),([n(906798616)],G),(v3((([PrK(qa)],Qi),47686506,h(47686506))),v4((([PrK(qa)],Qi),47686506,h(47686506))),([n(501919443)],Qi),([PrK(qa),n(661953747)],G)))))++
1`("D",Msg2((v3((([PrK(qr)],Qi),739221808,h(739221808))),([n(906798616)],G),(v3((([PrK(qa)],Qi),47686506,h(47686506))),v4((([PrK(qa)],Qi),47686506,h(47686506))),([n(501919443)],Qi),([PrK(qa),n(784915889)],G)))))++
1`("D",Msg2((v3((([PrK(qr)],Qi),739221808,h(739221808))),([n(906798616)],G),(v3((([PrK(qa)],Qi),47686506,h(47686506))),v4((([PrK(qa)],Qi),47686506,h(47686506))),([n(501919443)],Qi),([PrK(qa),n(906798616)],G)))))++
1`("D",Msg2((v3((([PrK(qr)],Qi),739221808,h(739221808))),([n(906798616)],G),(v3((([PrK(qa)],Qi),47686506,h(47686506))),v4((([PrK(qa)],Qi),47686506,h(47686506))),([n(906798616)],Qi),([PrK(qa),n(163596311)],G)))))++
1`("D",Msg2((v3((([PrK(qr)],Qi),739221808,h(739221808))),([n(906798616)],G),(v3((([PrK(qa)],Qi),47686506,h(47686506))),v4((([PrK(qa)],Qi),47686506,h(47686506))),([n(906798616)],Qi),([PrK(qa),n(214260804)],G)))))++
1`("D",Msg2((v3((([PrK(qr)],Qi),739221808,h(739221808))),([n(906798616)],G),(v3((([PrK(qa)],Qi),47686506,h(47686506))),v4((([PrK(qa)],Qi),47686506,h(47686506))),([n(906798616)],Qi),([PrK(qa),n(263604667)],G)))))++
1`("D",Msg2((v3((([PrK(qr)],Qi),739221808,h(739221808))),([n(906798616)],G),(v3((([PrK(qa)],Qi),47686506,h(47686506))),v4((([PrK(qa)],Qi),47686506,h(47686506))),([n(906798616)],Qi),([PrK(qa),n(324332617)],G)))))++
1`("D",Msg2((v3((([PrK(qr)],Qi),739221808,h(739221808))),([n(906798616)],G),(v3((([PrK(qa)],Qi),47686506,h(47686506))),v4((([PrK(qa)],Qi),47686506,h(47686506))),([n(906798616)],Qi),([PrK(qa),n(535680522)],G)))))++
1`("D",Msg2((v3((([PrK(qr)],Qi),739221808,h(739221808))),([n(906798616)],G),(v3((([PrK(qa)],Qi),47686506,h(47686506))),v4((([PrK(qa)],Qi),47686506,h(47686506))),([n(906798616)],Qi),([PrK(qa),n(589400721)],G)))))++
1`("D",Msg2((v3((([PrK(qr)],Qi),739221808,h(739221808))),([n(906798616)],G),(v3((([PrK(qa)],Qi),47686506,h(47686506))),v4((([PrK(qa)],Qi),47686506,h(47686506))),([n(906798616)],Qi),([PrK(qa),n(661953747)],G)))))++
1`("D",Msg2((v3((([PrK(qr)],Qi),739221808,h(739221808))),([n(906798616)],G),(v3((([PrK(qa)],Qi),47686506,h(47686506))),v4((([PrK(qa)],Qi),47686506,h(47686506))),([n(906798616)],Qi),([PrK(qa),n(784915889)],G)))))++
1`("D",Msg2((v3((([PrK(qr)],Qi),739221808,h(739221808))),([n(906798616)],G),(v3((([PrK(qa)],Qi),47686506,h(47686506))),v4((([PrK(qa)],Qi),47686506,h(47686506))),([n(906798616)],Qi),([PrK(qa),n(906798616)],G)))))++
1`("D",Msg2((v3((([PrK(qr)],Qi),739221808,h(739221808))),([n(906798616)],G),(v3((([PrK(qa)],Qi),579906206,h(579906206))),v4((([PrK(qa)],Qi),579906206,h(579906206))),([n(501919443)],Qi),([PrK(qa),n(163596311)],G)))))++
1`("D",Msg2((v3((([PrK(qr)],Qi),739221808,h(739221808))),([n(906798616)],G),(v3((([PrK(qa)],Qi),579906206,h(579906206))),v4((([PrK(qa)],Qi),579906206,h(579906206))),([n(501919443)],Qi),([PrK(qa),n(214260804)],G)))))++
1`("D",Msg2((v3((([PrK(qr)],Qi),739221808,h(739221808))),([n(906798616)],G),(v3((([PrK(qa)],Qi),579906206,h(579906206))),v4((([PrK(qa)],Qi),579906206,h(579906206))),([n(501919443)],Qi),([PrK(qa),n(263604667)],G)))))++
1`("D",Msg2((v3((([PrK(qr)],Qi),739221808,h(739221808))),([n(906798616)],G),(v3((([PrK(qa)],Qi),579906206,h(579906206))),v4((([PrK(qa)],Qi),579906206,h(579906206))),([n(501919443)],Qi),([PrK(qa),n(324332617)],G)))))++
1`("D",Msg2((v3((([PrK(qr)],Qi),739221808,h(739221808))),([n(906798616)],G),(v3((([PrK(qa)],Qi),579906206,h(579906206))),v4((([PrK(qa)],Qi),579906206,h(579906206))),([n(501919443)],Qi),([PrK(qa),n(535680522)],G)))))++
1`("D",Msg2((v3((([PrK(qr)],Qi),739221808,h(739221808))),([n(906798616)],G),(v3((([PrK(qa)],Qi),579906206,h(579906206))),v4((([PrK(qa)],Qi),579906206,h(579906206))),([n(501919443)],Qi),([PrK(qa),n(589400721)],G)))))++
1`("D",Msg2((v3((([PrK(qr)],Qi),739221808,h(739221808))),([n(906798616)],G),(v3((([PrK(qa)],Qi),579906206,h(579906206))),v4((([PrK(qa)],Qi),579906206,h(579906206))),([n(501919443)],Qi),([PrK(qa),n(661953747)],G)))))++
1`("D",Msg2((v3((([PrK(qr)],Qi),739221808,h(739221808))),([n(906798616)],G),(v3((([PrK(qa)],Qi),579906206,h(579906206))),v4((([PrK(qa)],Qi),579906206,h(579906206))),([n(501919443)],Qi),([PrK(qa),n(784915889)],G)))))++
1`("D",Msg2((v3((([PrK(qr)],Qi),739221808,h(739221808))),([n(906798616)],G),(v3((([PrK(qa)],Qi),579906206,h(579906206))),v4((([PrK(qa)],Qi),579906206,h(579906206))),([n(501919443)],Qi),([PrK(qa),n(906798616)],G)))))++
1`("D",Msg2((v3((([PrK(qr)],Qi),739221808,h(739221808))),([n(906798616)],G),(v3((([PrK(qa)],Qi),579906206,h(579906206))),v4((([PrK(qa)],Qi),579906206,h(579906206))),([n(906798616)],Qi),([PrK(qa),n(163596311)],G)))))++
1`("D",Msg2((v3((([PrK(qr)],Qi),739221808,h(739221808))),([n(906798616)],G),(v3((([PrK(qa)],Qi),579906206,h(579906206))),v4((([PrK(qa)],Qi),579906206,h(579906206))),([n(906798616)],Qi),([PrK(qa),n(214260804)],G)))))++
1`("D",Msg2((v3((([PrK(qr)],Qi),739221808,h(739221808))),([n(906798616)],G),(v3((([PrK(qa)],Qi),579906206,h(579906206))),v4((([PrK(qa)],Qi),579906206,h(579906206))),([n(906798616)],Qi),([PrK(qa),n(263604667)],G)))))++
1`("D",Msg2((v3((([PrK(qr)],Qi),739221808,h(739221808))),([n(906798616)],G),(v3((([PrK(qa)],Qi),579906206,h(579906206))),v4((([PrK(qa)],Qi),579906206,h(579906206))),([n(906798616)],Qi),([PrK(qa),n(324332617)],G)))))++
1`("D",Msg2((v3((([PrK(qr)],Qi),739221808,h(739221808))),([n(906798616)],G),(v3((([PrK(qa)],Qi),579906206,h(579906206))),v4((([PrK(qa)],Qi),579906206,h(579906206))),([n(906798616)],Qi),([PrK(qa),n(535680522)],G)))))++
1`("D",Msg2((v3((([PrK(qr)],Qi),739221808,h(739221808))),([n(906798616)],G),(v3((([PrK(qa)],Qi),579906206,h(579906206))),v4((([PrK(qa)],Qi),579906206,h(579906206))),([n(906798616)],Qi),([PrK(qa),n(589400721)],G)))))++
1`("D",Msg2((v3((([PrK(qr)],Qi),739221808,h(739221808))),([n(906798616)],G),(v3((([PrK(qa)],Qi),579906206,h(579906206))),v4((([PrK(qa)],Qi),579906206,h(579906206))),([n(906798616)],Qi),([PrK(qa),n(661953747)],G)))))++
1`("D",Msg2((v3((([PrK(qr)],Qi),739221808,h(739221808))),([n(906798616)],G),(v3((([PrK(qa)],Qi),579906206,h(579906206))),v4((([PrK(qa)],Qi),579906206,h(579906206))),([n(906798616)],Qi),([PrK(qa),n(784915889)],G)))))++
1`("D",Msg2((v3((([PrK(qr)],Qi),739221808,h(739221808))),([n(906798616)],G),(v3((([PrK(qa)],Qi),579906206,h(579906206))),v4((([PrK(qa)],Qi),579906206,h(579906206))),([n(906798616)],Qi),([PrK(qa),n(906798616)],G)))))++
1`("D",Msg2((v3((([PrK(qr)],Qi),739221808,h(739221808))),([n(906798616)],G),(v3((([PrK(qa)],Qr),847315861,h(847315861))),v4((([PrK(qa)],Qr),847315861,h(847315861))),([PrK(qa),n(263604667)],G),([n(784915889)],Qr)))))++
1`("D",Msg2((v3((([PrK(qr)],Qa),847315861,h(847315861))),([n(163596311)],G),(v3((([PrK(qi)],Qr),448010398,h(448010398))),v4((([PrK(qi)],Qr),448010398,h(448010398))),([n(535680522)],Qi),([PrK(qr),n(214260804)],G)))))++
1`("D",Msg2((v3((([PrK(qr)],Qa),847315861,h(847315861))),([n(163596311)],G),(v3((([PrK(qr)],Qa),847315861,h(847315861))),v4((([PrK(qr)],Qa),847315861,h(847315861))),([n(906798616)],Qa),([PrK(qr),n(163596311)],G)))))++
1`("D",Msg2((v3((([PrK(qr)],Qa),847315861,h(847315861))),([n(163596311)],G),(v3((([PrK(qa)],Qi),47686506,h(47686506))),v4((([PrK(qa)],Qi),47686506,h(47686506))),([n(324332617)],Qi),([PrK(qa),n(589400721)],G)))))++
1`("D",Msg2((v3((([PrK(qr)],Qa),847315861,h(847315861))),([n(163596311)],G),(v3((([PrK(qa)],Qi),47686506,h(47686506))),v4((([PrK(qa)],Qi),47686506,h(47686506))),([n(501919443)],Qi),([PrK(qa),n(163596311)],G)))))++
1`("D",Msg2((v3((([PrK(qr)],Qa),847315861,h(847315861))),([n(163596311)],G),(v3((([PrK(qa)],Qi),47686506,h(47686506))),v4((([PrK(qa)],Qi),47686506,h(47686506))),([n(501919443)],Qi),([PrK(qa),n(214260804)],G)))))++
1`("D",Msg2((v3((([PrK(qr)],Qa),847315861,h(847315861))),([n(163596311)],G),(v3((([PrK(qa)],Qi),47686506,h(47686506))),v4((([PrK(qa)],Qi),47686506,h(47686506))),([n(501919443)],Qi),([PrK(qa),n(263604667)],G)))))++
1`("D",Msg2((v3((([PrK(qr)],Qa),847315861,h(847315861))),([n(163596311)],G),(v3((([PrK(qa)],Qi),47686506,h(47686506))),v4((([PrK(qa)],Qi),47686506,h(47686506))),([n(501919443)],Qi),([PrK(qa),n(324332617)],G)))))++
1`("D",Msg2((v3((([PrK(qr)],Qa),847315861,h(847315861))),([n(163596311)],G),(v3((([PrK(qa)],Qi),47686506,h(47686506))),v4((([PrK(qa)],Qi),47686506,h(47686506))),([n(501919443)],Qi),([PrK(qa),n(535680522)],G)))))++
1`("D",Msg2((v3((([PrK(qr)],Qa),847315861,h(847315861))),([n(163596311)],G),(v3((([PrK(qa)],Qi),47686506,h(47686506))),v4((([PrK(qa)],Qi),47686506,h(47686506))),([n(501919443)],Qi),([PrK(qa),n(589400721)],G)))))++
1`("D",Msg2((v3((([PrK(qr)],Qa),847315861,h(847315861))),([n(163596311)],G),(v3((([PrK(qa)],Qi),47686506,h(47686506))),v4((([PrK(qa)],Qi),47686506,h(47686506))),([n(501919443)],Qi),([PrK(qa),n(661953747)],G)))))++
1`("D",Msg2((v3((([PrK(qr)],Qa),847315861,h(847315861))),([n(163596311)],G),(v3((([PrK(qa)],Qi),47686506,h(47686506))),v4((([PrK(qa)],Qi),47686506,h(47686506))),([n(501919443)],Qi),([PrK(qa),n(784915889)],G)))))++
1`("D",Msg2((v3((([PrK(qr)],Qa),847315861,h(847315861))),([n(163596311)],G),(v3((([PrK(qa)],Qi),47686506,h(47686506))),v4((([PrK(qa)],Qi),47686506,h(47686506))),([n(501919443)],Qi),([PrK(qa),n(906798616)],G)))))++
1`("D",Msg2((v3((([PrK(qr)],Qa),847315861,h(847315861))),([n(163596311)],G),(v3((([PrK(qa)],Qi),47686506,h(47686506))),v4((([PrK(qa)],Qi),47686506,h(47686506))),([n(906798616)],Qi),([PrK(qa),n(163596311)],G)))))++
1`("D",Msg2((v3((([PrK(qr)],Qa),847315861,h(847315861))),([n(163596311)],G),(v3((([PrK(qa)],Qi),47686506,h(47686506))),v4((([PrK(qa)],Qi),47686506,h(47686506))),([n(906798616)],Qi),([PrK(qa),n(214260804)],G)))))++
1`("D",Msg2((v3((([PrK(qr)],Qa),847315861,h(847315861))),([n(163596311)],G),(v3((([PrK(qa)],Qi),47686506,h(47686506))),v4((([PrK(qa)],Qi),47686506,h(47686506))),([n(906798616)],Qi),([PrK(qa),n(263604667)],G)))))++
1`("D",Msg2((v3((([PrK(qr)],Qa),847315861,h(847315861))),([n(163596311)],G),(v3((([PrK(qa)],Qi),47686506,h(47686506))),v4((([PrK(qa)],Qi),47686506,h(47686506))),([n(906798616)],Qi),([PrK(qa),n(324332617)],G)))))++
1`("D",Msg2((v3((([PrK(qr)],Qa),847315861,h(847315861))),([n(163596311)],G),(v3((([PrK(qa)],Qi),47686506,h(47686506))),v4((([PrK(qa)],Qi),47686506,h(47686506))),([n(906798616)],Qi),([PrK(qa),n(535680522)],G)))))++
1`("D",Msg2((v3((([PrK(qr)],Qa),847315861,h(847315861))),([n(163596311)],G),(v3((([PrK(qa)],Qi),47686506,h(47686506))),v4((([PrK(qa)],Qi),47686506,h(47686506))),([n(906798616)],Qi),([PrK(qa),n(589400721)],G)))))++
1`("D",Msg2((v3((([PrK(qr)],Qa),847315861,h(847315861))),([n(163596311)],G),(v3((([PrK(qa)],Qi),47686506,h(47686506))),v4((([PrK(qa)],Qi),47686506,h(47686506))),([n(906798616)],Qi),([PrK(qa),n(661953747)],G)))))++
1`("D",Msg2((v3((([PrK(qr)],Qa),847315861,h(847315861))),([n(163596311)],G),(v3((([PrK(qa)],Qi),47686506,h(47686506))),v4((([PrK(qa)],Qi),47686506,h(47686506))),([n(906798616)],Qi),([PrK(qa),n(784915889)],G)))))++
1`("D",Msg2((v3((([PrK(qr)],Qa),847315861,h(847315861))),([n(163596311)],G),(v3((([PrK(qa)],Qi),47686506,h(47686506))),v4((([PrK(qa)],Qi),47686506,h(47686506))),([n(906798616)],Qi),([PrK(qa),n(906798616)],G)))))++
1`("D",Msg2((v3((([PrK(qr)],Qa),847315861,h(847315861))),([n(163596311)],G),(v3((([PrK(qa)],Qi),579906206,h(579906206))),v4((([PrK(qa)],Qi),579906206,h(579906206))),([n(501919443)],Qi),([PrK(qa),n(163596311)],G)))))++
1`("D",Msg2((v3((([PrK(qr)],Qa),847315861,h(847315861))),([n(163596311)],G),(v3((([PrK(qa)],Qi),579906206,h(579906206))),v4((([PrK(qa)],Qi),579906206,h(579906206))),([n(501919443)],Qi),([PrK(qa),n(214260804)],G)))))++
1`("D",Msg2((v3((([PrK(qr)],Qa),847315861,h(847315861))),([n(163596311)],G),(v3((([PrK(qa)],Qi),579906206,h(579906206))),v4((([PrK(qa)],Qi),579906206,h(579906206))),([n(501919443)],Qi),([PrK(qa),n(263604667)],G)))))++
1`("D",Msg2((v3((([PrK(qr)],Qa),847315861,h(847315861))),([n(163596311)],G),(v3((([PrK(qa)],Qi),579906206,h(579906206))),v4((([PrK(qa)],Qi),579906206,h(579906206))),([n(501919443)],Qi),([PrK(qa),n(324332617)],G)))))++
1`("D",Msg2((v3((([PrK(qr)],Qa),847315861,h(847315861))),([n(163596311)],G),(v3((([PrK(qa)],Qi),579906206,h(579906206))),v4((([PrK(qa)],Qi),579906206,h(579906206))),([n(501919443)],Qi),([PrK(qa),n(535680522)],G)))))++
1`("D",Msg2((v3((([PrK(qr)],Qa),847315861,h(847315861))),([n(163596311)],G),(v3((([PrK(qa)],Qi),579906206,h(579906206))),v4((([PrK(qa)],Qi),579906206,h(579906206))),([n(501919443)],Qi),([PrK(qa),n(589400721)],G)))))++
1`("D",Msg2((v3((([PrK(qr)],Qa),847315861,h(847315861))),([n(163596311)],G),(v3((([PrK(qa)],Qi),579906206,h(579906206))),v4((([PrK(qa)],Qi),579906206,h(579906206))),([n(501919443)],Qi),([PrK(qa),n(661953747)],G)))))++
1`("D",Msg2((v3((([PrK(qr)],Qa),847315861,h(847315861))),([n(163596311)],G),(v3((([PrK(qa)],Qi),579906206,h(579906206))),v4((([PrK(qa)],Qi),579906206,h(579906206))),([n(501919443)],Qi),([PrK(qa),n(784915889)],G)))))++
1`("D",Msg2((v3((([PrK(qr)],Qa),847315861,h(847315861))),([n(163596311)],G),(v3((([PrK(qa)],Qi),579906206,h(579906206))),v4((([PrK(qa)],Qi),579906206,h(579906206))),([n(501919443)],Qi),([PrK(qa),n(906798616)],G)))))++
1`("D",Msg2((v3((([PrK(qr)],Qa),847315861,h(847315861))),([n(163596311)],G),(v3((([PrK(qa)],Qi),579906206,h(579906206))),v4((([PrK(qa)],Qi),579906206,h(579906206))),([n(906798616)],Qi),([PrK(qa),n(163596311)],G)))))++
1`("D",Msg2((v3((([PrK(qr)],Qa),847315861,h(847315861))),([n(163596311)],G),(v3((([PrK(qa)],Qi),579906206,h(579906206))),v4((([PrK(qa)],Qi),579906206,h(579906206))),([n(906798616)],Qi),([PrK(qa),n(214260804)],G)))))++
1`("D",Msg2((v3((([PrK(qr)],Qa),847315861,h(847315861))),([n(163596311)],G),(v3((([PrK(qa)],Qi),579906206,h(579906206))),v4((([PrK(qa)],Qi),579906206,h(579906206))),([n(906798616)],Qi),([PrK(qa),n(263604667)],G)))))++
1`("D",Msg2((v3((([PrK(qr)],Qa),847315861,h(847315861))),([n(163596311)],G),(v3((([PrK(qa)],Qi),579906206,h(579906206))),v4((([PrK(qa)],Qi),579906206,h(579906206))),([n(906798616)],Qi),([PrK(qa),n(324332617)],G)))))++
1`("D",Msg2((v3((([PrK(qr)],Qa),847315861,h(847315861))),([n(163596311)],G),(v3((([PrK(qa)],Qi),579906206,h(579906206))),v4((([PrK(qa)],Qi),579906206,h(579906206))),([n(906798616)],Qi),([PrK(qa),n(535680522)],G)))))++
1`("D",Msg2((v3((([PrK(qr)],Qa),847315861,h(847315861))),([n(163596311)],G),(v3((([PrK(qa)],Qi),579906206,h(579906206))),v4((([PrK(qa)],Qi),579906206,h(579906206))),([n(906798616)],Qi),([PrK(qa),n(589400721)],G)))))++
1`("D",Msg2((v3((([PrK(qr)],Qa),847315861,h(847315861))),([n(163596311)],G),(v3((([PrK(qa)],Qi),579906206,h(579906206))),v4((([PrK(qa)],Qi),579906206,h(579906206))),([n(906798616)],Qi),([PrK(qa),n(661953747)],G)))))++
1`("D",Msg2((v3((([PrK(qr)],Qa),847315861,h(847315861))),([n(163596311)],G),(v3((([PrK(qa)],Qi),579906206,h(579906206))),v4((([PrK(qa)],Qi),579906206,h(579906206))),([n(906798616)],Qi),([PrK(qa),n(784915889)],G)))))++
1`("D",Msg2((v3((([PrK(qr)],Qa),847315861,h(847315861))),([n(163596311)],G),(v3((([PrK(qa)],Qi),579906206,h(579906206))),v4((([PrK(qa)],Qi),579906206,h(579906206))),([n(906798616)],Qi),([PrK(qa),n(906798616)],G)))))++
1`("D",Msg2((v3((([PrK(qr)],Qa),847315861,h(847315861))),([n(163596311)],G),(v3((([PrK(qa)],Qr),847315861,h(847315861))),v4((([PrK(qa)],Qr),847315861,h(847315861))),([PrK(qa),n(263604667)],G),([n(784915889)],Qr)))))++
1`("D",Msg2((v3((([PrK(qr)],Qa),847315861,h(847315861))),([n(214260804)],G),(v3((([PrK(qi)],Qr),448010398,h(448010398))),v4((([PrK(qi)],Qr),448010398,h(448010398))),([n(535680522)],Qi),([PrK(qr),n(214260804)],G)))))++
1`("D",Msg2((v3((([PrK(qr)],Qa),847315861,h(847315861))),([n(214260804)],G),(v3((([PrK(qr)],Qa),847315861,h(847315861))),v4((([PrK(qr)],Qa),847315861,h(847315861))),([n(906798616)],Qa),([PrK(qr),n(163596311)],G)))))++
1`("D",Msg2((v3((([PrK(qr)],Qa),847315861,h(847315861))),([n(214260804)],G),(v3((([PrK(qr)],Qa),847315861,h(847315861))),v4((([PrK(qr)],Qa),847315861,h(847315861))),([n(906798616)],Qa),([PrK(qr),n(661953747)],G)))))++
1`("D",Msg2((v3((([PrK(qr)],Qa),847315861,h(847315861))),([n(214260804)],G),(v3((([PrK(qa)],Qi),47686506,h(47686506))),v4((([PrK(qa)],Qi),47686506,h(47686506))),([n(324332617)],Qi),([PrK(qa),n(589400721)],G)))))++
1`("D",Msg2((v3((([PrK(qr)],Qa),847315861,h(847315861))),([n(214260804)],G),(v3((([PrK(qa)],Qi),47686506,h(47686506))),v4((([PrK(qa)],Qi),47686506,h(47686506))),([n(501919443)],Qi),([PrK(qa),n(163596311)],G)))))++
1`("D",Msg2((v3((([PrK(qr)],Qa),847315861,h(847315861))),([n(214260804)],G),(v3((([PrK(qa)],Qi),47686506,h(47686506))),v4((([PrK(qa)],Qi),47686506,h(47686506))),([n(501919443)],Qi),([PrK(qa),n(214260804)],G)))))++
1`("D",Msg2((v3((([PrK(qr)],Qa),847315861,h(847315861))),([n(214260804)],G),(v3((([PrK(qa)],Qi),47686506,h(47686506))),v4((([PrK(qa)],Qi),47686506,h(47686506))),([n(501919443)],Qi),([PrK(qa),n(263604667)],G)))))++
1`("D",Msg2((v3((([PrK(qr)],Qa),847315861,h(847315861))),([n(214260804)],G),(v3((([PrK(qa)],Qi),47686506,h(47686506))),v4((([PrK(qa)],Qi),47686506,h(47686506))),([n(501919443)],Qi),([PrK(qa),n(324332617)],G)))))++
1`("D",Msg2((v3((([PrK(qr)],Qa),847315861,h(847315861))),([n(214260804)],G),(v3((([PrK(qa)],Qi),47686506,h(47686506))),v4((([PrK(qa)],Qi),47686506,h(47686506))),([n(501919443)],Qi),([PrK(qa),n(535680522)],G)))))++
1`("D",Msg2((v3((([PrK(qr)],Qa),847315861,h(847315861))),([n(214260804)],G),(v3((([PrK(qa)],Qi),47686506,h(47686506))),v4((([PrK(qa)],Qi),47686506,h(47686506))),([n(501919443)],Qi),([PrK(qa),n(589400721)],G)))))++
1`("D",Msg2((v3((([PrK(qr)],Qa),847315861,h(847315861))),([n(214260804)],G),(v3((([PrK(qa)],Qi),47686506,h(47686506))),v4((([PrK(qa)],Qi),47686506,h(47686506))),([n(501919443)],Qi),([PrK(qa),n(661953747)],G)))))++
1`("D",Msg2((v3((([PrK(qr)],Qa),847315861,h(847315861))),([n(214260804)],G),(v3((([PrK(qa)],Qi),47686506,h(47686506))),v4((([PrK(qa)],Qi),47686506,h(47686506))),([n(501919443)],Qi),([PrK(qa),n(784915889)],G)))))++
1`("D",Msg2((v3((([PrK(qr)],Qa),847315861,h(847315861))),([n(214260804)],G),(v3((([PrK(qa)],Qi),47686506,h(47686506))),v4((([PrK(qa)],Qi),47686506,h(47686506))),([n(501919443)],Qi),([PrK(qa),n(906798616)],G)))))++
1`("D",Msg2((v3((([PrK(qr)],Qa),847315861,h(847315861))),([n(214260804)],G),(v3((([PrK(qa)],Qi),47686506,h(47686506))),v4((([PrK(qa)],Qi),47686506,h(47686506))),([n(906798616)],Qi),([PrK(qa),n(163596311)],G)))))++
1`("D",Msg2((v3((([PrK(qr)],Qa),847315861,h(847315861))),([n(214260804)],G),(v3((([PrK(qa)],Qi),47686506,h(47686506))),v4((([PrK(qa)],Qi),47686506,h(47686506))),([n(906798616)],Qi),([PrK(qa),n(214260804)],G)))))++
1`("D",Msg2((v3((([PrK(qr)],Qa),847315861,h(847315861))),([n(214260804)],G),(v3((([PrK(qa)],Qi),47686506,h(47686506))),v4((([PrK(qa)],Qi),47686506,h(47686506))),([n(906798616)],Qi),([PrK(qa),n(263604667)],G)))))++
1`("D",Msg2((v3((([PrK(qr)],Qa),847315861,h(847315861))),([n(214260804)],G),(v3((([PrK(qa)],Qi),47686506,h(47686506))),v4((([PrK(qa)],Qi),47686506,h(47686506))),([n(906798616)],Qi),([PrK(qa),n(324332617)],G)))))++
1`("D",Msg2((v3((([PrK(qr)],Qa),847315861,h(847315861))),([n(214260804)],G),(v3((([PrK(qa)],Qi),47686506,h(47686506))),v4((([PrK(qa)],Qi),47686506,h(47686506))),([n(906798616)],Qi),([PrK(qa),n(535680522)],G)))))++
1`("D",Msg2((v3((([PrK(qr)],Qa),847315861,h(847315861))),([n(214260804)],G),(v3((([PrK(qa)],Qi),47686506,h(47686506))),v4((([PrK(qa)],Qi),47686506,h(47686506))),([n(906798616)],Qi),([PrK(qa),n(589400721)],G)))))++
1`("D",Msg2((v3((([PrK(qr)],Qa),847315861,h(847315861))),([n(214260804)],G),(v3((([PrK(qa)],Qi),47686506,h(47686506))),v4((([PrK(qa)],Qi),47686506,h(47686506))),([n(906798616)],Qi),([PrK(qa),n(661953747)],G)))))++
1`("D",Msg2((v3((([PrK(qr)],Qa),847315861,h(847315861))),([n(214260804)],G),(v3((([PrK(qa)],Qi),47686506,h(47686506))),v4((([PrK(qa)],Qi),47686506,h(47686506))),([n(906798616)],Qi),([PrK(qa),n(784915889)],G)))))++
1`("D",Msg2((v3((([PrK(qr)],Qa),847315861,h(847315861))),([n(214260804)],G),(v3((([PrK(qa)],Qi),47686506,h(47686506))),v4((([PrK(qa)],Qi),47686506,h(47686506))),([n(906798616)],Qi),([PrK(qa),n(906798616)],G)))))++
1`("D",Msg2((v3((([PrK(qr)],Qa),847315861,h(847315861))),([n(214260804)],G),(v3((([PrK(qa)],Qi),579906206,h(579906206))),v4((([PrK(qa)],Qi),579906206,h(579906206))),([n(501919443)],Qi),([PrK(qa),n(163596311)],G)))))++
1`("D",Msg2((v3((([PrK(qr)],Qa),847315861,h(847315861))),([n(214260804)],G),(v3((([PrK(qa)],Qi),579906206,h(579906206))),v4((([PrK(qa)],Qi),579906206,h(579906206))),([n(501919443)],Qi),([PrK(qa),n(214260804)],G)))))++
1`("D",Msg2((v3((([PrK(qr)],Qa),847315861,h(847315861))),([n(214260804)],G),(v3((([PrK(qa)],Qi),579906206,h(579906206))),v4((([PrK(qa)],Qi),579906206,h(579906206))),([n(501919443)],Qi),([PrK(qa),n(263604667)],G)))))++
1`("D",Msg2((v3((([PrK(qr)],Qa),847315861,h(847315861))),([n(214260804)],G),(v3((([PrK(qa)],Qi),579906206,h(579906206))),v4((([PrK(qa)],Qi),579906206,h(579906206))),([n(501919443)],Qi),([PrK(qa),n(324332617)],G)))))++
1`("D",Msg2((v3((([PrK(qr)],Qa),847315861,h(847315861))),([n(214260804)],G),(v3((([PrK(qa)],Qi),579906206,h(579906206))),v4((([PrK(qa)],Qi),579906206,h(579906206))),([n(501919443)],Qi),([PrK(qa),n(535680522)],G)))))++
1`("D",Msg2((v3((([PrK(qr)],Qa),847315861,h(847315861))),([n(214260804)],G),(v3((([PrK(qa)],Qi),579906206,h(579906206))),v4((([PrK(qa)],Qi),579906206,h(579906206))),([n(501919443)],Qi),([PrK(qa),n(589400721)],G)))))++
1`("D",Msg2((v3((([PrK(qr)],Qa),847315861,h(847315861))),([n(214260804)],G),(v3((([PrK(qa)],Qi),579906206,h(579906206))),v4((([PrK(qa)],Qi),579906206,h(579906206))),([n(501919443)],Qi),([PrK(qa),n(661953747)],G)))))++
1`("D",Msg2((v3((([PrK(qr)],Qa),847315861,h(847315861))),([n(214260804)],G),(v3((([PrK(qa)],Qi),579906206,h(579906206))),v4((([PrK(qa)],Qi),579906206,h(579906206))),([n(501919443)],Qi),([PrK(qa),n(784915889)],G)))))++
1`("D",Msg2((v3((([PrK(qr)],Qa),847315861,h(847315861))),([n(214260804)],G),(v3((([PrK(qa)],Qi),579906206,h(579906206))),v4((([PrK(qa)],Qi),579906206,h(579906206))),([n(501919443)],Qi),([PrK(qa),n(906798616)],G)))))++
1`("D",Msg2((v3((([PrK(qr)],Qa),847315861,h(847315861))),([n(214260804)],G),(v3((([PrK(qa)],Qi),579906206,h(579906206))),v4((([PrK(qa)],Qi),579906206,h(579906206))),([n(906798616)],Qi),([PrK(qa),n(163596311)],G)))))++
1`("D",Msg2((v3((([PrK(qr)],Qa),847315861,h(847315861))),([n(214260804)],G),(v3((([PrK(qa)],Qi),579906206,h(579906206))),v4((([PrK(qa)],Qi),579906206,h(579906206))),([n(906798616)],Qi),([PrK(qa),n(214260804)],G)))))++
1`("D",Msg2((v3((([PrK(qr)],Qa),847315861,h(847315861))),([n(214260804)],G),(v3((([PrK(qa)],Qi),579906206,h(579906206))),v4((([PrK(qa)],Qi),579906206,h(579906206))),([n(906798616)],Qi),([PrK(qa),n(263604667)],G)))))++
1`("D",Msg2((v3((([PrK(qr)],Qa),847315861,h(847315861))),([n(214260804)],G),(v3((([PrK(qa)],Qi),579906206,h(579906206))),v4((([PrK(qa)],Qi),579906206,h(579906206))),([n(906798616)],Qi),([PrK(qa),n(324332617)],G)))))++
1`("D",Msg2((v3((([PrK(qr)],Qa),847315861,h(847315861))),([n(214260804)],G),(v3((([PrK(qa)],Qi),579906206,h(579906206))),v4((([PrK(qa)],Qi),579906206,h(579906206))),([n(906798616)],Qi),([PrK(qa),n(535680522)],G)))))++
1`("D",Msg2((v3((([PrK(qr)],Qa),847315861,h(847315861))),([n(214260804)],G),(v3((([PrK(qa)],Qi),579906206,h(579906206))),v4((([PrK(qa)],Qi),579906206,h(579906206))),([n(906798616)],Qi),([PrK(qa),n(589400721)],G)))))++
1`("D",Msg2((v3((([PrK(qr)],Qa),847315861,h(847315861))),([n(214260804)],G),(v3((([PrK(qa)],Qi),579906206,h(579906206))),v4((([PrK(qa)],Qi),579906206,h(579906206))),([n(906798616)],Qi),([PrK(qa),n(661953747)],G)))))++
1`("D",Msg2((v3((([PrK(qr)],Qa),847315861,h(847315861))),([n(214260804)],G),(v3((([PrK(qa)],Qi),579906206,h(579906206))),v4((([PrK(qa)],Qi),579906206,h(579906206))),([n(906798616)],Qi),([PrK(qa),n(784915889)],G)))))++
1`("D",Msg2((v3((([PrK(qr)],Qa),847315861,h(847315861))),([n(214260804)],G),(v3((([PrK(qa)],Qi),579906206,h(579906206))),v4((([PrK(qa)],Qi),579906206,h(579906206))),([n(906798616)],Qi),([PrK(qa),n(906798616)],G)))))++
1`("D",Msg2((v3((([PrK(qr)],Qa),847315861,h(847315861))),([n(214260804)],G),(v3((([PrK(qa)],Qr),847315861,h(847315861))),v4((([PrK(qa)],Qr),847315861,h(847315861))),([PrK(qa),n(263604667)],G),([n(784915889)],Qr)))))++
1`("D",Msg2((v3((([PrK(qr)],Qa),847315861,h(847315861))),([n(263604667)],G),(v3((([PrK(qi)],Qr),448010398,h(448010398))),v4((([PrK(qi)],Qr),448010398,h(448010398))),([n(535680522)],Qi),([PrK(qr),n(214260804)],G)))))++
1`("D",Msg2((v3((([PrK(qr)],Qa),847315861,h(847315861))),([n(263604667)],G),(v3((([PrK(qr)],Qa),847315861,h(847315861))),v4((([PrK(qr)],Qa),847315861,h(847315861))),([n(906798616)],Qa),([PrK(qr),n(163596311)],G)))))++
1`("D",Msg2((v3((([PrK(qr)],Qa),847315861,h(847315861))),([n(263604667)],G),(v3((([PrK(qr)],Qa),847315861,h(847315861))),v4((([PrK(qr)],Qa),847315861,h(847315861))),([n(906798616)],Qa),([PrK(qr),n(661953747)],G)))))++
1`("D",Msg2((v3((([PrK(qr)],Qa),847315861,h(847315861))),([n(263604667)],G),(v3((([PrK(qa)],Qi),47686506,h(47686506))),v4((([PrK(qa)],Qi),47686506,h(47686506))),([n(324332617)],Qi),([PrK(qa),n(589400721)],G)))))++
1`("D",Msg2((v3((([PrK(qr)],Qa),847315861,h(847315861))),([n(263604667)],G),(v3((([PrK(qa)],Qi),47686506,h(47686506))),v4((([PrK(qa)],Qi),47686506,h(47686506))),([n(501919443)],Qi),([PrK(qa),n(163596311)],G)))))++
1`("D",Msg2((v3((([PrK(qr)],Qa),847315861,h(847315861))),([n(263604667)],G),(v3((([PrK(qa)],Qi),47686506,h(47686506))),v4((([PrK(qa)],Qi),47686506,h(47686506))),([n(501919443)],Qi),([PrK(qa),n(214260804)],G)))))++
1`("D",Msg2((v3((([PrK(qr)],Qa),847315861,h(847315861))),([n(263604667)],G),(v3((([PrK(qa)],Qi),47686506,h(47686506))),v4((([PrK(qa)],Qi),47686506,h(47686506))),([n(501919443)],Qi),([PrK(qa),n(263604667)],G)))))++
1`("D",Msg2((v3((([PrK(qr)],Qa),847315861,h(847315861))),([n(263604667)],G),(v3((([PrK(qa)],Qi),47686506,h(47686506))),v4((([PrK(qa)],Qi),47686506,h(47686506))),([n(501919443)],Qi),([PrK(qa),n(324332617)],G)))))++
1`("D",Msg2((v3((([PrK(qr)],Qa),847315861,h(847315861))),([n(263604667)],G),(v3((([PrK(qa)],Qi),47686506,h(47686506))),v4((([PrK(qa)],Qi),47686506,h(47686506))),([n(501919443)],Qi),([PrK(qa),n(535680522)],G)))))++
1`("D",Msg2((v3((([PrK(qr)],Qa),847315861,h(847315861))),([n(263604667)],G),(v3((([PrK(qa)],Qi),47686506,h(47686506))),v4((([PrK(qa)],Qi),47686506,h(47686506))),([n(501919443)],Qi),([PrK(qa),n(589400721)],G)))))++
1`("D",Msg2((v3((([PrK(qr)],Qa),847315861,h(847315861))),([n(263604667)],G),(v3((([PrK(qa)],Qi),47686506,h(47686506))),v4((([PrK(qa)],Qi),47686506,h(47686506))),([n(501919443)],Qi),([PrK(qa),n(661953747)],G)))))++
1`("D",Msg2((v3((([PrK(qr)],Qa),847315861,h(847315861))),([n(263604667)],G),(v3((([PrK(qa)],Qi),47686506,h(47686506))),v4((([PrK(qa)],Qi),47686506,h(47686506))),([n(501919443)],Qi),([PrK(qa),n(784915889)],G)))))++
1`("D",Msg2((v3((([PrK(qr)],Qa),847315861,h(847315861))),([n(263604667)],G),(v3((([PrK(qa)],Qi),47686506,h(47686506))),v4((([PrK(qa)],Qi),47686506,h(47686506))),([n(501919443)],Qi),([PrK(qa),n(906798616)],G)))))++
1`("D",Msg2((v3((([PrK(qr)],Qa),847315861,h(847315861))),([n(263604667)],G),(v3((([PrK(qa)],Qi),47686506,h(47686506))),v4((([PrK(qa)],Qi),47686506,h(47686506))),([n(906798616)],Qi),([PrK(qa),n(163596311)],G)))))++
1`("D",Msg2((v3((([PrK(qr)],Qa),847315861,h(847315861))),([n(263604667)],G),(v3((([PrK(qa)],Qi),47686506,h(47686506))),v4((([PrK(qa)],Qi),47686506,h(47686506))),([n(906798616)],Qi),([PrK(qa),n(214260804)],G)))))++
1`("D",Msg2((v3((([PrK(qr)],Qa),847315861,h(847315861))),([n(263604667)],G),(v3((([PrK(qa)],Qi),47686506,h(47686506))),v4((([PrK(qa)],Qi),47686506,h(47686506))),([n(906798616)],Qi),([PrK(qa),n(263604667)],G)))))++
1`("D",Msg2((v3((([PrK(qr)],Qa),847315861,h(847315861))),([n(263604667)],G),(v3((([PrK(qa)],Qi),47686506,h(47686506))),v4((([PrK(qa)],Qi),47686506,h(47686506))),([n(906798616)],Qi),([PrK(qa),n(324332617)],G)))))++
1`("D",Msg2((v3((([PrK(qr)],Qa),847315861,h(847315861))),([n(263604667)],G),(v3((([PrK(qa)],Qi),47686506,h(47686506))),v4((([PrK(qa)],Qi),47686506,h(47686506))),([n(906798616)],Qi),([PrK(qa),n(535680522)],G)))))++
1`("D",Msg2((v3((([PrK(qr)],Qa),847315861,h(847315861))),([n(263604667)],G),(v3((([PrK(qa)],Qi),47686506,h(47686506))),v4((([PrK(qa)],Qi),47686506,h(47686506))),([n(906798616)],Qi),([PrK(qa),n(589400721)],G)))))++
1`("D",Msg2((v3((([PrK(qr)],Qa),847315861,h(847315861))),([n(263604667)],G),(v3((([PrK(qa)],Qi),47686506,h(47686506))),v4((([PrK(qa)],Qi),47686506,h(47686506))),([n(906798616)],Qi),([PrK(qa),n(661953747)],G)))))++
1`("D",Msg2((v3((([PrK(qr)],Qa),847315861,h(847315861))),([n(263604667)],G),(v3((([PrK(qa)],Qi),47686506,h(47686506))),v4((([PrK(qa)],Qi),47686506,h(47686506))),([n(906798616)],Qi),([PrK(qa),n(784915889)],G)))))++
1`("D",Msg2((v3((([PrK(qr)],Qa),847315861,h(847315861))),([n(263604667)],G),(v3((([PrK(qa)],Qi),47686506,h(47686506))),v4((([PrK(qa)],Qi),47686506,h(47686506))),([n(906798616)],Qi),([PrK(qa),n(906798616)],G)))))++
1`("D",Msg2((v3((([PrK(qr)],Qa),847315861,h(847315861))),([n(263604667)],G),(v3((([PrK(qa)],Qi),579906206,h(579906206))),v4((([PrK(qa)],Qi),579906206,h(579906206))),([n(501919443)],Qi),([PrK(qa),n(163596311)],G)))))++
1`("D",Msg2((v3((([PrK(qr)],Qa),847315861,h(847315861))),([n(263604667)],G),(v3((([PrK(qa)],Qi),579906206,h(579906206))),v4((([PrK(qa)],Qi),579906206,h(579906206))),([n(501919443)],Qi),([PrK(qa),n(214260804)],G)))))++
1`("D",Msg2((v3((([PrK(qr)],Qa),847315861,h(847315861))),([n(263604667)],G),(v3((([PrK(qa)],Qi),579906206,h(579906206))),v4((([PrK(qa)],Qi),579906206,h(579906206))),([n(501919443)],Qi),([PrK(qa),n(263604667)],G)))))++
1`("D",Msg2((v3((([PrK(qr)],Qa),847315861,h(847315861))),([n(263604667)],G),(v3((([PrK(qa)],Qi),579906206,h(579906206))),v4((([PrK(qa)],Qi),579906206,h(579906206))),([n(501919443)],Qi),([PrK(qa),n(324332617)],G)))))++
1`("D",Msg2((v3((([PrK(qr)],Qa),847315861,h(847315861))),([n(263604667)],G),(v3((([PrK(qa)],Qi),579906206,h(579906206))),v4((([PrK(qa)],Qi),579906206,h(579906206))),([n(501919443)],Qi),([PrK(qa),n(535680522)],G)))))++
1`("D",Msg2((v3((([PrK(qr)],Qa),847315861,h(847315861))),([n(263604667)],G),(v3((([PrK(qa)],Qi),579906206,h(579906206))),v4((([PrK(qa)],Qi),579906206,h(579906206))),([n(501919443)],Qi),([PrK(qa),n(589400721)],G)))))++
1`("D",Msg2((v3((([PrK(qr)],Qa),847315861,h(847315861))),([n(263604667)],G),(v3((([PrK(qa)],Qi),579906206,h(579906206))),v4((([PrK(qa)],Qi),579906206,h(579906206))),([n(501919443)],Qi),([PrK(qa),n(661953747)],G)))))++
1`("D",Msg2((v3((([PrK(qr)],Qa),847315861,h(847315861))),([n(263604667)],G),(v3((([PrK(qa)],Qi),579906206,h(579906206))),v4((([PrK(qa)],Qi),579906206,h(579906206))),([n(501919443)],Qi),([PrK(qa),n(784915889)],G)))))++
1`("D",Msg2((v3((([PrK(qr)],Qa),847315861,h(847315861))),([n(263604667)],G),(v3((([PrK(qa)],Qi),579906206,h(579906206))),v4((([PrK(qa)],Qi),579906206,h(579906206))),([n(501919443)],Qi),([PrK(qa),n(906798616)],G)))))++
1`("D",Msg2((v3((([PrK(qr)],Qa),847315861,h(847315861))),([n(263604667)],G),(v3((([PrK(qa)],Qi),579906206,h(579906206))),v4((([PrK(qa)],Qi),579906206,h(579906206))),([n(906798616)],Qi),([PrK(qa),n(163596311)],G)))))++
1`("D",Msg2((v3((([PrK(qr)],Qa),847315861,h(847315861))),([n(263604667)],G),(v3((([PrK(qa)],Qi),579906206,h(579906206))),v4((([PrK(qa)],Qi),579906206,h(579906206))),([n(906798616)],Qi),([PrK(qa),n(214260804)],G)))))++
1`("D",Msg2((v3((([PrK(qr)],Qa),847315861,h(847315861))),([n(263604667)],G),(v3((([PrK(qa)],Qi),579906206,h(579906206))),v4((([PrK(qa)],Qi),579906206,h(579906206))),([n(906798616)],Qi),([PrK(qa),n(263604667)],G)))))++
1`("D",Msg2((v3((([PrK(qr)],Qa),847315861,h(847315861))),([n(263604667)],G),(v3((([PrK(qa)],Qi),579906206,h(579906206))),v4((([PrK(qa)],Qi),579906206,h(579906206))),([n(906798616)],Qi),([PrK(qa),n(324332617)],G)))))++
1`("D",Msg2((v3((([PrK(qr)],Qa),847315861,h(847315861))),([n(263604667)],G),(v3((([PrK(qa)],Qi),579906206,h(579906206))),v4((([PrK(qa)],Qi),579906206,h(579906206))),([n(906798616)],Qi),([PrK(qa),n(535680522)],G)))))++
1`("D",Msg2((v3((([PrK(qr)],Qa),847315861,h(847315861))),([n(263604667)],G),(v3((([PrK(qa)],Qi),579906206,h(579906206))),v4((([PrK(qa)],Qi),579906206,h(579906206))),([n(906798616)],Qi),([PrK(qa),n(589400721)],G)))))++
1`("D",Msg2((v3((([PrK(qr)],Qa),847315861,h(847315861))),([n(263604667)],G),(v3((([PrK(qa)],Qi),579906206,h(579906206))),v4((([PrK(qa)],Qi),579906206,h(579906206))),([n(906798616)],Qi),([PrK(qa),n(661953747)],G)))))++
1`("D",Msg2((v3((([PrK(qr)],Qa),847315861,h(847315861))),([n(263604667)],G),(v3((([PrK(qa)],Qi),579906206,h(579906206))),v4((([PrK(qa)],Qi),579906206,h(579906206))),([n(906798616)],Qi),([PrK(qa),n(784915889)],G)))))++
1`("D",Msg2((v3((([PrK(qr)],Qa),847315861,h(847315861))),([n(263604667)],G),(v3((([PrK(qa)],Qi),579906206,h(579906206))),v4((([PrK(qa)],Qi),579906206,h(579906206))),([n(906798616)],Qi),([PrK(qa),n(906798616)],G)))))++
1`("D",Msg2((v3((([PrK(qr)],Qa),847315861,h(847315861))),([n(263604667)],G),(v3((([PrK(qa)],Qr),847315861,h(847315861))),v4((([PrK(qa)],Qr),847315861,h(847315861))),([PrK(qa),n(263604667)],G),([n(784915889)],Qr)))))++
1`("D",Msg2((v3((([PrK(qr)],Qa),847315861,h(847315861))),([n(324332617)],G),(v3((([PrK(qi)],Qr),448010398,h(448010398))),v4((([PrK(qi)],Qr),448010398,h(448010398))),([n(535680522)],Qi),([PrK(qr),n(214260804)],G)))))++
1`("D",Msg2((v3((([PrK(qr)],Qa),847315861,h(847315861))),([n(324332617)],G),(v3((([PrK(qr)],Qa),847315861,h(847315861))),v4((([PrK(qr)],Qa),847315861,h(847315861))),([n(906798616)],Qa),([PrK(qr),n(163596311)],G)))))++
1`("D",Msg2((v3((([PrK(qr)],Qa),847315861,h(847315861))),([n(324332617)],G),(v3((([PrK(qr)],Qa),847315861,h(847315861))),v4((([PrK(qr)],Qa),847315861,h(847315861))),([n(906798616)],Qa),([PrK(qr),n(661953747)],G)))))++
1`("D",Msg2((v3((([PrK(qr)],Qa),847315861,h(847315861))),([n(324332617)],G),(v3((([PrK(qa)],Qi),47686506,h(47686506))),v4((([PrK(qa)],Qi),47686506,h(47686506))),([n(324332617)],Qi),([PrK(qa),n(589400721)],G)))))++
1`("D",Msg2((v3((([PrK(qr)],Qa),847315861,h(847315861))),([n(324332617)],G),(v3((([PrK(qa)],Qi),47686506,h(47686506))),v4((([PrK(qa)],Qi),47686506,h(47686506))),([n(501919443)],Qi),([PrK(qa),n(163596311)],G)))))++
1`("D",Msg2((v3((([PrK(qr)],Qa),847315861,h(847315861))),([n(324332617)],G),(v3((([PrK(qa)],Qi),47686506,h(47686506))),v4((([PrK(qa)],Qi),47686506,h(47686506))),([n(501919443)],Qi),([PrK(qa),n(214260804)],G)))))++
1`("D",Msg2((v3((([PrK(qr)],Qa),847315861,h(847315861))),([n(324332617)],G),(v3((([PrK(qa)],Qi),47686506,h(47686506))),v4((([PrK(qa)],Qi),47686506,h(47686506))),([n(501919443)],Qi),([PrK(qa),n(263604667)],G)))))++
1`("D",Msg2((v3((([PrK(qr)],Qa),847315861,h(847315861))),([n(324332617)],G),(v3((([PrK(qa)],Qi),47686506,h(47686506))),v4((([PrK(qa)],Qi),47686506,h(47686506))),([n(501919443)],Qi),([PrK(qa),n(324332617)],G)))))++
1`("D",Msg2((v3((([PrK(qr)],Qa),847315861,h(847315861))),([n(324332617)],G),(v3((([PrK(qa)],Qi),47686506,h(47686506))),v4((([PrK(qa)],Qi),47686506,h(47686506))),([n(501919443)],Qi),([PrK(qa),n(535680522)],G)))))++
1`("D",Msg2((v3((([PrK(qr)],Qa),847315861,h(847315861))),([n(324332617)],G),(v3((([PrK(qa)],Qi),47686506,h(47686506))),v4((([PrK(qa)],Qi),47686506,h(47686506))),([n(501919443)],Qi),([PrK(qa),n(589400721)],G)))))++
1`("D",Msg2((v3((([PrK(qr)],Qa),847315861,h(847315861))),([n(324332617)],G),(v3((([PrK(qa)],Qi),47686506,h(47686506))),v4((([PrK(qa)],Qi),47686506,h(47686506))),([n(501919443)],Qi),([PrK(qa),n(661953747)],G)))))++
1`("D",Msg2((v3((([PrK(qr)],Qa),847315861,h(847315861))),([n(324332617)],G),(v3((([PrK(qa)],Qi),47686506,h(47686506))),v4((([PrK(qa)],Qi),47686506,h(47686506))),([n(501919443)],Qi),([PrK(qa),n(784915889)],G)))))++
1`("D",Msg2((v3((([PrK(qr)],Qa),847315861,h(847315861))),([n(324332617)],G),(v3((([PrK(qa)],Qi),47686506,h(47686506))),v4((([PrK(qa)],Qi),47686506,h(47686506))),([n(501919443)],Qi),([PrK(qa),n(906798616)],G)))))++
1`("D",Msg2((v3((([PrK(qr)],Qa),847315861,h(847315861))),([n(324332617)],G),(v3((([PrK(qa)],Qi),47686506,h(47686506))),v4((([PrK(qa)],Qi),47686506,h(47686506))),([n(906798616)],Qi),([PrK(qa),n(163596311)],G)))))++
1`("D",Msg2((v3((([PrK(qr)],Qa),847315861,h(847315861))),([n(324332617)],G),(v3((([PrK(qa)],Qi),47686506,h(47686506))),v4((([PrK(qa)],Qi),47686506,h(47686506))),([n(906798616)],Qi),([PrK(qa),n(214260804)],G)))))++
1`("D",Msg2((v3((([PrK(qr)],Qa),847315861,h(847315861))),([n(324332617)],G),(v3((([PrK(qa)],Qi),47686506,h(47686506))),v4((([PrK(qa)],Qi),47686506,h(47686506))),([n(906798616)],Qi),([PrK(qa),n(263604667)],G)))))++
1`("D",Msg2((v3((([PrK(qr)],Qa),847315861,h(847315861))),([n(324332617)],G),(v3((([PrK(qa)],Qi),47686506,h(47686506))),v4((([PrK(qa)],Qi),47686506,h(47686506))),([n(906798616)],Qi),([PrK(qa),n(324332617)],G)))))++
1`("D",Msg2((v3((([PrK(qr)],Qa),847315861,h(847315861))),([n(324332617)],G),(v3((([PrK(qa)],Qi),47686506,h(47686506))),v4((([PrK(qa)],Qi),47686506,h(47686506))),([n(906798616)],Qi),([PrK(qa),n(535680522)],G)))))++
1`("D",Msg2((v3((([PrK(qr)],Qa),847315861,h(847315861))),([n(324332617)],G),(v3((([PrK(qa)],Qi),47686506,h(47686506))),v4((([PrK(qa)],Qi),47686506,h(47686506))),([n(906798616)],Qi),([PrK(qa),n(589400721)],G)))))++
1`("D",Msg2((v3((([PrK(qr)],Qa),847315861,h(847315861))),([n(324332617)],G),(v3((([PrK(qa)],Qi),47686506,h(47686506))),v4((([PrK(qa)],Qi),47686506,h(47686506))),([n(906798616)],Qi),([PrK(qa),n(661953747)],G)))))++
1`("D",Msg2((v3((([PrK(qr)],Qa),847315861,h(847315861))),([n(324332617)],G),(v3((([PrK(qa)],Qi),47686506,h(47686506))),v4((([PrK(qa)],Qi),47686506,h(47686506))),([n(906798616)],Qi),([PrK(qa),n(784915889)],G)))))++
1`("D",Msg2((v3((([PrK(qr)],Qa),847315861,h(847315861))),([n(324332617)],G),(v3((([PrK(qa)],Qi),47686506,h(47686506))),v4((([PrK(qa)],Qi),47686506,h(47686506))),([n(906798616)],Qi),([PrK(qa),n(906798616)],G)))))++
1`("D",Msg2((v3((([PrK(qr)],Qa),847315861,h(847315861))),([n(324332617)],G),(v3((([PrK(qa)],Qi),579906206,h(579906206))),v4((([PrK(qa)],Qi),579906206,h(579906206))),([n(501919443)],Qi),([PrK(qa),n(163596311)],G)))))++
1`("D",Msg2((v3((([PrK(qr)],Qa),847315861,h(847315861))),([n(324332617)],G),(v3((([PrK(qa)],Qi),579906206,h(579906206))),v4((([PrK(qa)],Qi),579906206,h(579906206))),([n(501919443)],Qi),([PrK(qa),n(214260804)],G)))))++
1`("D",Msg2((v3((([PrK(qr)],Qa),847315861,h(847315861))),([n(324332617)],G),(v3((([PrK(qa)],Qi),579906206,h(579906206))),v4((([PrK(qa)],Qi),579906206,h(579906206))),([n(501919443)],Qi),([PrK(qa),n(263604667)],G)))))++
1`("D",Msg2((v3((([PrK(qr)],Qa),847315861,h(847315861))),([n(324332617)],G),(v3((([PrK(qa)],Qi),579906206,h(579906206))),v4((([PrK(qa)],Qi),579906206,h(579906206))),([n(501919443)],Qi),([PrK(qa),n(324332617)],G)))))++
1`("D",Msg2((v3((([PrK(qr)],Qa),847315861,h(847315861))),([n(324332617)],G),(v3((([PrK(qa)],Qi),579906206,h(579906206))),v4((([PrK(qa)],Qi),579906206,h(579906206))),([n(501919443)],Qi),([PrK(qa),n(535680522)],G)))))++
1`("D",Msg2((v3((([PrK(qr)],Qa),847315861,h(847315861))),([n(324332617)],G),(v3((([PrK(qa)],Qi),579906206,h(579906206))),v4((([PrK(qa)],Qi),579906206,h(579906206))),([n(501919443)],Qi),([PrK(qa),n(589400721)],G)))))++
1`("D",Msg2((v3((([PrK(qr)],Qa),847315861,h(847315861))),([n(324332617)],G),(v3((([PrK(qa)],Qi),579906206,h(579906206))),v4((([PrK(qa)],Qi),579906206,h(579906206))),([n(501919443)],Qi),([PrK(qa),n(661953747)],G)))))++
1`("D",Msg2((v3((([PrK(qr)],Qa),847315861,h(847315861))),([n(324332617)],G),(v3((([PrK(qa)],Qi),579906206,h(579906206))),v4((([PrK(qa)],Qi),579906206,h(579906206))),([n(501919443)],Qi),([PrK(qa),n(784915889)],G)))))++
1`("D",Msg2((v3((([PrK(qr)],Qa),847315861,h(847315861))),([n(324332617)],G),(v3((([PrK(qa)],Qi),579906206,h(579906206))),v4((([PrK(qa)],Qi),579906206,h(579906206))),([n(501919443)],Qi),([PrK(qa),n(906798616)],G)))))++
1`("D",Msg2((v3((([PrK(qr)],Qa),847315861,h(847315861))),([n(324332617)],G),(v3((([PrK(qa)],Qi),579906206,h(579906206))),v4((([PrK(qa)],Qi),579906206,h(579906206))),([n(906798616)],Qi),([PrK(qa),n(163596311)],G)))))++
1`("D",Msg2((v3((([PrK(qr)],Qa),847315861,h(847315861))),([n(324332617)],G),(v3((([PrK(qa)],Qi),579906206,h(579906206))),v4((([PrK(qa)],Qi),579906206,h(579906206))),([n(906798616)],Qi),([PrK(qa),n(214260804)],G)))))++
1`("D",Msg2((v3((([PrK(qr)],Qa),847315861,h(847315861))),([n(324332617)],G),(v3((([PrK(qa)],Qi),579906206,h(579906206))),v4((([PrK(qa)],Qi),579906206,h(579906206))),([n(906798616)],Qi),([PrK(qa),n(263604667)],G)))))++
1`("D",Msg2((v3((([PrK(qr)],Qa),847315861,h(847315861))),([n(324332617)],G),(v3((([PrK(qa)],Qi),579906206,h(579906206))),v4((([PrK(qa)],Qi),579906206,h(579906206))),([n(906798616)],Qi),([PrK(qa),n(324332617)],G)))))++
1`("D",Msg2((v3((([PrK(qr)],Qa),847315861,h(847315861))),([n(324332617)],G),(v3((([PrK(qa)],Qi),579906206,h(579906206))),v4((([PrK(qa)],Qi),579906206,h(579906206))),([n(906798616)],Qi),([PrK(qa),n(535680522)],G)))))++
1`("D",Msg2((v3((([PrK(qr)],Qa),847315861,h(847315861))),([n(324332617)],G),(v3((([PrK(qa)],Qi),579906206,h(579906206))),v4((([PrK(qa)],Qi),579906206,h(579906206))),([n(906798616)],Qi),([PrK(qa),n(589400721)],G)))))++
1`("D",Msg2((v3((([PrK(qr)],Qa),847315861,h(847315861))),([n(324332617)],G),(v3((([PrK(qa)],Qi),579906206,h(579906206))),v4((([PrK(qa)],Qi),579906206,h(579906206))),([n(906798616)],Qi),([PrK(qa),n(661953747)],G)))))++
1`("D",Msg2((v3((([PrK(qr)],Qa),847315861,h(847315861))),([n(324332617)],G),(v3((([PrK(qa)],Qi),579906206,h(579906206))),v4((([PrK(qa)],Qi),579906206,h(579906206))),([n(906798616)],Qi),([PrK(qa),n(784915889)],G)))))++
1`("D",Msg2((v3((([PrK(qr)],Qa),847315861,h(847315861))),([n(324332617)],G),(v3((([PrK(qa)],Qi),579906206,h(579906206))),v4((([PrK(qa)],Qi),579906206,h(579906206))),([n(906798616)],Qi),([PrK(qa),n(906798616)],G)))))++
1`("D",Msg2((v3((([PrK(qr)],Qa),847315861,h(847315861))),([n(324332617)],G),(v3((([PrK(qa)],Qr),847315861,h(847315861))),v4((([PrK(qa)],Qr),847315861,h(847315861))),([PrK(qa),n(263604667)],G),([n(784915889)],Qr)))))++
1`("D",Msg2((v3((([PrK(qr)],Qa),847315861,h(847315861))),([n(501919443)],G),(v3((([PrK(qi)],Qr),448010398,h(448010398))),v4((([PrK(qi)],Qr),448010398,h(448010398))),([n(535680522)],Qi),([PrK(qr),n(214260804)],G)))))++
1`("D",Msg2((v3((([PrK(qr)],Qa),847315861,h(847315861))),([n(501919443)],G),(v3((([PrK(qr)],Qa),847315861,h(847315861))),v4((([PrK(qr)],Qa),847315861,h(847315861))),([n(906798616)],Qa),([PrK(qr),n(163596311)],G)))))++
1`("D",Msg2((v3((([PrK(qr)],Qa),847315861,h(847315861))),([n(501919443)],G),(v3((([PrK(qr)],Qa),847315861,h(847315861))),v4((([PrK(qr)],Qa),847315861,h(847315861))),([n(906798616)],Qa),([PrK(qr),n(661953747)],G)))))++
1`("D",Msg2((v3((([PrK(qr)],Qa),847315861,h(847315861))),([n(501919443)],G),(v3((([PrK(qa)],Qi),47686506,h(47686506))),v4((([PrK(qa)],Qi),47686506,h(47686506))),([n(324332617)],Qi),([PrK(qa),n(589400721)],G)))))++
1`("D",Msg2((v3((([PrK(qr)],Qa),847315861,h(847315861))),([n(501919443)],G),(v3((([PrK(qa)],Qi),47686506,h(47686506))),v4((([PrK(qa)],Qi),47686506,h(47686506))),([n(501919443)],Qi),([PrK(qa),n(163596311)],G)))))++
1`("D",Msg2((v3((([PrK(qr)],Qa),847315861,h(847315861))),([n(501919443)],G),(v3((([PrK(qa)],Qi),47686506,h(47686506))),v4((([PrK(qa)],Qi),47686506,h(47686506))),([n(501919443)],Qi),([PrK(qa),n(214260804)],G)))))++
1`("D",Msg2((v3((([PrK(qr)],Qa),847315861,h(847315861))),([n(501919443)],G),(v3((([PrK(qa)],Qi),47686506,h(47686506))),v4((([PrK(qa)],Qi),47686506,h(47686506))),([n(501919443)],Qi),([PrK(qa),n(263604667)],G)))))++
1`("D",Msg2((v3((([PrK(qr)],Qa),847315861,h(847315861))),([n(501919443)],G),(v3((([PrK(qa)],Qi),47686506,h(47686506))),v4((([PrK(qa)],Qi),47686506,h(47686506))),([n(501919443)],Qi),([PrK(qa),n(324332617)],G)))))++
1`("D",Msg2((v3((([PrK(qr)],Qa),847315861,h(847315861))),([n(501919443)],G),(v3((([PrK(qa)],Qi),47686506,h(47686506))),v4((([PrK(qa)],Qi),47686506,h(47686506))),([n(501919443)],Qi),([PrK(qa),n(535680522)],G)))))++
1`("D",Msg2((v3((([PrK(qr)],Qa),847315861,h(847315861))),([n(501919443)],G),(v3((([PrK(qa)],Qi),47686506,h(47686506))),v4((([PrK(qa)],Qi),47686506,h(47686506))),([n(501919443)],Qi),([PrK(qa),n(589400721)],G)))))++
1`("D",Msg2((v3((([PrK(qr)],Qa),847315861,h(847315861))),([n(501919443)],G),(v3((([PrK(qa)],Qi),47686506,h(47686506))),v4((([PrK(qa)],Qi),47686506,h(47686506))),([n(501919443)],Qi),([PrK(qa),n(661953747)],G)))))++
1`("D",Msg2((v3((([PrK(qr)],Qa),847315861,h(847315861))),([n(501919443)],G),(v3((([PrK(qa)],Qi),47686506,h(47686506))),v4((([PrK(qa)],Qi),47686506,h(47686506))),([n(501919443)],Qi),([PrK(qa),n(784915889)],G)))))++
1`("D",Msg2((v3((([PrK(qr)],Qa),847315861,h(847315861))),([n(501919443)],G),(v3((([PrK(qa)],Qi),47686506,h(47686506))),v4((([PrK(qa)],Qi),47686506,h(47686506))),([n(501919443)],Qi),([PrK(qa),n(906798616)],G)))))++
1`("D",Msg2((v3((([PrK(qr)],Qa),847315861,h(847315861))),([n(501919443)],G),(v3((([PrK(qa)],Qi),579906206,h(579906206))),v4((([PrK(qa)],Qi),579906206,h(579906206))),([n(501919443)],Qi),([PrK(qa),n(163596311)],G)))))++
1`("D",Msg2((v3((([PrK(qr)],Qa),847315861,h(847315861))),([n(501919443)],G),(v3((([PrK(qa)],Qi),579906206,h(579906206))),v4((([PrK(qa)],Qi),579906206,h(579906206))),([n(501919443)],Qi),([PrK(qa),n(214260804)],G)))))++
1`("D",Msg2((v3((([PrK(qr)],Qa),847315861,h(847315861))),([n(501919443)],G),(v3((([PrK(qa)],Qi),579906206,h(579906206))),v4((([PrK(qa)],Qi),579906206,h(579906206))),([n(501919443)],Qi),([PrK(qa),n(263604667)],G)))))++
1`("D",Msg2((v3((([PrK(qr)],Qa),847315861,h(847315861))),([n(501919443)],G),(v3((([PrK(qa)],Qi),579906206,h(579906206))),v4((([PrK(qa)],Qi),579906206,h(579906206))),([n(501919443)],Qi),([PrK(qa),n(324332617)],G)))))++
1`("D",Msg2((v3((([PrK(qr)],Qa),847315861,h(847315861))),([n(501919443)],G),(v3((([PrK(qa)],Qi),579906206,h(579906206))),v4((([PrK(qa)],Qi),579906206,h(579906206))),([n(501919443)],Qi),([PrK(qa),n(535680522)],G)))))++
1`("D",Msg2((v3((([PrK(qr)],Qa),847315861,h(847315861))),([n(501919443)],G),(v3((([PrK(qa)],Qi),579906206,h(579906206))),v4((([PrK(qa)],Qi),579906206,h(579906206))),([n(501919443)],Qi),([PrK(qa),n(589400721)],G)))))++
1`("D",Msg2((v3((([PrK(qr)],Qa),847315861,h(847315861))),([n(501919443)],G),(v3((([PrK(qa)],Qi),579906206,h(579906206))),v4((([PrK(qa)],Qi),579906206,h(579906206))),([n(501919443)],Qi),([PrK(qa),n(661953747)],G)))))++
1`("D",Msg2((v3((([PrK(qr)],Qa),847315861,h(847315861))),([n(501919443)],G),(v3((([PrK(qa)],Qi),579906206,h(579906206))),v4((([PrK(qa)],Qi),579906206,h(579906206))),([n(501919443)],Qi),([PrK(qa),n(784915889)],G)))))++
1`("D",Msg2((v3((([PrK(qr)],Qa),847315861,h(847315861))),([n(501919443)],G),(v3((([PrK(qa)],Qi),579906206,h(579906206))),v4((([PrK(qa)],Qi),579906206,h(579906206))),([n(501919443)],Qi),([PrK(qa),n(906798616)],G)))))++
1`("D",Msg2((v3((([PrK(qr)],Qa),847315861,h(847315861))),([n(501919443)],G),(v3((([PrK(qa)],Qr),847315861,h(847315861))),v4((([PrK(qa)],Qr),847315861,h(847315861))),([PrK(qa),n(263604667)],G),([n(784915889)],Qr)))))++
1`("D",Msg2((v3((([PrK(qr)],Qa),847315861,h(847315861))),([n(535680522)],G),(v3((([PrK(qi)],Qr),448010398,h(448010398))),v4((([PrK(qi)],Qr),448010398,h(448010398))),([n(535680522)],Qi),([PrK(qr),n(214260804)],G)))))++
1`("D",Msg2((v3((([PrK(qr)],Qa),847315861,h(847315861))),([n(535680522)],G),(v3((([PrK(qr)],Qa),847315861,h(847315861))),v4((([PrK(qr)],Qa),847315861,h(847315861))),([n(906798616)],Qa),([PrK(qr),n(163596311)],G)))))++
1`("D",Msg2((v3((([PrK(qr)],Qa),847315861,h(847315861))),([n(535680522)],G),(v3((([PrK(qr)],Qa),847315861,h(847315861))),v4((([PrK(qr)],Qa),847315861,h(847315861))),([n(906798616)],Qa),([PrK(qr),n(661953747)],G)))))++
1`("D",Msg2((v3((([PrK(qr)],Qa),847315861,h(847315861))),([n(535680522)],G),(v3((([PrK(qa)],Qi),47686506,h(47686506))),v4((([PrK(qa)],Qi),47686506,h(47686506))),([n(324332617)],Qi),([PrK(qa),n(589400721)],G)))))++
1`("D",Msg2((v3((([PrK(qr)],Qa),847315861,h(847315861))),([n(535680522)],G),(v3((([PrK(qa)],Qi),47686506,h(47686506))),v4((([PrK(qa)],Qi),47686506,h(47686506))),([n(501919443)],Qi),([PrK(qa),n(163596311)],G)))))++
1`("D",Msg2((v3((([PrK(qr)],Qa),847315861,h(847315861))),([n(535680522)],G),(v3((([PrK(qa)],Qi),47686506,h(47686506))),v4((([PrK(qa)],Qi),47686506,h(47686506))),([n(501919443)],Qi),([PrK(qa),n(214260804)],G)))))++
1`("D",Msg2((v3((([PrK(qr)],Qa),847315861,h(847315861))),([n(535680522)],G),(v3((([PrK(qa)],Qi),47686506,h(47686506))),v4((([PrK(qa)],Qi),47686506,h(47686506))),([n(501919443)],Qi),([PrK(qa),n(263604667)],G)))))++
1`("D",Msg2((v3((([PrK(qr)],Qa),847315861,h(847315861))),([n(535680522)],G),(v3((([PrK(qa)],Qi),47686506,h(47686506))),v4((([PrK(qa)],Qi),47686506,h(47686506))),([n(501919443)],Qi),([PrK(qa),n(324332617)],G)))))++
1`("D",Msg2((v3((([PrK(qr)],Qa),847315861,h(847315861))),([n(535680522)],G),(v3((([PrK(qa)],Qi),47686506,h(47686506))),v4((([PrK(qa)],Qi),47686506,h(47686506))),([n(501919443)],Qi),([PrK(qa),n(535680522)],G)))))++
1`("D",Msg2((v3((([PrK(qr)],Qa),847315861,h(847315861))),([n(535680522)],G),(v3((([PrK(qa)],Qi),47686506,h(47686506))),v4((([PrK(qa)],Qi),47686506,h(47686506))),([n(501919443)],Qi),([PrK(qa),n(589400721)],G)))))++
1`("D",Msg2((v3((([PrK(qr)],Qa),847315861,h(847315861))),([n(535680522)],G),(v3((([PrK(qa)],Qi),47686506,h(47686506))),v4((([PrK(qa)],Qi),47686506,h(47686506))),([n(501919443)],Qi),([PrK(qa),n(661953747)],G)))))++
1`("D",Msg2((v3((([PrK(qr)],Qa),847315861,h(847315861))),([n(535680522)],G),(v3((([PrK(qa)],Qi),47686506,h(47686506))),v4((([PrK(qa)],Qi),47686506,h(47686506))),([n(501919443)],Qi),([PrK(qa),n(784915889)],G)))))++
1`("D",Msg2((v3((([PrK(qr)],Qa),847315861,h(847315861))),([n(535680522)],G),(v3((([PrK(qa)],Qi),47686506,h(47686506))),v4((([PrK(qa)],Qi),47686506,h(47686506))),([n(501919443)],Qi),([PrK(qa),n(906798616)],G)))))++
1`("D",Msg2((v3((([PrK(qr)],Qa),847315861,h(847315861))),([n(535680522)],G),(v3((([PrK(qa)],Qi),47686506,h(47686506))),v4((([PrK(qa)],Qi),47686506,h(47686506))),([n(906798616)],Qi),([PrK(qa),n(163596311)],G)))))++
1`("D",Msg2((v3((([PrK(qr)],Qa),847315861,h(847315861))),([n(535680522)],G),(v3((([PrK(qa)],Qi),47686506,h(47686506))),v4((([PrK(qa)],Qi),47686506,h(47686506))),([n(906798616)],Qi),([PrK(qa),n(214260804)],G)))))++
1`("D",Msg2((v3((([PrK(qr)],Qa),847315861,h(847315861))),([n(535680522)],G),(v3((([PrK(qa)],Qi),47686506,h(47686506))),v4((([PrK(qa)],Qi),47686506,h(47686506))),([n(906798616)],Qi),([PrK(qa),n(263604667)],G)))))++
1`("D",Msg2((v3((([PrK(qr)],Qa),847315861,h(847315861))),([n(535680522)],G),(v3((([PrK(qa)],Qi),47686506,h(47686506))),v4((([PrK(qa)],Qi),47686506,h(47686506))),([n(906798616)],Qi),([PrK(qa),n(324332617)],G)))))++
1`("D",Msg2((v3((([PrK(qr)],Qa),847315861,h(847315861))),([n(535680522)],G),(v3((([PrK(qa)],Qi),47686506,h(47686506))),v4((([PrK(qa)],Qi),47686506,h(47686506))),([n(906798616)],Qi),([PrK(qa),n(535680522)],G)))))++
1`("D",Msg2((v3((([PrK(qr)],Qa),847315861,h(847315861))),([n(535680522)],G),(v3((([PrK(qa)],Qi),47686506,h(47686506))),v4((([PrK(qa)],Qi),47686506,h(47686506))),([n(906798616)],Qi),([PrK(qa),n(589400721)],G)))))++
1`("D",Msg2((v3((([PrK(qr)],Qa),847315861,h(847315861))),([n(535680522)],G),(v3((([PrK(qa)],Qi),47686506,h(47686506))),v4((([PrK(qa)],Qi),47686506,h(47686506))),([n(906798616)],Qi),([PrK(qa),n(661953747)],G)))))++
1`("D",Msg2((v3((([PrK(qr)],Qa),847315861,h(847315861))),([n(535680522)],G),(v3((([PrK(qa)],Qi),47686506,h(47686506))),v4((([PrK(qa)],Qi),47686506,h(47686506))),([n(906798616)],Qi),([PrK(qa),n(784915889)],G)))))++
1`("D",Msg2((v3((([PrK(qr)],Qa),847315861,h(847315861))),([n(535680522)],G),(v3((([PrK(qa)],Qi),47686506,h(47686506))),v4((([PrK(qa)],Qi),47686506,h(47686506))),([n(906798616)],Qi),([PrK(qa),n(906798616)],G)))))++
1`("D",Msg2((v3((([PrK(qr)],Qa),847315861,h(847315861))),([n(535680522)],G),(v3((([PrK(qa)],Qi),579906206,h(579906206))),v4((([PrK(qa)],Qi),579906206,h(579906206))),([n(501919443)],Qi),([PrK(qa),n(163596311)],G)))))++
1`("D",Msg2((v3((([PrK(qr)],Qa),847315861,h(847315861))),([n(535680522)],G),(v3((([PrK(qa)],Qi),579906206,h(579906206))),v4((([PrK(qa)],Qi),579906206,h(579906206))),([n(501919443)],Qi),([PrK(qa),n(214260804)],G)))))++
1`("D",Msg2((v3((([PrK(qr)],Qa),847315861,h(847315861))),([n(535680522)],G),(v3((([PrK(qa)],Qi),579906206,h(579906206))),v4((([PrK(qa)],Qi),579906206,h(579906206))),([n(501919443)],Qi),([PrK(qa),n(263604667)],G)))))++
1`("D",Msg2((v3((([PrK(qr)],Qa),847315861,h(847315861))),([n(535680522)],G),(v3((([PrK(qa)],Qi),579906206,h(579906206))),v4((([PrK(qa)],Qi),579906206,h(579906206))),([n(501919443)],Qi),([PrK(qa),n(324332617)],G)))))++
1`("D",Msg2((v3((([PrK(qr)],Qa),847315861,h(847315861))),([n(535680522)],G),(v3((([PrK(qa)],Qi),579906206,h(579906206))),v4((([PrK(qa)],Qi),579906206,h(579906206))),([n(501919443)],Qi),([PrK(qa),n(535680522)],G)))))++
1`("D",Msg2((v3((([PrK(qr)],Qa),847315861,h(847315861))),([n(535680522)],G),(v3((([PrK(qa)],Qi),579906206,h(579906206))),v4((([PrK(qa)],Qi),579906206,h(579906206))),([n(501919443)],Qi),([PrK(qa),n(589400721)],G)))))++
1`("D",Msg2((v3((([PrK(qr)],Qa),847315861,h(847315861))),([n(535680522)],G),(v3((([PrK(qa)],Qi),579906206,h(579906206))),v4((([PrK(qa)],Qi),579906206,h(579906206))),([n(501919443)],Qi),([PrK(qa),n(661953747)],G)))))++
1`("D",Msg2((v3((([PrK(qr)],Qa),847315861,h(847315861))),([n(535680522)],G),(v3((([PrK(qa)],Qi),579906206,h(579906206))),v4((([PrK(qa)],Qi),579906206,h(579906206))),([n(501919443)],Qi),([PrK(qa),n(784915889)],G)))))++
1`("D",Msg2((v3((([PrK(qr)],Qa),847315861,h(847315861))),([n(535680522)],G),(v3((([PrK(qa)],Qi),579906206,h(579906206))),v4((([PrK(qa)],Qi),579906206,h(579906206))),([n(501919443)],Qi),([PrK(qa),n(906798616)],G)))))++
1`("D",Msg2((v3((([PrK(qr)],Qa),847315861,h(847315861))),([n(535680522)],G),(v3((([PrK(qa)],Qi),579906206,h(579906206))),v4((([PrK(qa)],Qi),579906206,h(579906206))),([n(906798616)],Qi),([PrK(qa),n(163596311)],G)))))++
1`("D",Msg2((v3((([PrK(qr)],Qa),847315861,h(847315861))),([n(535680522)],G),(v3((([PrK(qa)],Qi),579906206,h(579906206))),v4((([PrK(qa)],Qi),579906206,h(579906206))),([n(906798616)],Qi),([PrK(qa),n(214260804)],G)))))++
1`("D",Msg2((v3((([PrK(qr)],Qa),847315861,h(847315861))),([n(535680522)],G),(v3((([PrK(qa)],Qi),579906206,h(579906206))),v4((([PrK(qa)],Qi),579906206,h(579906206))),([n(906798616)],Qi),([PrK(qa),n(263604667)],G)))))++
1`("D",Msg2((v3((([PrK(qr)],Qa),847315861,h(847315861))),([n(535680522)],G),(v3((([PrK(qa)],Qi),579906206,h(579906206))),v4((([PrK(qa)],Qi),579906206,h(579906206))),([n(906798616)],Qi),([PrK(qa),n(324332617)],G)))))++
1`("D",Msg2((v3((([PrK(qr)],Qa),847315861,h(847315861))),([n(535680522)],G),(v3((([PrK(qa)],Qi),579906206,h(579906206))),v4((([PrK(qa)],Qi),579906206,h(579906206))),([n(906798616)],Qi),([PrK(qa),n(535680522)],G)))))++
1`("D",Msg2((v3((([PrK(qr)],Qa),847315861,h(847315861))),([n(535680522)],G),(v3((([PrK(qa)],Qi),579906206,h(579906206))),v4((([PrK(qa)],Qi),579906206,h(579906206))),([n(906798616)],Qi),([PrK(qa),n(589400721)],G)))))++
1`("D",Msg2((v3((([PrK(qr)],Qa),847315861,h(847315861))),([n(535680522)],G),(v3((([PrK(qa)],Qi),579906206,h(579906206))),v4((([PrK(qa)],Qi),579906206,h(579906206))),([n(906798616)],Qi),([PrK(qa),n(661953747)],G)))))++
1`("D",Msg2((v3((([PrK(qr)],Qa),847315861,h(847315861))),([n(535680522)],G),(v3((([PrK(qa)],Qi),579906206,h(579906206))),v4((([PrK(qa)],Qi),579906206,h(579906206))),([n(906798616)],Qi),([PrK(qa),n(784915889)],G)))))++
1`("D",Msg2((v3((([PrK(qr)],Qa),847315861,h(847315861))),([n(535680522)],G),(v3((([PrK(qa)],Qi),579906206,h(579906206))),v4((([PrK(qa)],Qi),579906206,h(579906206))),([n(906798616)],Qi),([PrK(qa),n(906798616)],G)))))++
1`("D",Msg2((v3((([PrK(qr)],Qa),847315861,h(847315861))),([n(535680522)],G),(v3((([PrK(qa)],Qr),847315861,h(847315861))),v4((([PrK(qa)],Qr),847315861,h(847315861))),([PrK(qa),n(263604667)],G),([n(784915889)],Qr)))))++
1`("D",Msg2((v3((([PrK(qr)],Qa),847315861,h(847315861))),([n(589400721)],G),(v3((([PrK(qi)],Qr),448010398,h(448010398))),v4((([PrK(qi)],Qr),448010398,h(448010398))),([n(535680522)],Qi),([PrK(qr),n(214260804)],G)))))++
1`("D",Msg2((v3((([PrK(qr)],Qa),847315861,h(847315861))),([n(589400721)],G),(v3((([PrK(qr)],Qa),847315861,h(847315861))),v4((([PrK(qr)],Qa),847315861,h(847315861))),([n(906798616)],Qa),([PrK(qr),n(163596311)],G)))))++
1`("D",Msg2((v3((([PrK(qr)],Qa),847315861,h(847315861))),([n(589400721)],G),(v3((([PrK(qr)],Qa),847315861,h(847315861))),v4((([PrK(qr)],Qa),847315861,h(847315861))),([n(906798616)],Qa),([PrK(qr),n(661953747)],G)))))++
1`("D",Msg2((v3((([PrK(qr)],Qa),847315861,h(847315861))),([n(589400721)],G),(v3((([PrK(qa)],Qi),47686506,h(47686506))),v4((([PrK(qa)],Qi),47686506,h(47686506))),([n(324332617)],Qi),([PrK(qa),n(589400721)],G)))))++
1`("D",Msg2((v3((([PrK(qr)],Qa),847315861,h(847315861))),([n(589400721)],G),(v3((([PrK(qa)],Qi),47686506,h(47686506))),v4((([PrK(qa)],Qi),47686506,h(47686506))),([n(501919443)],Qi),([PrK(qa),n(163596311)],G)))))++
1`("D",Msg2((v3((([PrK(qr)],Qa),847315861,h(847315861))),([n(589400721)],G),(v3((([PrK(qa)],Qi),47686506,h(47686506))),v4((([PrK(qa)],Qi),47686506,h(47686506))),([n(501919443)],Qi),([PrK(qa),n(214260804)],G)))))++
1`("D",Msg2((v3((([PrK(qr)],Qa),847315861,h(847315861))),([n(589400721)],G),(v3((([PrK(qa)],Qi),47686506,h(47686506))),v4((([PrK(qa)],Qi),47686506,h(47686506))),([n(501919443)],Qi),([PrK(qa),n(263604667)],G)))))++
1`("D",Msg2((v3((([PrK(qr)],Qa),847315861,h(847315861))),([n(589400721)],G),(v3((([PrK(qa)],Qi),47686506,h(47686506))),v4((([PrK(qa)],Qi),47686506,h(47686506))),([n(501919443)],Qi),([PrK(qa),n(324332617)],G)))))++
1`("D",Msg2((v3((([PrK(qr)],Qa),847315861,h(847315861))),([n(589400721)],G),(v3((([PrK(qa)],Qi),47686506,h(47686506))),v4((([PrK(qa)],Qi),47686506,h(47686506))),([n(501919443)],Qi),([PrK(qa),n(535680522)],G)))))++
1`("D",Msg2((v3((([PrK(qr)],Qa),847315861,h(847315861))),([n(589400721)],G),(v3((([PrK(qa)],Qi),47686506,h(47686506))),v4((([PrK(qa)],Qi),47686506,h(47686506))),([n(501919443)],Qi),([PrK(qa),n(589400721)],G)))))++
1`("D",Msg2((v3((([PrK(qr)],Qa),847315861,h(847315861))),([n(589400721)],G),(v3((([PrK(qa)],Qi),47686506,h(47686506))),v4((([PrK(qa)],Qi),47686506,h(47686506))),([n(501919443)],Qi),([PrK(qa),n(661953747)],G)))))++
1`("D",Msg2((v3((([PrK(qr)],Qa),847315861,h(847315861))),([n(589400721)],G),(v3((([PrK(qa)],Qi),47686506,h(47686506))),v4((([PrK(qa)],Qi),47686506,h(47686506))),([n(501919443)],Qi),([PrK(qa),n(784915889)],G)))))++
1`("D",Msg2((v3((([PrK(qr)],Qa),847315861,h(847315861))),([n(589400721)],G),(v3((([PrK(qa)],Qi),47686506,h(47686506))),v4((([PrK(qa)],Qi),47686506,h(47686506))),([n(501919443)],Qi),([PrK(qa),n(906798616)],G)))))++
1`("D",Msg2((v3((([PrK(qr)],Qa),847315861,h(847315861))),([n(589400721)],G),(v3((([PrK(qa)],Qi),47686506,h(47686506))),v4((([PrK(qa)],Qi),47686506,h(47686506))),([n(906798616)],Qi),([PrK(qa),n(163596311)],G)))))++
1`("D",Msg2((v3((([PrK(qr)],Qa),847315861,h(847315861))),([n(589400721)],G),(v3((([PrK(qa)],Qi),47686506,h(47686506))),v4((([PrK(qa)],Qi),47686506,h(47686506))),([n(906798616)],Qi),([PrK(qa),n(214260804)],G)))))++
1`("D",Msg2((v3((([PrK(qr)],Qa),847315861,h(847315861))),([n(589400721)],G),(v3((([PrK(qa)],Qi),47686506,h(47686506))),v4((([PrK(qa)],Qi),47686506,h(47686506))),([n(906798616)],Qi),([PrK(qa),n(263604667)],G)))))++
1`("D",Msg2((v3((([PrK(qr)],Qa),847315861,h(847315861))),([n(589400721)],G),(v3((([PrK(qa)],Qi),47686506,h(47686506))),v4((([PrK(qa)],Qi),47686506,h(47686506))),([n(906798616)],Qi),([PrK(qa),n(324332617)],G)))))++
1`("D",Msg2((v3((([PrK(qr)],Qa),847315861,h(847315861))),([n(589400721)],G),(v3((([PrK(qa)],Qi),47686506,h(47686506))),v4((([PrK(qa)],Qi),47686506,h(47686506))),([n(906798616)],Qi),([PrK(qa),n(535680522)],G)))))++
1`("D",Msg2((v3((([PrK(qr)],Qa),847315861,h(847315861))),([n(589400721)],G),(v3((([PrK(qa)],Qi),47686506,h(47686506))),v4((([PrK(qa)],Qi),47686506,h(47686506))),([n(906798616)],Qi),([PrK(qa),n(589400721)],G)))))++
1`("D",Msg2((v3((([PrK(qr)],Qa),847315861,h(847315861))),([n(589400721)],G),(v3((([PrK(qa)],Qi),47686506,h(47686506))),v4((([PrK(qa)],Qi),47686506,h(47686506))),([n(906798616)],Qi),([PrK(qa),n(661953747)],G)))))++
1`("D",Msg2((v3((([PrK(qr)],Qa),847315861,h(847315861))),([n(589400721)],G),(v3((([PrK(qa)],Qi),47686506,h(47686506))),v4((([PrK(qa)],Qi),47686506,h(47686506))),([n(906798616)],Qi),([PrK(qa),n(784915889)],G)))))++
1`("D",Msg2((v3((([PrK(qr)],Qa),847315861,h(847315861))),([n(589400721)],G),(v3((([PrK(qa)],Qi),47686506,h(47686506))),v4((([PrK(qa)],Qi),47686506,h(47686506))),([n(906798616)],Qi),([PrK(qa),n(906798616)],G)))))++
1`("D",Msg2((v3((([PrK(qr)],Qa),847315861,h(847315861))),([n(589400721)],G),(v3((([PrK(qa)],Qi),579906206,h(579906206))),v4((([PrK(qa)],Qi),579906206,h(579906206))),([n(501919443)],Qi),([PrK(qa),n(163596311)],G)))))++
1`("D",Msg2((v3((([PrK(qr)],Qa),847315861,h(847315861))),([n(589400721)],G),(v3((([PrK(qa)],Qi),579906206,h(579906206))),v4((([PrK(qa)],Qi),579906206,h(579906206))),([n(501919443)],Qi),([PrK(qa),n(214260804)],G)))))++
1`("D",Msg2((v3((([PrK(qr)],Qa),847315861,h(847315861))),([n(589400721)],G),(v3((([PrK(qa)],Qi),579906206,h(579906206))),v4((([PrK(qa)],Qi),579906206,h(579906206))),([n(501919443)],Qi),([PrK(qa),n(263604667)],G)))))++
1`("D",Msg2((v3((([PrK(qr)],Qa),847315861,h(847315861))),([n(589400721)],G),(v3((([PrK(qa)],Qi),579906206,h(579906206))),v4((([PrK(qa)],Qi),579906206,h(579906206))),([n(501919443)],Qi),([PrK(qa),n(324332617)],G)))))++
1`("D",Msg2((v3((([PrK(qr)],Qa),847315861,h(847315861))),([n(589400721)],G),(v3((([PrK(qa)],Qi),579906206,h(579906206))),v4((([PrK(qa)],Qi),579906206,h(579906206))),([n(501919443)],Qi),([PrK(qa),n(535680522)],G)))))++
1`("D",Msg2((v3((([PrK(qr)],Qa),847315861,h(847315861))),([n(589400721)],G),(v3((([PrK(qa)],Qi),579906206,h(579906206))),v4((([PrK(qa)],Qi),579906206,h(579906206))),([n(501919443)],Qi),([PrK(qa),n(589400721)],G)))))++
1`("D",Msg2((v3((([PrK(qr)],Qa),847315861,h(847315861))),([n(589400721)],G),(v3((([PrK(qa)],Qi),579906206,h(579906206))),v4((([PrK(qa)],Qi),579906206,h(579906206))),([n(501919443)],Qi),([PrK(qa),n(661953747)],G)))))++
1`("D",Msg2((v3((([PrK(qr)],Qa),847315861,h(847315861))),([n(589400721)],G),(v3((([PrK(qa)],Qi),579906206,h(579906206))),v4((([PrK(qa)],Qi),579906206,h(579906206))),([n(501919443)],Qi),([PrK(qa),n(784915889)],G)))))++
1`("D",Msg2((v3((([PrK(qr)],Qa),847315861,h(847315861))),([n(589400721)],G),(v3((([PrK(qa)],Qi),579906206,h(579906206))),v4((([PrK(qa)],Qi),579906206,h(579906206))),([n(501919443)],Qi),([PrK(qa),n(906798616)],G)))))++
1`("D",Msg2((v3((([PrK(qr)],Qa),847315861,h(847315861))),([n(589400721)],G),(v3((([PrK(qa)],Qi),579906206,h(579906206))),v4((([PrK(qa)],Qi),579906206,h(579906206))),([n(906798616)],Qi),([PrK(qa),n(163596311)],G)))))++
1`("D",Msg2((v3((([PrK(qr)],Qa),847315861,h(847315861))),([n(589400721)],G),(v3((([PrK(qa)],Qi),579906206,h(579906206))),v4((([PrK(qa)],Qi),579906206,h(579906206))),([n(906798616)],Qi),([PrK(qa),n(214260804)],G)))))++
1`("D",Msg2((v3((([PrK(qr)],Qa),847315861,h(847315861))),([n(589400721)],G),(v3((([PrK(qa)],Qi),579906206,h(579906206))),v4((([PrK(qa)],Qi),579906206,h(579906206))),([n(906798616)],Qi),([PrK(qa),n(263604667)],G)))))++
1`("D",Msg2((v3((([PrK(qr)],Qa),847315861,h(847315861))),([n(589400721)],G),(v3((([PrK(qa)],Qi),579906206,h(579906206))),v4((([PrK(qa)],Qi),579906206,h(579906206))),([n(906798616)],Qi),([PrK(qa),n(324332617)],G)))))++
1`("D",Msg2((v3((([PrK(qr)],Qa),847315861,h(847315861))),([n(589400721)],G),(v3((([PrK(qa)],Qi),579906206,h(579906206))),v4((([PrK(qa)],Qi),579906206,h(579906206))),([n(906798616)],Qi),([PrK(qa),n(535680522)],G)))))++
1`("D",Msg2((v3((([PrK(qr)],Qa),847315861,h(847315861))),([n(589400721)],G),(v3((([PrK(qa)],Qi),579906206,h(579906206))),v4((([PrK(qa)],Qi),579906206,h(579906206))),([n(906798616)],Qi),([PrK(qa),n(589400721)],G)))))++
1`("D",Msg2((v3((([PrK(qr)],Qa),847315861,h(847315861))),([n(589400721)],G),(v3((([PrK(qa)],Qi),579906206,h(579906206))),v4((([PrK(qa)],Qi),579906206,h(579906206))),([n(906798616)],Qi),([PrK(qa),n(661953747)],G)))))++
1`("D",Msg2((v3((([PrK(qr)],Qa),847315861,h(847315861))),([n(589400721)],G),(v3((([PrK(qa)],Qi),579906206,h(579906206))),v4((([PrK(qa)],Qi),579906206,h(579906206))),([n(906798616)],Qi),([PrK(qa),n(784915889)],G)))))++
1`("D",Msg2((v3((([PrK(qr)],Qa),847315861,h(847315861))),([n(589400721)],G),(v3((([PrK(qa)],Qi),579906206,h(579906206))),v4((([PrK(qa)],Qi),579906206,h(579906206))),([n(906798616)],Qi),([PrK(qa),n(906798616)],G)))))++
1`("D",Msg2((v3((([PrK(qr)],Qa),847315861,h(847315861))),([n(589400721)],G),(v3((([PrK(qa)],Qr),847315861,h(847315861))),v4((([PrK(qa)],Qr),847315861,h(847315861))),([PrK(qa),n(263604667)],G),([n(784915889)],Qr)))))++
1`("D",Msg2((v3((([PrK(qr)],Qa),847315861,h(847315861))),([n(661953747)],G),(v3((([PrK(qi)],Qr),448010398,h(448010398))),v4((([PrK(qi)],Qr),448010398,h(448010398))),([n(535680522)],Qi),([PrK(qr),n(214260804)],G)))))++
1`("D",Msg2((v3((([PrK(qr)],Qa),847315861,h(847315861))),([n(661953747)],G),(v3((([PrK(qr)],Qa),847315861,h(847315861))),v4((([PrK(qr)],Qa),847315861,h(847315861))),([n(906798616)],Qa),([PrK(qr),n(163596311)],G)))))++
1`("D",Msg2((v3((([PrK(qr)],Qa),847315861,h(847315861))),([n(661953747)],G),(v3((([PrK(qr)],Qa),847315861,h(847315861))),v4((([PrK(qr)],Qa),847315861,h(847315861))),([n(906798616)],Qa),([PrK(qr),n(661953747)],G)))))++
1`("D",Msg2((v3((([PrK(qr)],Qa),847315861,h(847315861))),([n(661953747)],G),(v3((([PrK(qa)],Qi),47686506,h(47686506))),v4((([PrK(qa)],Qi),47686506,h(47686506))),([n(324332617)],Qi),([PrK(qa),n(589400721)],G)))))++
1`("D",Msg2((v3((([PrK(qr)],Qa),847315861,h(847315861))),([n(661953747)],G),(v3((([PrK(qa)],Qi),47686506,h(47686506))),v4((([PrK(qa)],Qi),47686506,h(47686506))),([n(501919443)],Qi),([PrK(qa),n(163596311)],G)))))++
1`("D",Msg2((v3((([PrK(qr)],Qa),847315861,h(847315861))),([n(661953747)],G),(v3((([PrK(qa)],Qi),47686506,h(47686506))),v4((([PrK(qa)],Qi),47686506,h(47686506))),([n(501919443)],Qi),([PrK(qa),n(214260804)],G)))))++
1`("D",Msg2((v3((([PrK(qr)],Qa),847315861,h(847315861))),([n(661953747)],G),(v3((([PrK(qa)],Qi),47686506,h(47686506))),v4((([PrK(qa)],Qi),47686506,h(47686506))),([n(501919443)],Qi),([PrK(qa),n(263604667)],G)))))++
1`("D",Msg2((v3((([PrK(qr)],Qa),847315861,h(847315861))),([n(661953747)],G),(v3((([PrK(qa)],Qi),47686506,h(47686506))),v4((([PrK(qa)],Qi),47686506,h(47686506))),([n(501919443)],Qi),([PrK(qa),n(324332617)],G)))))++
1`("D",Msg2((v3((([PrK(qr)],Qa),847315861,h(847315861))),([n(661953747)],G),(v3((([PrK(qa)],Qi),47686506,h(47686506))),v4((([PrK(qa)],Qi),47686506,h(47686506))),([n(501919443)],Qi),([PrK(qa),n(535680522)],G)))))++
1`("D",Msg2((v3((([PrK(qr)],Qa),847315861,h(847315861))),([n(661953747)],G),(v3((([PrK(qa)],Qi),47686506,h(47686506))),v4((([PrK(qa)],Qi),47686506,h(47686506))),([n(501919443)],Qi),([PrK(qa),n(589400721)],G)))))++
1`("D",Msg2((v3((([PrK(qr)],Qa),847315861,h(847315861))),([n(661953747)],G),(v3((([PrK(qa)],Qi),47686506,h(47686506))),v4((([PrK(qa)],Qi),47686506,h(47686506))),([n(501919443)],Qi),([PrK(qa),n(661953747)],G)))))++
1`("D",Msg2((v3((([PrK(qr)],Qa),847315861,h(847315861))),([n(661953747)],G),(v3((([PrK(qa)],Qi),47686506,h(47686506))),v4((([PrK(qa)],Qi),47686506,h(47686506))),([n(501919443)],Qi),([PrK(qa),n(784915889)],G)))))++
1`("D",Msg2((v3((([PrK(qr)],Qa),847315861,h(847315861))),([n(661953747)],G),(v3((([PrK(qa)],Qi),47686506,h(47686506))),v4((([PrK(qa)],Qi),47686506,h(47686506))),([n(501919443)],Qi),([PrK(qa),n(906798616)],G)))))++
1`("D",Msg2((v3((([PrK(qr)],Qa),847315861,h(847315861))),([n(661953747)],G),(v3((([PrK(qa)],Qi),47686506,h(47686506))),v4((([PrK(qa)],Qi),47686506,h(47686506))),([n(906798616)],Qi),([PrK(qa),n(163596311)],G)))))++
1`("D",Msg2((v3((([PrK(qr)],Qa),847315861,h(847315861))),([n(661953747)],G),(v3((([PrK(qa)],Qi),47686506,h(47686506))),v4((([PrK(qa)],Qi),47686506,h(47686506))),([n(906798616)],Qi),([PrK(qa),n(214260804)],G)))))++
1`("D",Msg2((v3((([PrK(qr)],Qa),847315861,h(847315861))),([n(661953747)],G),(v3((([PrK(qa)],Qi),47686506,h(47686506))),v4((([PrK(qa)],Qi),47686506,h(47686506))),([n(906798616)],Qi),([PrK(qa),n(263604667)],G)))))++
1`("D",Msg2((v3((([PrK(qr)],Qa),847315861,h(847315861))),([n(661953747)],G),(v3((([PrK(qa)],Qi),47686506,h(47686506))),v4((([PrK(qa)],Qi),47686506,h(47686506))),([n(906798616)],Qi),([PrK(qa),n(324332617)],G)))))++
1`("D",Msg2((v3((([PrK(qr)],Qa),847315861,h(847315861))),([n(661953747)],G),(v3((([PrK(qa)],Qi),47686506,h(47686506))),v4((([PrK(qa)],Qi),47686506,h(47686506))),([n(906798616)],Qi),([PrK(qa),n(535680522)],G)))))++
1`("D",Msg2((v3((([PrK(qr)],Qa),847315861,h(847315861))),([n(661953747)],G),(v3((([PrK(qa)],Qi),47686506,h(47686506))),v4((([PrK(qa)],Qi),47686506,h(47686506))),([n(906798616)],Qi),([PrK(qa),n(589400721)],G)))))++
1`("D",Msg2((v3((([PrK(qr)],Qa),847315861,h(847315861))),([n(661953747)],G),(v3((([PrK(qa)],Qi),47686506,h(47686506))),v4((([PrK(qa)],Qi),47686506,h(47686506))),([n(906798616)],Qi),([PrK(qa),n(661953747)],G)))))++
1`("D",Msg2((v3((([PrK(qr)],Qa),847315861,h(847315861))),([n(661953747)],G),(v3((([PrK(qa)],Qi),47686506,h(47686506))),v4((([PrK(qa)],Qi),47686506,h(47686506))),([n(906798616)],Qi),([PrK(qa),n(784915889)],G)))))++
1`("D",Msg2((v3((([PrK(qr)],Qa),847315861,h(847315861))),([n(661953747)],G),(v3((([PrK(qa)],Qi),47686506,h(47686506))),v4((([PrK(qa)],Qi),47686506,h(47686506))),([n(906798616)],Qi),([PrK(qa),n(906798616)],G)))))++
1`("D",Msg2((v3((([PrK(qr)],Qa),847315861,h(847315861))),([n(661953747)],G),(v3((([PrK(qa)],Qi),579906206,h(579906206))),v4((([PrK(qa)],Qi),579906206,h(579906206))),([n(501919443)],Qi),([PrK(qa),n(163596311)],G)))))++
1`("D",Msg2((v3((([PrK(qr)],Qa),847315861,h(847315861))),([n(661953747)],G),(v3((([PrK(qa)],Qi),579906206,h(579906206))),v4((([PrK(qa)],Qi),579906206,h(579906206))),([n(501919443)],Qi),([PrK(qa),n(214260804)],G)))))++
1`("D",Msg2((v3((([PrK(qr)],Qa),847315861,h(847315861))),([n(661953747)],G),(v3((([PrK(qa)],Qi),579906206,h(579906206))),v4((([PrK(qa)],Qi),579906206,h(579906206))),([n(501919443)],Qi),([PrK(qa),n(263604667)],G)))))++
1`("D",Msg2((v3((([PrK(qr)],Qa),847315861,h(847315861))),([n(661953747)],G),(v3((([PrK(qa)],Qi),579906206,h(579906206))),v4((([PrK(qa)],Qi),579906206,h(579906206))),([n(501919443)],Qi),([PrK(qa),n(324332617)],G)))))++
1`("D",Msg2((v3((([PrK(qr)],Qa),847315861,h(847315861))),([n(661953747)],G),(v3((([PrK(qa)],Qi),579906206,h(579906206))),v4((([PrK(qa)],Qi),579906206,h(579906206))),([n(501919443)],Qi),([PrK(qa),n(535680522)],G)))))++
1`("D",Msg2((v3((([PrK(qr)],Qa),847315861,h(847315861))),([n(661953747)],G),(v3((([PrK(qa)],Qi),579906206,h(579906206))),v4((([PrK(qa)],Qi),579906206,h(579906206))),([n(501919443)],Qi),([PrK(qa),n(589400721)],G)))))++
1`("D",Msg2((v3((([PrK(qr)],Qa),847315861,h(847315861))),([n(661953747)],G),(v3((([PrK(qa)],Qi),579906206,h(579906206))),v4((([PrK(qa)],Qi),579906206,h(579906206))),([n(501919443)],Qi),([PrK(qa),n(661953747)],G)))))++
1`("D",Msg2((v3((([PrK(qr)],Qa),847315861,h(847315861))),([n(661953747)],G),(v3((([PrK(qa)],Qi),579906206,h(579906206))),v4((([PrK(qa)],Qi),579906206,h(579906206))),([n(501919443)],Qi),([PrK(qa),n(784915889)],G)))))++
1`("D",Msg2((v3((([PrK(qr)],Qa),847315861,h(847315861))),([n(661953747)],G),(v3((([PrK(qa)],Qi),579906206,h(579906206))),v4((([PrK(qa)],Qi),579906206,h(579906206))),([n(501919443)],Qi),([PrK(qa),n(906798616)],G)))))++
1`("D",Msg2((v3((([PrK(qr)],Qa),847315861,h(847315861))),([n(661953747)],G),(v3((([PrK(qa)],Qi),579906206,h(579906206))),v4((([PrK(qa)],Qi),579906206,h(579906206))),([n(906798616)],Qi),([PrK(qa),n(163596311)],G)))))++
1`("D",Msg2((v3((([PrK(qr)],Qa),847315861,h(847315861))),([n(661953747)],G),(v3((([PrK(qa)],Qi),579906206,h(579906206))),v4((([PrK(qa)],Qi),579906206,h(579906206))),([n(906798616)],Qi),([PrK(qa),n(214260804)],G)))))++
1`("D",Msg2((v3((([PrK(qr)],Qa),847315861,h(847315861))),([n(661953747)],G),(v3((([PrK(qa)],Qi),579906206,h(579906206))),v4((([PrK(qa)],Qi),579906206,h(579906206))),([n(906798616)],Qi),([PrK(qa),n(263604667)],G)))))++
1`("D",Msg2((v3((([PrK(qr)],Qa),847315861,h(847315861))),([n(661953747)],G),(v3((([PrK(qa)],Qi),579906206,h(579906206))),v4((([PrK(qa)],Qi),579906206,h(579906206))),([n(906798616)],Qi),([PrK(qa),n(324332617)],G)))))++
1`("D",Msg2((v3((([PrK(qr)],Qa),847315861,h(847315861))),([n(661953747)],G),(v3((([PrK(qa)],Qi),579906206,h(579906206))),v4((([PrK(qa)],Qi),579906206,h(579906206))),([n(906798616)],Qi),([PrK(qa),n(535680522)],G)))))++
1`("D",Msg2((v3((([PrK(qr)],Qa),847315861,h(847315861))),([n(661953747)],G),(v3((([PrK(qa)],Qi),579906206,h(579906206))),v4((([PrK(qa)],Qi),579906206,h(579906206))),([n(906798616)],Qi),([PrK(qa),n(589400721)],G)))))++
1`("D",Msg2((v3((([PrK(qr)],Qa),847315861,h(847315861))),([n(661953747)],G),(v3((([PrK(qa)],Qi),579906206,h(579906206))),v4((([PrK(qa)],Qi),579906206,h(579906206))),([n(906798616)],Qi),([PrK(qa),n(661953747)],G)))))++
1`("D",Msg2((v3((([PrK(qr)],Qa),847315861,h(847315861))),([n(661953747)],G),(v3((([PrK(qa)],Qi),579906206,h(579906206))),v4((([PrK(qa)],Qi),579906206,h(579906206))),([n(906798616)],Qi),([PrK(qa),n(784915889)],G)))))++
1`("D",Msg2((v3((([PrK(qr)],Qa),847315861,h(847315861))),([n(661953747)],G),(v3((([PrK(qa)],Qi),579906206,h(579906206))),v4((([PrK(qa)],Qi),579906206,h(579906206))),([n(906798616)],Qi),([PrK(qa),n(906798616)],G)))))++
1`("D",Msg2((v3((([PrK(qr)],Qa),847315861,h(847315861))),([n(661953747)],G),(v3((([PrK(qa)],Qr),847315861,h(847315861))),v4((([PrK(qa)],Qr),847315861,h(847315861))),([PrK(qa),n(263604667)],G),([n(784915889)],Qr)))))++
1`("D",Msg2((v3((([PrK(qr)],Qa),847315861,h(847315861))),([n(784915889)],G),(v3((([PrK(qi)],Qr),448010398,h(448010398))),v4((([PrK(qi)],Qr),448010398,h(448010398))),([n(535680522)],Qi),([PrK(qr),n(214260804)],G)))))++
1`("D",Msg2((v3((([PrK(qr)],Qa),847315861,h(847315861))),([n(784915889)],G),(v3((([PrK(qr)],Qa),847315861,h(847315861))),v4((([PrK(qr)],Qa),847315861,h(847315861))),([n(906798616)],Qa),([PrK(qr),n(163596311)],G)))))++
1`("D",Msg2((v3((([PrK(qr)],Qa),847315861,h(847315861))),([n(784915889)],G),(v3((([PrK(qr)],Qa),847315861,h(847315861))),v4((([PrK(qr)],Qa),847315861,h(847315861))),([n(906798616)],Qa),([PrK(qr),n(661953747)],G)))))++
1`("D",Msg2((v3((([PrK(qr)],Qa),847315861,h(847315861))),([n(784915889)],G),(v3((([PrK(qa)],Qi),47686506,h(47686506))),v4((([PrK(qa)],Qi),47686506,h(47686506))),([n(324332617)],Qi),([PrK(qa),n(589400721)],G)))))++
1`("D",Msg2((v3((([PrK(qr)],Qa),847315861,h(847315861))),([n(784915889)],G),(v3((([PrK(qa)],Qi),47686506,h(47686506))),v4((([PrK(qa)],Qi),47686506,h(47686506))),([n(501919443)],Qi),([PrK(qa),n(163596311)],G)))))++
1`("D",Msg2((v3((([PrK(qr)],Qa),847315861,h(847315861))),([n(784915889)],G),(v3((([PrK(qa)],Qi),47686506,h(47686506))),v4((([PrK(qa)],Qi),47686506,h(47686506))),([n(501919443)],Qi),([PrK(qa),n(214260804)],G)))))++
1`("D",Msg2((v3((([PrK(qr)],Qa),847315861,h(847315861))),([n(784915889)],G),(v3((([PrK(qa)],Qi),47686506,h(47686506))),v4((([PrK(qa)],Qi),47686506,h(47686506))),([n(501919443)],Qi),([PrK(qa),n(263604667)],G)))))++
1`("D",Msg2((v3((([PrK(qr)],Qa),847315861,h(847315861))),([n(784915889)],G),(v3((([PrK(qa)],Qi),47686506,h(47686506))),v4((([PrK(qa)],Qi),47686506,h(47686506))),([n(501919443)],Qi),([PrK(qa),n(324332617)],G)))))++
1`("D",Msg2((v3((([PrK(qr)],Qa),847315861,h(847315861))),([n(784915889)],G),(v3((([PrK(qa)],Qi),47686506,h(47686506))),v4((([PrK(qa)],Qi),47686506,h(47686506))),([n(501919443)],Qi),([PrK(qa),n(535680522)],G)))))++
1`("D",Msg2((v3((([PrK(qr)],Qa),847315861,h(847315861))),([n(784915889)],G),(v3((([PrK(qa)],Qi),47686506,h(47686506))),v4((([PrK(qa)],Qi),47686506,h(47686506))),([n(501919443)],Qi),([PrK(qa),n(589400721)],G)))))++
1`("D",Msg2((v3((([PrK(qr)],Qa),847315861,h(847315861))),([n(784915889)],G),(v3((([PrK(qa)],Qi),47686506,h(47686506))),v4((([PrK(qa)],Qi),47686506,h(47686506))),([n(501919443)],Qi),([PrK(qa),n(661953747)],G)))))++
1`("D",Msg2((v3((([PrK(qr)],Qa),847315861,h(847315861))),([n(784915889)],G),(v3((([PrK(qa)],Qi),47686506,h(47686506))),v4((([PrK(qa)],Qi),47686506,h(47686506))),([n(501919443)],Qi),([PrK(qa),n(784915889)],G)))))++
1`("D",Msg2((v3((([PrK(qr)],Qa),847315861,h(847315861))),([n(784915889)],G),(v3((([PrK(qa)],Qi),47686506,h(47686506))),v4((([PrK(qa)],Qi),47686506,h(47686506))),([n(501919443)],Qi),([PrK(qa),n(906798616)],G)))))++
1`("D",Msg2((v3((([PrK(qr)],Qa),847315861,h(847315861))),([n(784915889)],G),(v3((([PrK(qa)],Qi),47686506,h(47686506))),v4((([PrK(qa)],Qi),47686506,h(47686506))),([n(906798616)],Qi),([PrK(qa),n(163596311)],G)))))++
1`("D",Msg2((v3((([PrK(qr)],Qa),847315861,h(847315861))),([n(784915889)],G),(v3((([PrK(qa)],Qi),47686506,h(47686506))),v4((([PrK(qa)],Qi),47686506,h(47686506))),([n(906798616)],Qi),([PrK(qa),n(214260804)],G)))))++
1`("D",Msg2((v3((([PrK(qr)],Qa),847315861,h(847315861))),([n(784915889)],G),(v3((([PrK(qa)],Qi),47686506,h(47686506))),v4((([PrK(qa)],Qi),47686506,h(47686506))),([n(906798616)],Qi),([PrK(qa),n(263604667)],G)))))++
1`("D",Msg2((v3((([PrK(qr)],Qa),847315861,h(847315861))),([n(784915889)],G),(v3((([PrK(qa)],Qi),47686506,h(47686506))),v4((([PrK(qa)],Qi),47686506,h(47686506))),([n(906798616)],Qi),([PrK(qa),n(324332617)],G)))))++
1`("D",Msg2((v3((([PrK(qr)],Qa),847315861,h(847315861))),([n(784915889)],G),(v3((([PrK(qa)],Qi),47686506,h(47686506))),v4((([PrK(qa)],Qi),47686506,h(47686506))),([n(906798616)],Qi),([PrK(qa),n(535680522)],G)))))++
1`("D",Msg2((v3((([PrK(qr)],Qa),847315861,h(847315861))),([n(784915889)],G),(v3((([PrK(qa)],Qi),47686506,h(47686506))),v4((([PrK(qa)],Qi),47686506,h(47686506))),([n(906798616)],Qi),([PrK(qa),n(589400721)],G)))))++
1`("D",Msg2((v3((([PrK(qr)],Qa),847315861,h(847315861))),([n(784915889)],G),(v3((([PrK(qa)],Qi),47686506,h(47686506))),v4((([PrK(qa)],Qi),47686506,h(47686506))),([n(906798616)],Qi),([PrK(qa),n(661953747)],G)))))++
1`("D",Msg2((v3((([PrK(qr)],Qa),847315861,h(847315861))),([n(784915889)],G),(v3((([PrK(qa)],Qi),47686506,h(47686506))),v4((([PrK(qa)],Qi),47686506,h(47686506))),([n(906798616)],Qi),([PrK(qa),n(784915889)],G)))))++
1`("D",Msg2((v3((([PrK(qr)],Qa),847315861,h(847315861))),([n(784915889)],G),(v3((([PrK(qa)],Qi),47686506,h(47686506))),v4((([PrK(qa)],Qi),47686506,h(47686506))),([n(906798616)],Qi),([PrK(qa),n(906798616)],G)))))++
1`("D",Msg2((v3((([PrK(qr)],Qa),847315861,h(847315861))),([n(784915889)],G),(v3((([PrK(qa)],Qi),579906206,h(579906206))),v4((([PrK(qa)],Qi),579906206,h(579906206))),([n(501919443)],Qi),([PrK(qa),n(163596311)],G)))))++
1`("D",Msg2((v3((([PrK(qr)],Qa),847315861,h(847315861))),([n(784915889)],G),(v3((([PrK(qa)],Qi),579906206,h(579906206))),v4((([PrK(qa)],Qi),579906206,h(579906206))),([n(501919443)],Qi),([PrK(qa),n(214260804)],G)))))++
1`("D",Msg2((v3((([PrK(qr)],Qa),847315861,h(847315861))),([n(784915889)],G),(v3((([PrK(qa)],Qi),579906206,h(579906206))),v4((([PrK(qa)],Qi),579906206,h(579906206))),([n(501919443)],Qi),([PrK(qa),n(263604667)],G)))))++
1`("D",Msg2((v3((([PrK(qr)],Qa),847315861,h(847315861))),([n(784915889)],G),(v3((([PrK(qa)],Qi),579906206,h(579906206))),v4((([PrK(qa)],Qi),579906206,h(579906206))),([n(501919443)],Qi),([PrK(qa),n(324332617)],G)))))++
1`("D",Msg2((v3((([PrK(qr)],Qa),847315861,h(847315861))),([n(784915889)],G),(v3((([PrK(qa)],Qi),579906206,h(579906206))),v4((([PrK(qa)],Qi),579906206,h(579906206))),([n(501919443)],Qi),([PrK(qa),n(535680522)],G)))))++
1`("D",Msg2((v3((([PrK(qr)],Qa),847315861,h(847315861))),([n(784915889)],G),(v3((([PrK(qa)],Qi),579906206,h(579906206))),v4((([PrK(qa)],Qi),579906206,h(579906206))),([n(501919443)],Qi),([PrK(qa),n(589400721)],G)))))++
1`("D",Msg2((v3((([PrK(qr)],Qa),847315861,h(847315861))),([n(784915889)],G),(v3((([PrK(qa)],Qi),579906206,h(579906206))),v4((([PrK(qa)],Qi),579906206,h(579906206))),([n(501919443)],Qi),([PrK(qa),n(661953747)],G)))))++
1`("D",Msg2((v3((([PrK(qr)],Qa),847315861,h(847315861))),([n(784915889)],G),(v3((([PrK(qa)],Qi),579906206,h(579906206))),v4((([PrK(qa)],Qi),579906206,h(579906206))),([n(501919443)],Qi),([PrK(qa),n(784915889)],G)))))++
1`("D",Msg2((v3((([PrK(qr)],Qa),847315861,h(847315861))),([n(784915889)],G),(v3((([PrK(qa)],Qi),579906206,h(579906206))),v4((([PrK(qa)],Qi),579906206,h(579906206))),([n(501919443)],Qi),([PrK(qa),n(906798616)],G)))))++
1`("D",Msg2((v3((([PrK(qr)],Qa),847315861,h(847315861))),([n(784915889)],G),(v3((([PrK(qa)],Qi),579906206,h(579906206))),v4((([PrK(qa)],Qi),579906206,h(579906206))),([n(906798616)],Qi),([PrK(qa),n(163596311)],G)))))++
1`("D",Msg2((v3((([PrK(qr)],Qa),847315861,h(847315861))),([n(784915889)],G),(v3((([PrK(qa)],Qi),579906206,h(579906206))),v4((([PrK(qa)],Qi),579906206,h(579906206))),([n(906798616)],Qi),([PrK(qa),n(214260804)],G)))))++
1`("D",Msg2((v3((([PrK(qr)],Qa),847315861,h(847315861))),([n(784915889)],G),(v3((([PrK(qa)],Qi),579906206,h(579906206))),v4((([PrK(qa)],Qi),579906206,h(579906206))),([n(906798616)],Qi),([PrK(qa),n(263604667)],G)))))++
1`("D",Msg2((v3((([PrK(qr)],Qa),847315861,h(847315861))),([n(784915889)],G),(v3((([PrK(qa)],Qi),579906206,h(579906206))),v4((([PrK(qa)],Qi),579906206,h(579906206))),([n(906798616)],Qi),([PrK(qa),n(324332617)],G)))))++
1`("D",Msg2((v3((([PrK(qr)],Qa),847315861,h(847315861))),([n(784915889)],G),(v3((([PrK(qa)],Qi),579906206,h(579906206))),v4((([PrK(qa)],Qi),579906206,h(579906206))),([n(906798616)],Qi),([PrK(qa),n(535680522)],G)))))++
1`("D",Msg2((v3((([PrK(qr)],Qa),847315861,h(847315861))),([n(784915889)],G),(v3((([PrK(qa)],Qi),579906206,h(579906206))),v4((([PrK(qa)],Qi),579906206,h(579906206))),([n(906798616)],Qi),([PrK(qa),n(589400721)],G)))))++
1`("D",Msg2((v3((([PrK(qr)],Qa),847315861,h(847315861))),([n(784915889)],G),(v3((([PrK(qa)],Qi),579906206,h(579906206))),v4((([PrK(qa)],Qi),579906206,h(579906206))),([n(906798616)],Qi),([PrK(qa),n(661953747)],G)))))++
1`("D",Msg2((v3((([PrK(qr)],Qa),847315861,h(847315861))),([n(784915889)],G),(v3((([PrK(qa)],Qi),579906206,h(579906206))),v4((([PrK(qa)],Qi),579906206,h(579906206))),([n(906798616)],Qi),([PrK(qa),n(784915889)],G)))))++
1`("D",Msg2((v3((([PrK(qr)],Qa),847315861,h(847315861))),([n(784915889)],G),(v3((([PrK(qa)],Qi),579906206,h(579906206))),v4((([PrK(qa)],Qi),579906206,h(579906206))),([n(906798616)],Qi),([PrK(qa),n(906798616)],G)))))++
1`("D",Msg2((v3((([PrK(qr)],Qa),847315861,h(847315861))),([n(784915889)],G),(v3((([PrK(qa)],Qr),847315861,h(847315861))),v4((([PrK(qa)],Qr),847315861,h(847315861))),([PrK(qa),n(263604667)],G),([n(784915889)],Qr)))))++
1`("D",Msg2((v3((([PrK(qr)],Qa),847315861,h(847315861))),([n(906798616)],G),(v3((([PrK(qi)],Qr),448010398,h(448010398))),v4((([PrK(qi)],Qr),448010398,h(448010398))),([n(535680522)],Qi),([PrK(qr),n(214260804)],G)))))++
1`("D",Msg2((v3((([PrK(qr)],Qa),847315861,h(847315861))),([n(906798616)],G),(v3((([PrK(qr)],Qa),847315861,h(847315861))),v4((([PrK(qr)],Qa),847315861,h(847315861))),([n(906798616)],Qa),([PrK(qr),n(163596311)],G)))))++
1`("D",Msg2((v3((([PrK(qr)],Qa),847315861,h(847315861))),([n(906798616)],G),(v3((([PrK(qr)],Qa),847315861,h(847315861))),v4((([PrK(qr)],Qa),847315861,h(847315861))),([n(906798616)],Qa),([PrK(qr),n(661953747)],G)))))++
1`("D",Msg2((v3((([PrK(qr)],Qa),847315861,h(847315861))),([n(906798616)],G),(v3((([PrK(qa)],Qi),47686506,h(47686506))),v4((([PrK(qa)],Qi),47686506,h(47686506))),([n(324332617)],Qi),([PrK(qa),n(589400721)],G)))))++
1`("D",Msg2((v3((([PrK(qr)],Qa),847315861,h(847315861))),([n(906798616)],G),(v3((([PrK(qa)],Qi),47686506,h(47686506))),v4((([PrK(qa)],Qi),47686506,h(47686506))),([n(501919443)],Qi),([PrK(qa),n(163596311)],G)))))++
1`("D",Msg2((v3((([PrK(qr)],Qa),847315861,h(847315861))),([n(906798616)],G),(v3((([PrK(qa)],Qi),47686506,h(47686506))),v4((([PrK(qa)],Qi),47686506,h(47686506))),([n(501919443)],Qi),([PrK(qa),n(214260804)],G)))))++
1`("D",Msg2((v3((([PrK(qr)],Qa),847315861,h(847315861))),([n(906798616)],G),(v3((([PrK(qa)],Qi),47686506,h(47686506))),v4((([PrK(qa)],Qi),47686506,h(47686506))),([n(501919443)],Qi),([PrK(qa),n(263604667)],G)))))++
1`("D",Msg2((v3((([PrK(qr)],Qa),847315861,h(847315861))),([n(906798616)],G),(v3((([PrK(qa)],Qi),47686506,h(47686506))),v4((([PrK(qa)],Qi),47686506,h(47686506))),([n(501919443)],Qi),([PrK(qa),n(324332617)],G)))))++
1`("D",Msg2((v3((([PrK(qr)],Qa),847315861,h(847315861))),([n(906798616)],G),(v3((([PrK(qa)],Qi),47686506,h(47686506))),v4((([PrK(qa)],Qi),47686506,h(47686506))),([n(501919443)],Qi),([PrK(qa),n(535680522)],G)))))++
1`("D",Msg2((v3((([PrK(qr)],Qa),847315861,h(847315861))),([n(906798616)],G),(v3((([PrK(qa)],Qi),47686506,h(47686506))),v4((([PrK(qa)],Qi),47686506,h(47686506))),([n(501919443)],Qi),([PrK(qa),n(589400721)],G)))))++
1`("D",Msg2((v3((([PrK(qr)],Qa),847315861,h(847315861))),([n(906798616)],G),(v3((([PrK(qa)],Qi),47686506,h(47686506))),v4((([PrK(qa)],Qi),47686506,h(47686506))),([n(501919443)],Qi),([PrK(qa),n(661953747)],G)))))++
1`("D",Msg2((v3((([PrK(qr)],Qa),847315861,h(847315861))),([n(906798616)],G),(v3((([PrK(qa)],Qi),47686506,h(47686506))),v4((([PrK(qa)],Qi),47686506,h(47686506))),([n(501919443)],Qi),([PrK(qa),n(784915889)],G)))))++
1`("D",Msg2((v3((([PrK(qr)],Qa),847315861,h(847315861))),([n(906798616)],G),(v3((([PrK(qa)],Qi),47686506,h(47686506))),v4((([PrK(qa)],Qi),47686506,h(47686506))),([n(501919443)],Qi),([PrK(qa),n(906798616)],G)))))++
1`("D",Msg2((v3((([PrK(qr)],Qa),847315861,h(847315861))),([n(906798616)],G),(v3((([PrK(qa)],Qi),47686506,h(47686506))),v4((([PrK(qa)],Qi),47686506,h(47686506))),([n(906798616)],Qi),([PrK(qa),n(163596311)],G)))))++
1`("D",Msg2((v3((([PrK(qr)],Qa),847315861,h(847315861))),([n(906798616)],G),(v3((([PrK(qa)],Qi),47686506,h(47686506))),v4((([PrK(qa)],Qi),47686506,h(47686506))),([n(906798616)],Qi),([PrK(qa),n(214260804)],G)))))++
1`("D",Msg2((v3((([PrK(qr)],Qa),847315861,h(847315861))),([n(906798616)],G),(v3((([PrK(qa)],Qi),47686506,h(47686506))),v4((([PrK(qa)],Qi),47686506,h(47686506))),([n(906798616)],Qi),([PrK(qa),n(263604667)],G)))))++
1`("D",Msg2((v3((([PrK(qr)],Qa),847315861,h(847315861))),([n(906798616)],G),(v3((([PrK(qa)],Qi),47686506,h(47686506))),v4((([PrK(qa)],Qi),47686506,h(47686506))),([n(906798616)],Qi),([PrK(qa),n(324332617)],G)))))++
1`("D",Msg2((v3((([PrK(qr)],Qa),847315861,h(847315861))),([n(906798616)],G),(v3((([PrK(qa)],Qi),47686506,h(47686506))),v4((([PrK(qa)],Qi),47686506,h(47686506))),([n(906798616)],Qi),([PrK(qa),n(535680522)],G)))))++
1`("D",Msg2((v3((([PrK(qr)],Qa),847315861,h(847315861))),([n(906798616)],G),(v3((([PrK(qa)],Qi),47686506,h(47686506))),v4((([PrK(qa)],Qi),47686506,h(47686506))),([n(906798616)],Qi),([PrK(qa),n(589400721)],G)))))++
1`("D",Msg2((v3((([PrK(qr)],Qa),847315861,h(847315861))),([n(906798616)],G),(v3((([PrK(qa)],Qi),47686506,h(47686506))),v4((([PrK(qa)],Qi),47686506,h(47686506))),([n(906798616)],Qi),([PrK(qa),n(661953747)],G)))))++
1`("D",Msg2((v3((([PrK(qr)],Qa),847315861,h(847315861))),([n(906798616)],G),(v3((([PrK(qa)],Qi),47686506,h(47686506))),v4((([PrK(qa)],Qi),47686506,h(47686506))),([n(906798616)],Qi),([PrK(qa),n(784915889)],G)))))++
1`("D",Msg2((v3((([PrK(qr)],Qa),847315861,h(847315861))),([n(906798616)],G),(v3((([PrK(qa)],Qi),47686506,h(47686506))),v4((([PrK(qa)],Qi),47686506,h(47686506))),([n(906798616)],Qi),([PrK(qa),n(906798616)],G)))))++
1`("D",Msg2((v3((([PrK(qr)],Qa),847315861,h(847315861))),([n(906798616)],G),(v3((([PrK(qa)],Qi),579906206,h(579906206))),v4((([PrK(qa)],Qi),579906206,h(579906206))),([n(501919443)],Qi),([PrK(qa),n(163596311)],G)))))++
1`("D",Msg2((v3((([PrK(qr)],Qa),847315861,h(847315861))),([n(906798616)],G),(v3((([PrK(qa)],Qi),579906206,h(579906206))),v4((([PrK(qa)],Qi),579906206,h(579906206))),([n(501919443)],Qi),([PrK(qa),n(214260804)],G)))))++
1`("D",Msg2((v3((([PrK(qr)],Qa),847315861,h(847315861))),([n(906798616)],G),(v3((([PrK(qa)],Qi),579906206,h(579906206))),v4((([PrK(qa)],Qi),579906206,h(579906206))),([n(501919443)],Qi),([PrK(qa),n(263604667)],G)))))++
1`("D",Msg2((v3((([PrK(qr)],Qa),847315861,h(847315861))),([n(906798616)],G),(v3((([PrK(qa)],Qi),579906206,h(579906206))),v4((([PrK(qa)],Qi),579906206,h(579906206))),([n(501919443)],Qi),([PrK(qa),n(324332617)],G)))))++
1`("D",Msg2((v3((([PrK(qr)],Qa),847315861,h(847315861))),([n(906798616)],G),(v3((([PrK(qa)],Qi),579906206,h(579906206))),v4((([PrK(qa)],Qi),579906206,h(579906206))),([n(501919443)],Qi),([PrK(qa),n(535680522)],G)))))++
1`("D",Msg2((v3((([PrK(qr)],Qa),847315861,h(847315861))),([n(906798616)],G),(v3((([PrK(qa)],Qi),579906206,h(579906206))),v4((([PrK(qa)],Qi),579906206,h(579906206))),([n(501919443)],Qi),([PrK(qa),n(589400721)],G)))))++
1`("D",Msg2((v3((([PrK(qr)],Qa),847315861,h(847315861))),([n(906798616)],G),(v3((([PrK(qa)],Qi),579906206,h(579906206))),v4((([PrK(qa)],Qi),579906206,h(579906206))),([n(501919443)],Qi),([PrK(qa),n(661953747)],G)))))++
1`("D",Msg2((v3((([PrK(qr)],Qa),847315861,h(847315861))),([n(906798616)],G),(v3((([PrK(qa)],Qi),579906206,h(579906206))),v4((([PrK(qa)],Qi),579906206,h(579906206))),([n(501919443)],Qi),([PrK(qa),n(784915889)],G)))))++
1`("D",Msg2((v3((([PrK(qr)],Qa),847315861,h(847315861))),([n(906798616)],G),(v3((([PrK(qa)],Qi),579906206,h(579906206))),v4((([PrK(qa)],Qi),579906206,h(579906206))),([n(501919443)],Qi),([PrK(qa),n(906798616)],G)))))++
1`("D",Msg2((v3((([PrK(qr)],Qa),847315861,h(847315861))),([n(906798616)],G),(v3((([PrK(qa)],Qi),579906206,h(579906206))),v4((([PrK(qa)],Qi),579906206,h(579906206))),([n(906798616)],Qi),([PrK(qa),n(163596311)],G)))))++
1`("D",Msg2((v3((([PrK(qr)],Qa),847315861,h(847315861))),([n(906798616)],G),(v3((([PrK(qa)],Qi),579906206,h(579906206))),v4((([PrK(qa)],Qi),579906206,h(579906206))),([n(906798616)],Qi),([PrK(qa),n(214260804)],G)))))++
1`("D",Msg2((v3((([PrK(qr)],Qa),847315861,h(847315861))),([n(906798616)],G),(v3((([PrK(qa)],Qi),579906206,h(579906206))),v4((([PrK(qa)],Qi),579906206,h(579906206))),([n(906798616)],Qi),([PrK(qa),n(263604667)],G)))))++
1`("D",Msg2((v3((([PrK(qr)],Qa),847315861,h(847315861))),([n(906798616)],G),(v3((([PrK(qa)],Qi),579906206,h(579906206))),v4((([PrK(qa)],Qi),579906206,h(579906206))),([n(906798616)],Qi),([PrK(qa),n(324332617)],G)))))++
1`("D",Msg2((v3((([PrK(qr)],Qa),847315861,h(847315861))),([n(906798616)],G),(v3((([PrK(qa)],Qi),579906206,h(579906206))),v4((([PrK(qa)],Qi),579906206,h(579906206))),([n(906798616)],Qi),([PrK(qa),n(535680522)],G)))))++
1`("D",Msg2((v3((([PrK(qr)],Qa),847315861,h(847315861))),([n(906798616)],G),(v3((([PrK(qa)],Qi),579906206,h(579906206))),v4((([PrK(qa)],Qi),579906206,h(579906206))),([n(906798616)],Qi),([PrK(qa),n(589400721)],G)))))++
1`("D",Msg2((v3((([PrK(qr)],Qa),847315861,h(847315861))),([n(906798616)],G),(v3((([PrK(qa)],Qi),579906206,h(579906206))),v4((([PrK(qa)],Qi),579906206,h(579906206))),([n(906798616)],Qi),([PrK(qa),n(661953747)],G)))))++
1`("D",Msg2((v3((([PrK(qr)],Qa),847315861,h(847315861))),([n(906798616)],G),(v3((([PrK(qa)],Qi),579906206,h(579906206))),v4((([PrK(qa)],Qi),579906206,h(579906206))),([n(906798616)],Qi),([PrK(qa),n(784915889)],G)))))++
1`("D",Msg2((v3((([PrK(qr)],Qa),847315861,h(847315861))),([n(906798616)],G),(v3((([PrK(qa)],Qi),579906206,h(579906206))),v4((([PrK(qa)],Qi),579906206,h(579906206))),([n(906798616)],Qi),([PrK(qa),n(906798616)],G)))))++
1`("D",Msg2((v3((([PrK(qr)],Qa),847315861,h(847315861))),([n(906798616)],G),(v3((([PrK(qa)],Qr),847315861,h(847315861))),v4((([PrK(qa)],Qr),847315861,h(847315861))),([PrK(qa),n(263604667)],G),([n(784915889)],Qr)))))++
1`("D",Msg2((v3((([PrK(qr)],Qa),874012192,h(874012192))),([n(163596311)],G),(v3((([PrK(qi)],Qr),448010398,h(448010398))),v4((([PrK(qi)],Qr),448010398,h(448010398))),([n(535680522)],Qi),([PrK(qr),n(214260804)],G)))))++
1`("D",Msg2((v3((([PrK(qr)],Qa),874012192,h(874012192))),([n(163596311)],G),(v3((([PrK(qr)],Qa),874012192,h(874012192))),v4((([PrK(qr)],Qa),874012192,h(874012192))),([n(906798616)],Qa),([PrK(qr),n(163596311)],G)))))++
1`("D",Msg2((v3((([PrK(qr)],Qa),874012192,h(874012192))),([n(163596311)],G),(v3((([PrK(qa)],Qi),47686506,h(47686506))),v4((([PrK(qa)],Qi),47686506,h(47686506))),([n(324332617)],Qi),([PrK(qa),n(589400721)],G)))))++
1`("D",Msg2((v3((([PrK(qr)],Qa),874012192,h(874012192))),([n(163596311)],G),(v3((([PrK(qa)],Qi),47686506,h(47686506))),v4((([PrK(qa)],Qi),47686506,h(47686506))),([n(501919443)],Qi),([PrK(qa),n(163596311)],G)))))++
1`("D",Msg2((v3((([PrK(qr)],Qa),874012192,h(874012192))),([n(163596311)],G),(v3((([PrK(qa)],Qi),47686506,h(47686506))),v4((([PrK(qa)],Qi),47686506,h(47686506))),([n(501919443)],Qi),([PrK(qa),n(214260804)],G)))))++
1`("D",Msg2((v3((([PrK(qr)],Qa),874012192,h(874012192))),([n(163596311)],G),(v3((([PrK(qa)],Qi),47686506,h(47686506))),v4((([PrK(qa)],Qi),47686506,h(47686506))),([n(501919443)],Qi),([PrK(qa),n(263604667)],G)))))++
1`("D",Msg2((v3((([PrK(qr)],Qa),874012192,h(874012192))),([n(163596311)],G),(v3((([PrK(qa)],Qi),47686506,h(47686506))),v4((([PrK(qa)],Qi),47686506,h(47686506))),([n(501919443)],Qi),([PrK(qa),n(324332617)],G)))))++
1`("D",Msg2((v3((([PrK(qr)],Qa),874012192,h(874012192))),([n(163596311)],G),(v3((([PrK(qa)],Qi),47686506,h(47686506))),v4((([PrK(qa)],Qi),47686506,h(47686506))),([n(501919443)],Qi),([PrK(qa),n(535680522)],G)))))++
1`("D",Msg2((v3((([PrK(qr)],Qa),874012192,h(874012192))),([n(163596311)],G),(v3((([PrK(qa)],Qi),47686506,h(47686506))),v4((([PrK(qa)],Qi),47686506,h(47686506))),([n(501919443)],Qi),([PrK(qa),n(589400721)],G)))))++
1`("D",Msg2((v3((([PrK(qr)],Qa),874012192,h(874012192))),([n(163596311)],G),(v3((([PrK(qa)],Qi),47686506,h(47686506))),v4((([PrK(qa)],Qi),47686506,h(47686506))),([n(501919443)],Qi),([PrK(qa),n(661953747)],G)))))++
1`("D",Msg2((v3((([PrK(qr)],Qa),874012192,h(874012192))),([n(163596311)],G),(v3((([PrK(qa)],Qi),47686506,h(47686506))),v4((([PrK(qa)],Qi),47686506,h(47686506))),([n(501919443)],Qi),([PrK(qa),n(784915889)],G)))))++
1`("D",Msg2((v3((([PrK(qr)],Qa),874012192,h(874012192))),([n(163596311)],G),(v3((([PrK(qa)],Qi),47686506,h(47686506))),v4((([PrK(qa)],Qi),47686506,h(47686506))),([n(501919443)],Qi),([PrK(qa),n(906798616)],G)))))++
1`("D",Msg2((v3((([PrK(qr)],Qa),874012192,h(874012192))),([n(163596311)],G),(v3((([PrK(qa)],Qi),47686506,h(47686506))),v4((([PrK(qa)],Qi),47686506,h(47686506))),([n(906798616)],Qi),([PrK(qa),n(163596311)],G)))))++
1`("D",Msg2((v3((([PrK(qr)],Qa),874012192,h(874012192))),([n(163596311)],G),(v3((([PrK(qa)],Qi),47686506,h(47686506))),v4((([PrK(qa)],Qi),47686506,h(47686506))),([n(906798616)],Qi),([PrK(qa),n(214260804)],G)))))++
1`("D",Msg2((v3((([PrK(qr)],Qa),874012192,h(874012192))),([n(163596311)],G),(v3((([PrK(qa)],Qi),47686506,h(47686506))),v4((([PrK(qa)],Qi),47686506,h(47686506))),([n(906798616)],Qi),([PrK(qa),n(263604667)],G)))))++
1`("D",Msg2((v3((([PrK(qr)],Qa),874012192,h(874012192))),([n(163596311)],G),(v3((([PrK(qa)],Qi),47686506,h(47686506))),v4((([PrK(qa)],Qi),47686506,h(47686506))),([n(906798616)],Qi),([PrK(qa),n(324332617)],G)))))++
1`("D",Msg2((v3((([PrK(qr)],Qa),874012192,h(874012192))),([n(163596311)],G),(v3((([PrK(qa)],Qi),47686506,h(47686506))),v4((([PrK(qa)],Qi),47686506,h(47686506))),([n(906798616)],Qi),([PrK(qa),n(535680522)],G)))))++
1`("D",Msg2((v3((([PrK(qr)],Qa),874012192,h(874012192))),([n(163596311)],G),(v3((([PrK(qa)],Qi),47686506,h(47686506))),v4((([PrK(qa)],Qi),47686506,h(47686506))),([n(906798616)],Qi),([PrK(qa),n(589400721)],G)))))++
1`("D",Msg2((v3((([PrK(qr)],Qa),874012192,h(874012192))),([n(163596311)],G),(v3((([PrK(qa)],Qi),47686506,h(47686506))),v4((([PrK(qa)],Qi),47686506,h(47686506))),([n(906798616)],Qi),([PrK(qa),n(661953747)],G)))))++
1`("D",Msg2((v3((([PrK(qr)],Qa),874012192,h(874012192))),([n(163596311)],G),(v3((([PrK(qa)],Qi),47686506,h(47686506))),v4((([PrK(qa)],Qi),47686506,h(47686506))),([n(906798616)],Qi),([PrK(qa),n(784915889)],G)))))++
1`("D",Msg2((v3((([PrK(qr)],Qa),874012192,h(874012192))),([n(163596311)],G),(v3((([PrK(qa)],Qi),47686506,h(47686506))),v4((([PrK(qa)],Qi),47686506,h(47686506))),([n(906798616)],Qi),([PrK(qa),n(906798616)],G)))))++
1`("D",Msg2((v3((([PrK(qr)],Qa),874012192,h(874012192))),([n(163596311)],G),(v3((([PrK(qa)],Qi),579906206,h(579906206))),v4((([PrK(qa)],Qi),579906206,h(579906206))),([n(501919443)],Qi),([PrK(qa),n(163596311)],G)))))++
1`("D",Msg2((v3((([PrK(qr)],Qa),874012192,h(874012192))),([n(163596311)],G),(v3((([PrK(qa)],Qi),579906206,h(579906206))),v4((([PrK(qa)],Qi),579906206,h(579906206))),([n(501919443)],Qi),([PrK(qa),n(214260804)],G)))))++
1`("D",Msg2((v3((([PrK(qr)],Qa),874012192,h(874012192))),([n(163596311)],G),(v3((([PrK(qa)],Qi),579906206,h(579906206))),v4((([PrK(qa)],Qi),579906206,h(579906206))),([n(501919443)],Qi),([PrK(qa),n(263604667)],G)))))++
1`("D",Msg2((v3((([PrK(qr)],Qa),874012192,h(874012192))),([n(163596311)],G),(v3((([PrK(qa)],Qi),579906206,h(579906206))),v4((([PrK(qa)],Qi),579906206,h(579906206))),([n(501919443)],Qi),([PrK(qa),n(324332617)],G)))))++
1`("D",Msg2((v3((([PrK(qr)],Qa),874012192,h(874012192))),([n(163596311)],G),(v3((([PrK(qa)],Qi),579906206,h(579906206))),v4((([PrK(qa)],Qi),579906206,h(579906206))),([n(501919443)],Qi),([PrK(qa),n(535680522)],G)))))++
1`("D",Msg2((v3((([PrK(qr)],Qa),874012192,h(874012192))),([n(163596311)],G),(v3((([PrK(qa)],Qi),579906206,h(579906206))),v4((([PrK(qa)],Qi),579906206,h(579906206))),([n(501919443)],Qi),([PrK(qa),n(589400721)],G)))))++
1`("D",Msg2((v3((([PrK(qr)],Qa),874012192,h(874012192))),([n(163596311)],G),(v3((([PrK(qa)],Qi),579906206,h(579906206))),v4((([PrK(qa)],Qi),579906206,h(579906206))),([n(501919443)],Qi),([PrK(qa),n(661953747)],G)))))++
1`("D",Msg2((v3((([PrK(qr)],Qa),874012192,h(874012192))),([n(163596311)],G),(v3((([PrK(qa)],Qi),579906206,h(579906206))),v4((([PrK(qa)],Qi),579906206,h(579906206))),([n(501919443)],Qi),([PrK(qa),n(784915889)],G)))))++
1`("D",Msg2((v3((([PrK(qr)],Qa),874012192,h(874012192))),([n(163596311)],G),(v3((([PrK(qa)],Qi),579906206,h(579906206))),v4((([PrK(qa)],Qi),579906206,h(579906206))),([n(501919443)],Qi),([PrK(qa),n(906798616)],G)))))++
1`("D",Msg2((v3((([PrK(qr)],Qa),874012192,h(874012192))),([n(163596311)],G),(v3((([PrK(qa)],Qi),579906206,h(579906206))),v4((([PrK(qa)],Qi),579906206,h(579906206))),([n(906798616)],Qi),([PrK(qa),n(163596311)],G)))))++
1`("D",Msg2((v3((([PrK(qr)],Qa),874012192,h(874012192))),([n(163596311)],G),(v3((([PrK(qa)],Qi),579906206,h(579906206))),v4((([PrK(qa)],Qi),579906206,h(579906206))),([n(906798616)],Qi),([PrK(qa),n(214260804)],G)))))++
1`("D",Msg2((v3((([PrK(qr)],Qa),874012192,h(874012192))),([n(163596311)],G),(v3((([PrK(qa)],Qi),579906206,h(579906206))),v4((([PrK(qa)],Qi),579906206,h(579906206))),([n(906798616)],Qi),([PrK(qa),n(263604667)],G)))))++
1`("D",Msg2((v3((([PrK(qr)],Qa),874012192,h(874012192))),([n(163596311)],G),(v3((([PrK(qa)],Qi),579906206,h(579906206))),v4((([PrK(qa)],Qi),579906206,h(579906206))),([n(906798616)],Qi),([PrK(qa),n(324332617)],G)))))++
1`("D",Msg2((v3((([PrK(qr)],Qa),874012192,h(874012192))),([n(163596311)],G),(v3((([PrK(qa)],Qi),579906206,h(579906206))),v4((([PrK(qa)],Qi),579906206,h(579906206))),([n(906798616)],Qi),([PrK(qa),n(535680522)],G)))))++
1`("D",Msg2((v3((([PrK(qr)],Qa),874012192,h(874012192))),([n(163596311)],G),(v3((([PrK(qa)],Qi),579906206,h(579906206))),v4((([PrK(qa)],Qi),579906206,h(579906206))),([n(906798616)],Qi),([PrK(qa),n(589400721)],G)))))++
1`("D",Msg2((v3((([PrK(qr)],Qa),874012192,h(874012192))),([n(163596311)],G),(v3((([PrK(qa)],Qi),579906206,h(579906206))),v4((([PrK(qa)],Qi),579906206,h(579906206))),([n(906798616)],Qi),([PrK(qa),n(661953747)],G)))))++
1`("D",Msg2((v3((([PrK(qr)],Qa),874012192,h(874012192))),([n(163596311)],G),(v3((([PrK(qa)],Qi),579906206,h(579906206))),v4((([PrK(qa)],Qi),579906206,h(579906206))),([n(906798616)],Qi),([PrK(qa),n(784915889)],G)))))++
1`("D",Msg2((v3((([PrK(qr)],Qa),874012192,h(874012192))),([n(163596311)],G),(v3((([PrK(qa)],Qi),579906206,h(579906206))),v4((([PrK(qa)],Qi),579906206,h(579906206))),([n(906798616)],Qi),([PrK(qa),n(906798616)],G)))))++
1`("D",Msg2((v3((([PrK(qr)],Qa),874012192,h(874012192))),([n(163596311)],G),(v3((([PrK(qa)],Qr),847315861,h(847315861))),v4((([PrK(qa)],Qr),847315861,h(847315861))),([PrK(qa),n(263604667)],G),([n(784915889)],Qr)))))++
1`("D",Msg2((v3((([PrK(qr)],Qa),874012192,h(874012192))),([n(214260804)],G),(v3((([PrK(qi)],Qr),448010398,h(448010398))),v4((([PrK(qi)],Qr),448010398,h(448010398))),([n(535680522)],Qi),([PrK(qr),n(214260804)],G)))))++
1`("D",Msg2((v3((([PrK(qr)],Qa),874012192,h(874012192))),([n(214260804)],G),(v3((([PrK(qr)],Qa),874012192,h(874012192))),v4((([PrK(qr)],Qa),874012192,h(874012192))),([n(906798616)],Qa),([PrK(qr),n(163596311)],G)))))++
1`("D",Msg2((v3((([PrK(qr)],Qa),874012192,h(874012192))),([n(214260804)],G),(v3((([PrK(qr)],Qa),874012192,h(874012192))),v4((([PrK(qr)],Qa),874012192,h(874012192))),([n(906798616)],Qa),([PrK(qr),n(661953747)],G)))))++
1`("D",Msg2((v3((([PrK(qr)],Qa),874012192,h(874012192))),([n(214260804)],G),(v3((([PrK(qa)],Qi),47686506,h(47686506))),v4((([PrK(qa)],Qi),47686506,h(47686506))),([n(324332617)],Qi),([PrK(qa),n(589400721)],G)))))++
1`("D",Msg2((v3((([PrK(qr)],Qa),874012192,h(874012192))),([n(214260804)],G),(v3((([PrK(qa)],Qi),47686506,h(47686506))),v4((([PrK(qa)],Qi),47686506,h(47686506))),([n(501919443)],Qi),([PrK(qa),n(163596311)],G)))))++
1`("D",Msg2((v3((([PrK(qr)],Qa),874012192,h(874012192))),([n(214260804)],G),(v3((([PrK(qa)],Qi),47686506,h(47686506))),v4((([PrK(qa)],Qi),47686506,h(47686506))),([n(501919443)],Qi),([PrK(qa),n(214260804)],G)))))++
1`("D",Msg2((v3((([PrK(qr)],Qa),874012192,h(874012192))),([n(214260804)],G),(v3((([PrK(qa)],Qi),47686506,h(47686506))),v4((([PrK(qa)],Qi),47686506,h(47686506))),([n(501919443)],Qi),([PrK(qa),n(263604667)],G)))))++
1`("D",Msg2((v3((([PrK(qr)],Qa),874012192,h(874012192))),([n(214260804)],G),(v3((([PrK(qa)],Qi),47686506,h(47686506))),v4((([PrK(qa)],Qi),47686506,h(47686506))),([n(501919443)],Qi),([PrK(qa),n(324332617)],G)))))++
1`("D",Msg2((v3((([PrK(qr)],Qa),874012192,h(874012192))),([n(214260804)],G),(v3((([PrK(qa)],Qi),47686506,h(47686506))),v4((([PrK(qa)],Qi),47686506,h(47686506))),([n(501919443)],Qi),([PrK(qa),n(535680522)],G)))))++
1`("D",Msg2((v3((([PrK(qr)],Qa),874012192,h(874012192))),([n(214260804)],G),(v3((([PrK(qa)],Qi),47686506,h(47686506))),v4((([PrK(qa)],Qi),47686506,h(47686506))),([n(501919443)],Qi),([PrK(qa),n(589400721)],G)))))++
1`("D",Msg2((v3((([PrK(qr)],Qa),874012192,h(874012192))),([n(214260804)],G),(v3((([PrK(qa)],Qi),47686506,h(47686506))),v4((([PrK(qa)],Qi),47686506,h(47686506))),([n(501919443)],Qi),([PrK(qa),n(661953747)],G)))))++
1`("D",Msg2((v3((([PrK(qr)],Qa),874012192,h(874012192))),([n(214260804)],G),(v3((([PrK(qa)],Qi),47686506,h(47686506))),v4((([PrK(qa)],Qi),47686506,h(47686506))),([n(501919443)],Qi),([PrK(qa),n(784915889)],G)))))++
1`("D",Msg2((v3((([PrK(qr)],Qa),874012192,h(874012192))),([n(214260804)],G),(v3((([PrK(qa)],Qi),47686506,h(47686506))),v4((([PrK(qa)],Qi),47686506,h(47686506))),([n(501919443)],Qi),([PrK(qa),n(906798616)],G)))))++
1`("D",Msg2((v3((([PrK(qr)],Qa),874012192,h(874012192))),([n(214260804)],G),(v3((([PrK(qa)],Qi),47686506,h(47686506))),v4((([PrK(qa)],Qi),47686506,h(47686506))),([n(906798616)],Qi),([PrK(qa),n(163596311)],G)))))++
1`("D",Msg2((v3((([PrK(qr)],Qa),874012192,h(874012192))),([n(214260804)],G),(v3((([PrK(qa)],Qi),47686506,h(47686506))),v4((([PrK(qa)],Qi),47686506,h(47686506))),([n(906798616)],Qi),([PrK(qa),n(214260804)],G)))))++
1`("D",Msg2((v3((([PrK(qr)],Qa),874012192,h(874012192))),([n(214260804)],G),(v3((([PrK(qa)],Qi),47686506,h(47686506))),v4((([PrK(qa)],Qi),47686506,h(47686506))),([n(906798616)],Qi),([PrK(qa),n(263604667)],G)))))++
1`("D",Msg2((v3((([PrK(qr)],Qa),874012192,h(874012192))),([n(214260804)],G),(v3((([PrK(qa)],Qi),47686506,h(47686506))),v4((([PrK(qa)],Qi),47686506,h(47686506))),([n(906798616)],Qi),([PrK(qa),n(324332617)],G)))))++
1`("D",Msg2((v3((([PrK(qr)],Qa),874012192,h(874012192))),([n(214260804)],G),(v3((([PrK(qa)],Qi),47686506,h(47686506))),v4((([PrK(qa)],Qi),47686506,h(47686506))),([n(906798616)],Qi),([PrK(qa),n(535680522)],G)))))++
1`("D",Msg2((v3((([PrK(qr)],Qa),874012192,h(874012192))),([n(214260804)],G),(v3((([PrK(qa)],Qi),47686506,h(47686506))),v4((([PrK(qa)],Qi),47686506,h(47686506))),([n(906798616)],Qi),([PrK(qa),n(589400721)],G)))))++
1`("D",Msg2((v3((([PrK(qr)],Qa),874012192,h(874012192))),([n(214260804)],G),(v3((([PrK(qa)],Qi),47686506,h(47686506))),v4((([PrK(qa)],Qi),47686506,h(47686506))),([n(906798616)],Qi),([PrK(qa),n(661953747)],G)))))++
1`("D",Msg2((v3((([PrK(qr)],Qa),874012192,h(874012192))),([n(214260804)],G),(v3((([PrK(qa)],Qi),47686506,h(47686506))),v4((([PrK(qa)],Qi),47686506,h(47686506))),([n(906798616)],Qi),([PrK(qa),n(784915889)],G)))))++
1`("D",Msg2((v3((([PrK(qr)],Qa),874012192,h(874012192))),([n(214260804)],G),(v3((([PrK(qa)],Qi),47686506,h(47686506))),v4((([PrK(qa)],Qi),47686506,h(47686506))),([n(906798616)],Qi),([PrK(qa),n(906798616)],G)))))++
1`("D",Msg2((v3((([PrK(qr)],Qa),874012192,h(874012192))),([n(214260804)],G),(v3((([PrK(qa)],Qi),579906206,h(579906206))),v4((([PrK(qa)],Qi),579906206,h(579906206))),([n(501919443)],Qi),([PrK(qa),n(163596311)],G)))))++
1`("D",Msg2((v3((([PrK(qr)],Qa),874012192,h(874012192))),([n(214260804)],G),(v3((([PrK(qa)],Qi),579906206,h(579906206))),v4((([PrK(qa)],Qi),579906206,h(579906206))),([n(501919443)],Qi),([PrK(qa),n(214260804)],G)))))++
1`("D",Msg2((v3((([PrK(qr)],Qa),874012192,h(874012192))),([n(214260804)],G),(v3((([PrK(qa)],Qi),579906206,h(579906206))),v4((([PrK(qa)],Qi),579906206,h(579906206))),([n(501919443)],Qi),([PrK(qa),n(263604667)],G)))))++
1`("D",Msg2((v3((([PrK(qr)],Qa),874012192,h(874012192))),([n(214260804)],G),(v3((([PrK(qa)],Qi),579906206,h(579906206))),v4((([PrK(qa)],Qi),579906206,h(579906206))),([n(501919443)],Qi),([PrK(qa),n(324332617)],G)))))++
1`("D",Msg2((v3((([PrK(qr)],Qa),874012192,h(874012192))),([n(214260804)],G),(v3((([PrK(qa)],Qi),579906206,h(579906206))),v4((([PrK(qa)],Qi),579906206,h(579906206))),([n(501919443)],Qi),([PrK(qa),n(535680522)],G)))))++
1`("D",Msg2((v3((([PrK(qr)],Qa),874012192,h(874012192))),([n(214260804)],G),(v3((([PrK(qa)],Qi),579906206,h(579906206))),v4((([PrK(qa)],Qi),579906206,h(579906206))),([n(501919443)],Qi),([PrK(qa),n(589400721)],G)))))++
1`("D",Msg2((v3((([PrK(qr)],Qa),874012192,h(874012192))),([n(214260804)],G),(v3((([PrK(qa)],Qi),579906206,h(579906206))),v4((([PrK(qa)],Qi),579906206,h(579906206))),([n(501919443)],Qi),([PrK(qa),n(661953747)],G)))))++
1`("D",Msg2((v3((([PrK(qr)],Qa),874012192,h(874012192))),([n(214260804)],G),(v3((([PrK(qa)],Qi),579906206,h(579906206))),v4((([PrK(qa)],Qi),579906206,h(579906206))),([n(501919443)],Qi),([PrK(qa),n(784915889)],G)))))++
1`("D",Msg2((v3((([PrK(qr)],Qa),874012192,h(874012192))),([n(214260804)],G),(v3((([PrK(qa)],Qi),579906206,h(579906206))),v4((([PrK(qa)],Qi),579906206,h(579906206))),([n(501919443)],Qi),([PrK(qa),n(906798616)],G)))))++
1`("D",Msg2((v3((([PrK(qr)],Qa),874012192,h(874012192))),([n(214260804)],G),(v3((([PrK(qa)],Qi),579906206,h(579906206))),v4((([PrK(qa)],Qi),579906206,h(579906206))),([n(906798616)],Qi),([PrK(qa),n(163596311)],G)))))++
1`("D",Msg2((v3((([PrK(qr)],Qa),874012192,h(874012192))),([n(214260804)],G),(v3((([PrK(qa)],Qi),579906206,h(579906206))),v4((([PrK(qa)],Qi),579906206,h(579906206))),([n(906798616)],Qi),([PrK(qa),n(214260804)],G)))))++
1`("D",Msg2((v3((([PrK(qr)],Qa),874012192,h(874012192))),([n(214260804)],G),(v3((([PrK(qa)],Qi),579906206,h(579906206))),v4((([PrK(qa)],Qi),579906206,h(579906206))),([n(906798616)],Qi),([PrK(qa),n(263604667)],G)))))++
1`("D",Msg2((v3((([PrK(qr)],Qa),874012192,h(874012192))),([n(214260804)],G),(v3((([PrK(qa)],Qi),579906206,h(579906206))),v4((([PrK(qa)],Qi),579906206,h(579906206))),([n(906798616)],Qi),([PrK(qa),n(324332617)],G)))))++
1`("D",Msg2((v3((([PrK(qr)],Qa),874012192,h(874012192))),([n(214260804)],G),(v3((([PrK(qa)],Qi),579906206,h(579906206))),v4((([PrK(qa)],Qi),579906206,h(579906206))),([n(906798616)],Qi),([PrK(qa),n(535680522)],G)))))++
1`("D",Msg2((v3((([PrK(qr)],Qa),874012192,h(874012192))),([n(214260804)],G),(v3((([PrK(qa)],Qi),579906206,h(579906206))),v4((([PrK(qa)],Qi),579906206,h(579906206))),([n(906798616)],Qi),([PrK(qa),n(589400721)],G)))))++
1`("D",Msg2((v3((([PrK(qr)],Qa),874012192,h(874012192))),([n(214260804)],G),(v3((([PrK(qa)],Qi),579906206,h(579906206))),v4((([PrK(qa)],Qi),579906206,h(579906206))),([n(906798616)],Qi),([PrK(qa),n(661953747)],G)))))++
1`("D",Msg2((v3((([PrK(qr)],Qa),874012192,h(874012192))),([n(214260804)],G),(v3((([PrK(qa)],Qi),579906206,h(579906206))),v4((([PrK(qa)],Qi),579906206,h(579906206))),([n(906798616)],Qi),([PrK(qa),n(784915889)],G)))))++
1`("D",Msg2((v3((([PrK(qr)],Qa),874012192,h(874012192))),([n(214260804)],G),(v3((([PrK(qa)],Qi),579906206,h(579906206))),v4((([PrK(qa)],Qi),579906206,h(579906206))),([n(906798616)],Qi),([PrK(qa),n(906798616)],G)))))++
1`("D",Msg2((v3((([PrK(qr)],Qa),874012192,h(874012192))),([n(214260804)],G),(v3((([PrK(qa)],Qr),847315861,h(847315861))),v4((([PrK(qa)],Qr),847315861,h(847315861))),([PrK(qa),n(263604667)],G),([n(784915889)],Qr)))))++
1`("D",Msg2((v3((([PrK(qr)],Qa),874012192,h(874012192))),([n(263604667)],G),(v3((([PrK(qi)],Qr),448010398,h(448010398))),v4((([PrK(qi)],Qr),448010398,h(448010398))),([n(535680522)],Qi),([PrK(qr),n(214260804)],G)))))++
1`("D",Msg2((v3((([PrK(qr)],Qa),874012192,h(874012192))),([n(263604667)],G),(v3((([PrK(qr)],Qa),874012192,h(874012192))),v4((([PrK(qr)],Qa),874012192,h(874012192))),([n(906798616)],Qa),([PrK(qr),n(163596311)],G)))))++
1`("D",Msg2((v3((([PrK(qr)],Qa),874012192,h(874012192))),([n(263604667)],G),(v3((([PrK(qr)],Qa),874012192,h(874012192))),v4((([PrK(qr)],Qa),874012192,h(874012192))),([n(906798616)],Qa),([PrK(qr),n(661953747)],G)))))++
1`("D",Msg2((v3((([PrK(qr)],Qa),874012192,h(874012192))),([n(263604667)],G),(v3((([PrK(qa)],Qi),47686506,h(47686506))),v4((([PrK(qa)],Qi),47686506,h(47686506))),([n(324332617)],Qi),([PrK(qa),n(589400721)],G)))))++
1`("D",Msg2((v3((([PrK(qr)],Qa),874012192,h(874012192))),([n(263604667)],G),(v3((([PrK(qa)],Qi),47686506,h(47686506))),v4((([PrK(qa)],Qi),47686506,h(47686506))),([n(501919443)],Qi),([PrK(qa),n(163596311)],G)))))++
1`("D",Msg2((v3((([PrK(qr)],Qa),874012192,h(874012192))),([n(263604667)],G),(v3((([PrK(qa)],Qi),47686506,h(47686506))),v4((([PrK(qa)],Qi),47686506,h(47686506))),([n(501919443)],Qi),([PrK(qa),n(214260804)],G)))))++
1`("D",Msg2((v3((([PrK(qr)],Qa),874012192,h(874012192))),([n(263604667)],G),(v3((([PrK(qa)],Qi),47686506,h(47686506))),v4((([PrK(qa)],Qi),47686506,h(47686506))),([n(501919443)],Qi),([PrK(qa),n(263604667)],G)))))++
1`("D",Msg2((v3((([PrK(qr)],Qa),874012192,h(874012192))),([n(263604667)],G),(v3((([PrK(qa)],Qi),47686506,h(47686506))),v4((([PrK(qa)],Qi),47686506,h(47686506))),([n(501919443)],Qi),([PrK(qa),n(324332617)],G)))))++
1`("D",Msg2((v3((([PrK(qr)],Qa),874012192,h(874012192))),([n(263604667)],G),(v3((([PrK(qa)],Qi),47686506,h(47686506))),v4((([PrK(qa)],Qi),47686506,h(47686506))),([n(501919443)],Qi),([PrK(qa),n(535680522)],G)))))++
1`("D",Msg2((v3((([PrK(qr)],Qa),874012192,h(874012192))),([n(263604667)],G),(v3((([PrK(qa)],Qi),47686506,h(47686506))),v4((([PrK(qa)],Qi),47686506,h(47686506))),([n(501919443)],Qi),([PrK(qa),n(589400721)],G)))))++
1`("D",Msg2((v3((([PrK(qr)],Qa),874012192,h(874012192))),([n(263604667)],G),(v3((([PrK(qa)],Qi),47686506,h(47686506))),v4((([PrK(qa)],Qi),47686506,h(47686506))),([n(501919443)],Qi),([PrK(qa),n(661953747)],G)))))++
1`("D",Msg2((v3((([PrK(qr)],Qa),874012192,h(874012192))),([n(263604667)],G),(v3((([PrK(qa)],Qi),47686506,h(47686506))),v4((([PrK(qa)],Qi),47686506,h(47686506))),([n(501919443)],Qi),([PrK(qa),n(784915889)],G)))))++
1`("D",Msg2((v3((([PrK(qr)],Qa),874012192,h(874012192))),([n(263604667)],G),(v3((([PrK(qa)],Qi),47686506,h(47686506))),v4((([PrK(qa)],Qi),47686506,h(47686506))),([n(501919443)],Qi),([PrK(qa),n(906798616)],G)))))++
1`("D",Msg2((v3((([PrK(qr)],Qa),874012192,h(874012192))),([n(263604667)],G),(v3((([PrK(qa)],Qi),47686506,h(47686506))),v4((([PrK(qa)],Qi),47686506,h(47686506))),([n(906798616)],Qi),([PrK(qa),n(163596311)],G)))))++
1`("D",Msg2((v3((([PrK(qr)],Qa),874012192,h(874012192))),([n(263604667)],G),(v3((([PrK(qa)],Qi),47686506,h(47686506))),v4((([PrK(qa)],Qi),47686506,h(47686506))),([n(906798616)],Qi),([PrK(qa),n(214260804)],G)))))++
1`("D",Msg2((v3((([PrK(qr)],Qa),874012192,h(874012192))),([n(263604667)],G),(v3((([PrK(qa)],Qi),47686506,h(47686506))),v4((([PrK(qa)],Qi),47686506,h(47686506))),([n(906798616)],Qi),([PrK(qa),n(263604667)],G)))))++
1`("D",Msg2((v3((([PrK(qr)],Qa),874012192,h(874012192))),([n(263604667)],G),(v3((([PrK(qa)],Qi),47686506,h(47686506))),v4((([PrK(qa)],Qi),47686506,h(47686506))),([n(906798616)],Qi),([PrK(qa),n(324332617)],G)))))++
1`("D",Msg2((v3((([PrK(qr)],Qa),874012192,h(874012192))),([n(263604667)],G),(v3((([PrK(qa)],Qi),47686506,h(47686506))),v4((([PrK(qa)],Qi),47686506,h(47686506))),([n(906798616)],Qi),([PrK(qa),n(535680522)],G)))))++
1`("D",Msg2((v3((([PrK(qr)],Qa),874012192,h(874012192))),([n(263604667)],G),(v3((([PrK(qa)],Qi),47686506,h(47686506))),v4((([PrK(qa)],Qi),47686506,h(47686506))),([n(906798616)],Qi),([PrK(qa),n(589400721)],G)))))++
1`("D",Msg2((v3((([PrK(qr)],Qa),874012192,h(874012192))),([n(263604667)],G),(v3((([PrK(qa)],Qi),47686506,h(47686506))),v4((([PrK(qa)],Qi),47686506,h(47686506))),([n(906798616)],Qi),([PrK(qa),n(661953747)],G)))))++
1`("D",Msg2((v3((([PrK(qr)],Qa),874012192,h(874012192))),([n(263604667)],G),(v3((([PrK(qa)],Qi),47686506,h(47686506))),v4((([PrK(qa)],Qi),47686506,h(47686506))),([n(906798616)],Qi),([PrK(qa),n(784915889)],G)))))++
1`("D",Msg2((v3((([PrK(qr)],Qa),874012192,h(874012192))),([n(263604667)],G),(v3((([PrK(qa)],Qi),47686506,h(47686506))),v4((([PrK(qa)],Qi),47686506,h(47686506))),([n(906798616)],Qi),([PrK(qa),n(906798616)],G)))))++
1`("D",Msg2((v3((([PrK(qr)],Qa),874012192,h(874012192))),([n(263604667)],G),(v3((([PrK(qa)],Qi),579906206,h(579906206))),v4((([PrK(qa)],Qi),579906206,h(579906206))),([n(501919443)],Qi),([PrK(qa),n(163596311)],G)))))++
1`("D",Msg2((v3((([PrK(qr)],Qa),874012192,h(874012192))),([n(263604667)],G),(v3((([PrK(qa)],Qi),579906206,h(579906206))),v4((([PrK(qa)],Qi),579906206,h(579906206))),([n(501919443)],Qi),([PrK(qa),n(214260804)],G)))))++
1`("D",Msg2((v3((([PrK(qr)],Qa),874012192,h(874012192))),([n(263604667)],G),(v3((([PrK(qa)],Qi),579906206,h(579906206))),v4((([PrK(qa)],Qi),579906206,h(579906206))),([n(501919443)],Qi),([PrK(qa),n(263604667)],G)))))++
1`("D",Msg2((v3((([PrK(qr)],Qa),874012192,h(874012192))),([n(263604667)],G),(v3((([PrK(qa)],Qi),579906206,h(579906206))),v4((([PrK(qa)],Qi),579906206,h(579906206))),([n(501919443)],Qi),([PrK(qa),n(324332617)],G)))))++
1`("D",Msg2((v3((([PrK(qr)],Qa),874012192,h(874012192))),([n(263604667)],G),(v3((([PrK(qa)],Qi),579906206,h(579906206))),v4((([PrK(qa)],Qi),579906206,h(579906206))),([n(501919443)],Qi),([PrK(qa),n(535680522)],G)))))++
1`("D",Msg2((v3((([PrK(qr)],Qa),874012192,h(874012192))),([n(263604667)],G),(v3((([PrK(qa)],Qi),579906206,h(579906206))),v4((([PrK(qa)],Qi),579906206,h(579906206))),([n(501919443)],Qi),([PrK(qa),n(589400721)],G)))))++
1`("D",Msg2((v3((([PrK(qr)],Qa),874012192,h(874012192))),([n(263604667)],G),(v3((([PrK(qa)],Qi),579906206,h(579906206))),v4((([PrK(qa)],Qi),579906206,h(579906206))),([n(501919443)],Qi),([PrK(qa),n(661953747)],G)))))++
1`("D",Msg2((v3((([PrK(qr)],Qa),874012192,h(874012192))),([n(263604667)],G),(v3((([PrK(qa)],Qi),579906206,h(579906206))),v4((([PrK(qa)],Qi),579906206,h(579906206))),([n(501919443)],Qi),([PrK(qa),n(784915889)],G)))))++
1`("D",Msg2((v3((([PrK(qr)],Qa),874012192,h(874012192))),([n(263604667)],G),(v3((([PrK(qa)],Qi),579906206,h(579906206))),v4((([PrK(qa)],Qi),579906206,h(579906206))),([n(501919443)],Qi),([PrK(qa),n(906798616)],G)))))++
1`("D",Msg2((v3((([PrK(qr)],Qa),874012192,h(874012192))),([n(263604667)],G),(v3((([PrK(qa)],Qi),579906206,h(579906206))),v4((([PrK(qa)],Qi),579906206,h(579906206))),([n(906798616)],Qi),([PrK(qa),n(163596311)],G)))))++
1`("D",Msg2((v3((([PrK(qr)],Qa),874012192,h(874012192))),([n(263604667)],G),(v3((([PrK(qa)],Qi),579906206,h(579906206))),v4((([PrK(qa)],Qi),579906206,h(579906206))),([n(906798616)],Qi),([PrK(qa),n(214260804)],G)))))++
1`("D",Msg2((v3((([PrK(qr)],Qa),874012192,h(874012192))),([n(263604667)],G),(v3((([PrK(qa)],Qi),579906206,h(579906206))),v4((([PrK(qa)],Qi),579906206,h(579906206))),([n(906798616)],Qi),([PrK(qa),n(263604667)],G)))))++
1`("D",Msg2((v3((([PrK(qr)],Qa),874012192,h(874012192))),([n(263604667)],G),(v3((([PrK(qa)],Qi),579906206,h(579906206))),v4((([PrK(qa)],Qi),579906206,h(579906206))),([n(906798616)],Qi),([PrK(qa),n(324332617)],G)))))++
1`("D",Msg2((v3((([PrK(qr)],Qa),874012192,h(874012192))),([n(263604667)],G),(v3((([PrK(qa)],Qi),579906206,h(579906206))),v4((([PrK(qa)],Qi),579906206,h(579906206))),([n(906798616)],Qi),([PrK(qa),n(535680522)],G)))))++
1`("D",Msg2((v3((([PrK(qr)],Qa),874012192,h(874012192))),([n(263604667)],G),(v3((([PrK(qa)],Qi),579906206,h(579906206))),v4((([PrK(qa)],Qi),579906206,h(579906206))),([n(906798616)],Qi),([PrK(qa),n(589400721)],G)))))++
1`("D",Msg2((v3((([PrK(qr)],Qa),874012192,h(874012192))),([n(263604667)],G),(v3((([PrK(qa)],Qi),579906206,h(579906206))),v4((([PrK(qa)],Qi),579906206,h(579906206))),([n(906798616)],Qi),([PrK(qa),n(661953747)],G)))))++
1`("D",Msg2((v3((([PrK(qr)],Qa),874012192,h(874012192))),([n(263604667)],G),(v3((([PrK(qa)],Qi),579906206,h(579906206))),v4((([PrK(qa)],Qi),579906206,h(579906206))),([n(906798616)],Qi),([PrK(qa),n(784915889)],G)))))++
1`("D",Msg2((v3((([PrK(qr)],Qa),874012192,h(874012192))),([n(263604667)],G),(v3((([PrK(qa)],Qi),579906206,h(579906206))),v4((([PrK(qa)],Qi),579906206,h(579906206))),([n(906798616)],Qi),([PrK(qa),n(906798616)],G)))))++
1`("D",Msg2((v3((([PrK(qr)],Qa),874012192,h(874012192))),([n(263604667)],G),(v3((([PrK(qa)],Qr),847315861,h(847315861))),v4((([PrK(qa)],Qr),847315861,h(847315861))),([PrK(qa),n(263604667)],G),([n(784915889)],Qr)))))++
1`("D",Msg2((v3((([PrK(qr)],Qa),874012192,h(874012192))),([n(324332617)],G),(v3((([PrK(qi)],Qr),448010398,h(448010398))),v4((([PrK(qi)],Qr),448010398,h(448010398))),([n(535680522)],Qi),([PrK(qr),n(214260804)],G)))))++
1`("D",Msg2((v3((([PrK(qr)],Qa),874012192,h(874012192))),([n(324332617)],G),(v3((([PrK(qr)],Qa),874012192,h(874012192))),v4((([PrK(qr)],Qa),874012192,h(874012192))),([n(906798616)],Qa),([PrK(qr),n(163596311)],G)))))++
1`("D",Msg2((v3((([PrK(qr)],Qa),874012192,h(874012192))),([n(324332617)],G),(v3((([PrK(qr)],Qa),874012192,h(874012192))),v4((([PrK(qr)],Qa),874012192,h(874012192))),([n(906798616)],Qa),([PrK(qr),n(661953747)],G)))))++
1`("D",Msg2((v3((([PrK(qr)],Qa),874012192,h(874012192))),([n(324332617)],G),(v3((([PrK(qa)],Qi),47686506,h(47686506))),v4((([PrK(qa)],Qi),47686506,h(47686506))),([n(324332617)],Qi),([PrK(qa),n(589400721)],G)))))++
1`("D",Msg2((v3((([PrK(qr)],Qa),874012192,h(874012192))),([n(324332617)],G),(v3((([PrK(qa)],Qi),47686506,h(47686506))),v4((([PrK(qa)],Qi),47686506,h(47686506))),([n(501919443)],Qi),([PrK(qa),n(163596311)],G)))))++
1`("D",Msg2((v3((([PrK(qr)],Qa),874012192,h(874012192))),([n(324332617)],G),(v3((([PrK(qa)],Qi),47686506,h(47686506))),v4((([PrK(qa)],Qi),47686506,h(47686506))),([n(501919443)],Qi),([PrK(qa),n(214260804)],G)))))++
1`("D",Msg2((v3((([PrK(qr)],Qa),874012192,h(874012192))),([n(324332617)],G),(v3((([PrK(qa)],Qi),47686506,h(47686506))),v4((([PrK(qa)],Qi),47686506,h(47686506))),([n(501919443)],Qi),([PrK(qa),n(263604667)],G)))))++
1`("D",Msg2((v3((([PrK(qr)],Qa),874012192,h(874012192))),([n(324332617)],G),(v3((([PrK(qa)],Qi),47686506,h(47686506))),v4((([PrK(qa)],Qi),47686506,h(47686506))),([n(501919443)],Qi),([PrK(qa),n(324332617)],G)))))++
1`("D",Msg2((v3((([PrK(qr)],Qa),874012192,h(874012192))),([n(324332617)],G),(v3((([PrK(qa)],Qi),47686506,h(47686506))),v4((([PrK(qa)],Qi),47686506,h(47686506))),([n(501919443)],Qi),([PrK(qa),n(535680522)],G)))))++
1`("D",Msg2((v3((([PrK(qr)],Qa),874012192,h(874012192))),([n(324332617)],G),(v3((([PrK(qa)],Qi),47686506,h(47686506))),v4((([PrK(qa)],Qi),47686506,h(47686506))),([n(501919443)],Qi),([PrK(qa),n(589400721)],G)))))++
1`("D",Msg2((v3((([PrK(qr)],Qa),874012192,h(874012192))),([n(324332617)],G),(v3((([PrK(qa)],Qi),47686506,h(47686506))),v4((([PrK(qa)],Qi),47686506,h(47686506))),([n(501919443)],Qi),([PrK(qa),n(661953747)],G)))))++
1`("D",Msg2((v3((([PrK(qr)],Qa),874012192,h(874012192))),([n(324332617)],G),(v3((([PrK(qa)],Qi),47686506,h(47686506))),v4((([PrK(qa)],Qi),47686506,h(47686506))),([n(501919443)],Qi),([PrK(qa),n(784915889)],G)))))++
1`("D",Msg2((v3((([PrK(qr)],Qa),874012192,h(874012192))),([n(324332617)],G),(v3((([PrK(qa)],Qi),47686506,h(47686506))),v4((([PrK(qa)],Qi),47686506,h(47686506))),([n(501919443)],Qi),([PrK(qa),n(906798616)],G)))))++
1`("D",Msg2((v3((([PrK(qr)],Qa),874012192,h(874012192))),([n(324332617)],G),(v3((([PrK(qa)],Qi),47686506,h(47686506))),v4((([PrK(qa)],Qi),47686506,h(47686506))),([n(906798616)],Qi),([PrK(qa),n(163596311)],G)))))++
1`("D",Msg2((v3((([PrK(qr)],Qa),874012192,h(874012192))),([n(324332617)],G),(v3((([PrK(qa)],Qi),47686506,h(47686506))),v4((([PrK(qa)],Qi),47686506,h(47686506))),([n(906798616)],Qi),([PrK(qa),n(214260804)],G)))))++
1`("D",Msg2((v3((([PrK(qr)],Qa),874012192,h(874012192))),([n(324332617)],G),(v3((([PrK(qa)],Qi),47686506,h(47686506))),v4((([PrK(qa)],Qi),47686506,h(47686506))),([n(906798616)],Qi),([PrK(qa),n(263604667)],G)))))++
1`("D",Msg2((v3((([PrK(qr)],Qa),874012192,h(874012192))),([n(324332617)],G),(v3((([PrK(qa)],Qi),47686506,h(47686506))),v4((([PrK(qa)],Qi),47686506,h(47686506))),([n(906798616)],Qi),([PrK(qa),n(324332617)],G)))))++
1`("D",Msg2((v3((([PrK(qr)],Qa),874012192,h(874012192))),([n(324332617)],G),(v3((([PrK(qa)],Qi),47686506,h(47686506))),v4((([PrK(qa)],Qi),47686506,h(47686506))),([n(906798616)],Qi),([PrK(qa),n(535680522)],G)))))++
1`("D",Msg2((v3((([PrK(qr)],Qa),874012192,h(874012192))),([n(324332617)],G),(v3((([PrK(qa)],Qi),47686506,h(47686506))),v4((([PrK(qa)],Qi),47686506,h(47686506))),([n(906798616)],Qi),([PrK(qa),n(589400721)],G)))))++
1`("D",Msg2((v3((([PrK(qr)],Qa),874012192,h(874012192))),([n(324332617)],G),(v3((([PrK(qa)],Qi),47686506,h(47686506))),v4((([PrK(qa)],Qi),47686506,h(47686506))),([n(906798616)],Qi),([PrK(qa),n(661953747)],G)))))++
1`("D",Msg2((v3((([PrK(qr)],Qa),874012192,h(874012192))),([n(324332617)],G),(v3((([PrK(qa)],Qi),47686506,h(47686506))),v4((([PrK(qa)],Qi),47686506,h(47686506))),([n(906798616)],Qi),([PrK(qa),n(784915889)],G)))))++
1`("D",Msg2((v3((([PrK(qr)],Qa),874012192,h(874012192))),([n(324332617)],G),(v3((([PrK(qa)],Qi),47686506,h(47686506))),v4((([PrK(qa)],Qi),47686506,h(47686506))),([n(906798616)],Qi),([PrK(qa),n(906798616)],G)))))++
1`("D",Msg2((v3((([PrK(qr)],Qa),874012192,h(874012192))),([n(324332617)],G),(v3((([PrK(qa)],Qi),579906206,h(579906206))),v4((([PrK(qa)],Qi),579906206,h(579906206))),([n(501919443)],Qi),([PrK(qa),n(163596311)],G)))))++
1`("D",Msg2((v3((([PrK(qr)],Qa),874012192,h(874012192))),([n(324332617)],G),(v3((([PrK(qa)],Qi),579906206,h(579906206))),v4((([PrK(qa)],Qi),579906206,h(579906206))),([n(501919443)],Qi),([PrK(qa),n(214260804)],G)))))++
1`("D",Msg2((v3((([PrK(qr)],Qa),874012192,h(874012192))),([n(324332617)],G),(v3((([PrK(qa)],Qi),579906206,h(579906206))),v4((([PrK(qa)],Qi),579906206,h(579906206))),([n(501919443)],Qi),([PrK(qa),n(263604667)],G)))))++
1`("D",Msg2((v3((([PrK(qr)],Qa),874012192,h(874012192))),([n(324332617)],G),(v3((([PrK(qa)],Qi),579906206,h(579906206))),v4((([PrK(qa)],Qi),579906206,h(579906206))),([n(501919443)],Qi),([PrK(qa),n(324332617)],G)))))++
1`("D",Msg2((v3((([PrK(qr)],Qa),874012192,h(874012192))),([n(324332617)],G),(v3((([PrK(qa)],Qi),579906206,h(579906206))),v4((([PrK(qa)],Qi),579906206,h(579906206))),([n(501919443)],Qi),([PrK(qa),n(535680522)],G)))))++
1`("D",Msg2((v3((([PrK(qr)],Qa),874012192,h(874012192))),([n(324332617)],G),(v3((([PrK(qa)],Qi),579906206,h(579906206))),v4((([PrK(qa)],Qi),579906206,h(579906206))),([n(501919443)],Qi),([PrK(qa),n(589400721)],G)))))++
1`("D",Msg2((v3((([PrK(qr)],Qa),874012192,h(874012192))),([n(324332617)],G),(v3((([PrK(qa)],Qi),579906206,h(579906206))),v4((([PrK(qa)],Qi),579906206,h(579906206))),([n(501919443)],Qi),([PrK(qa),n(661953747)],G)))))++
1`("D",Msg2((v3((([PrK(qr)],Qa),874012192,h(874012192))),([n(324332617)],G),(v3((([PrK(qa)],Qi),579906206,h(579906206))),v4((([PrK(qa)],Qi),579906206,h(579906206))),([n(501919443)],Qi),([PrK(qa),n(784915889)],G)))))++
1`("D",Msg2((v3((([PrK(qr)],Qa),874012192,h(874012192))),([n(324332617)],G),(v3((([PrK(qa)],Qi),579906206,h(579906206))),v4((([PrK(qa)],Qi),579906206,h(579906206))),([n(501919443)],Qi),([PrK(qa),n(906798616)],G)))))++
1`("D",Msg2((v3((([PrK(qr)],Qa),874012192,h(874012192))),([n(324332617)],G),(v3((([PrK(qa)],Qi),579906206,h(579906206))),v4((([PrK(qa)],Qi),579906206,h(579906206))),([n(906798616)],Qi),([PrK(qa),n(163596311)],G)))))++
1`("D",Msg2((v3((([PrK(qr)],Qa),874012192,h(874012192))),([n(324332617)],G),(v3((([PrK(qa)],Qi),579906206,h(579906206))),v4((([PrK(qa)],Qi),579906206,h(579906206))),([n(906798616)],Qi),([PrK(qa),n(214260804)],G)))))++
1`("D",Msg2((v3((([PrK(qr)],Qa),874012192,h(874012192))),([n(324332617)],G),(v3((([PrK(qa)],Qi),579906206,h(579906206))),v4((([PrK(qa)],Qi),579906206,h(579906206))),([n(906798616)],Qi),([PrK(qa),n(263604667)],G)))))++
1`("D",Msg2((v3((([PrK(qr)],Qa),874012192,h(874012192))),([n(324332617)],G),(v3((([PrK(qa)],Qi),579906206,h(579906206))),v4((([PrK(qa)],Qi),579906206,h(579906206))),([n(906798616)],Qi),([PrK(qa),n(324332617)],G)))))++
1`("D",Msg2((v3((([PrK(qr)],Qa),874012192,h(874012192))),([n(324332617)],G),(v3((([PrK(qa)],Qi),579906206,h(579906206))),v4((([PrK(qa)],Qi),579906206,h(579906206))),([n(906798616)],Qi),([PrK(qa),n(535680522)],G)))))++
1`("D",Msg2((v3((([PrK(qr)],Qa),874012192,h(874012192))),([n(324332617)],G),(v3((([PrK(qa)],Qi),579906206,h(579906206))),v4((([PrK(qa)],Qi),579906206,h(579906206))),([n(906798616)],Qi),([PrK(qa),n(589400721)],G)))))++
1`("D",Msg2((v3((([PrK(qr)],Qa),874012192,h(874012192))),([n(324332617)],G),(v3((([PrK(qa)],Qi),579906206,h(579906206))),v4((([PrK(qa)],Qi),579906206,h(579906206))),([n(906798616)],Qi),([PrK(qa),n(661953747)],G)))))++
1`("D",Msg2((v3((([PrK(qr)],Qa),874012192,h(874012192))),([n(324332617)],G),(v3((([PrK(qa)],Qi),579906206,h(579906206))),v4((([PrK(qa)],Qi),579906206,h(579906206))),([n(906798616)],Qi),([PrK(qa),n(784915889)],G)))))++
1`("D",Msg2((v3((([PrK(qr)],Qa),874012192,h(874012192))),([n(324332617)],G),(v3((([PrK(qa)],Qi),579906206,h(579906206))),v4((([PrK(qa)],Qi),579906206,h(579906206))),([n(906798616)],Qi),([PrK(qa),n(906798616)],G)))))++
1`("D",Msg2((v3((([PrK(qr)],Qa),874012192,h(874012192))),([n(324332617)],G),(v3((([PrK(qa)],Qr),847315861,h(847315861))),v4((([PrK(qa)],Qr),847315861,h(847315861))),([PrK(qa),n(263604667)],G),([n(784915889)],Qr)))))++
1`("D",Msg2((v3((([PrK(qr)],Qa),874012192,h(874012192))),([n(501919443)],G),(v3((([PrK(qi)],Qr),448010398,h(448010398))),v4((([PrK(qi)],Qr),448010398,h(448010398))),([n(535680522)],Qi),([PrK(qr),n(214260804)],G)))))++
1`("D",Msg2((v3((([PrK(qr)],Qa),874012192,h(874012192))),([n(501919443)],G),(v3((([PrK(qr)],Qa),874012192,h(874012192))),v4((([PrK(qr)],Qa),874012192,h(874012192))),([n(906798616)],Qa),([PrK(qr),n(163596311)],G)))))++
1`("D",Msg2((v3((([PrK(qr)],Qa),874012192,h(874012192))),([n(501919443)],G),(v3((([PrK(qr)],Qa),874012192,h(874012192))),v4((([PrK(qr)],Qa),874012192,h(874012192))),([n(906798616)],Qa),([PrK(qr),n(661953747)],G)))))++
1`("D",Msg2((v3((([PrK(qr)],Qa),874012192,h(874012192))),([n(501919443)],G),(v3((([PrK(qa)],Qi),47686506,h(47686506))),v4((([PrK(qa)],Qi),47686506,h(47686506))),([n(324332617)],Qi),([PrK(qa),n(589400721)],G)))))++
1`("D",Msg2((v3((([PrK(qr)],Qa),874012192,h(874012192))),([n(501919443)],G),(v3((([PrK(qa)],Qi),47686506,h(47686506))),v4((([PrK(qa)],Qi),47686506,h(47686506))),([n(501919443)],Qi),([PrK(qa),n(163596311)],G)))))++
1`("D",Msg2((v3((([PrK(qr)],Qa),874012192,h(874012192))),([n(501919443)],G),(v3((([PrK(qa)],Qi),47686506,h(47686506))),v4((([PrK(qa)],Qi),47686506,h(47686506))),([n(501919443)],Qi),([PrK(qa),n(214260804)],G)))))++
1`("D",Msg2((v3((([PrK(qr)],Qa),874012192,h(874012192))),([n(501919443)],G),(v3((([PrK(qa)],Qi),47686506,h(47686506))),v4((([PrK(qa)],Qi),47686506,h(47686506))),([n(501919443)],Qi),([PrK(qa),n(263604667)],G)))))++
1`("D",Msg2((v3((([PrK(qr)],Qa),874012192,h(874012192))),([n(501919443)],G),(v3((([PrK(qa)],Qi),47686506,h(47686506))),v4((([PrK(qa)],Qi),47686506,h(47686506))),([n(501919443)],Qi),([PrK(qa),n(324332617)],G)))))++
1`("D",Msg2((v3((([PrK(qr)],Qa),874012192,h(874012192))),([n(501919443)],G),(v3((([PrK(qa)],Qi),47686506,h(47686506))),v4((([PrK(qa)],Qi),47686506,h(47686506))),([n(501919443)],Qi),([PrK(qa),n(535680522)],G)))))++
1`("D",Msg2((v3((([PrK(qr)],Qa),874012192,h(874012192))),([n(501919443)],G),(v3((([PrK(qa)],Qi),47686506,h(47686506))),v4((([PrK(qa)],Qi),47686506,h(47686506))),([n(501919443)],Qi),([PrK(qa),n(589400721)],G)))))++
1`("D",Msg2((v3((([PrK(qr)],Qa),874012192,h(874012192))),([n(501919443)],G),(v3((([PrK(qa)],Qi),47686506,h(47686506))),v4((([PrK(qa)],Qi),47686506,h(47686506))),([n(501919443)],Qi),([PrK(qa),n(661953747)],G)))))++
1`("D",Msg2((v3((([PrK(qr)],Qa),874012192,h(874012192))),([n(501919443)],G),(v3((([PrK(qa)],Qi),47686506,h(47686506))),v4((([PrK(qa)],Qi),47686506,h(47686506))),([n(501919443)],Qi),([PrK(qa),n(784915889)],G)))))++
1`("D",Msg2((v3((([PrK(qr)],Qa),874012192,h(874012192))),([n(501919443)],G),(v3((([PrK(qa)],Qi),47686506,h(47686506))),v4((([PrK(qa)],Qi),47686506,h(47686506))),([n(501919443)],Qi),([PrK(qa),n(906798616)],G)))))++
1`("D",Msg2((v3((([PrK(qr)],Qa),874012192,h(874012192))),([n(501919443)],G),(v3((([PrK(qa)],Qi),579906206,h(579906206))),v4((([PrK(qa)],Qi),579906206,h(579906206))),([n(501919443)],Qi),([PrK(qa),n(163596311)],G)))))++
1`("D",Msg2((v3((([PrK(qr)],Qa),874012192,h(874012192))),([n(501919443)],G),(v3((([PrK(qa)],Qi),579906206,h(579906206))),v4((([PrK(qa)],Qi),579906206,h(579906206))),([n(501919443)],Qi),([PrK(qa),n(214260804)],G)))))++
1`("D",Msg2((v3((([PrK(qr)],Qa),874012192,h(874012192))),([n(501919443)],G),(v3((([PrK(qa)],Qi),579906206,h(579906206))),v4((([PrK(qa)],Qi),579906206,h(579906206))),([n(501919443)],Qi),([PrK(qa),n(263604667)],G)))))++
1`("D",Msg2((v3((([PrK(qr)],Qa),874012192,h(874012192))),([n(501919443)],G),(v3((([PrK(qa)],Qi),579906206,h(579906206))),v4((([PrK(qa)],Qi),579906206,h(579906206))),([n(501919443)],Qi),([PrK(qa),n(324332617)],G)))))++
1`("D",Msg2((v3((([PrK(qr)],Qa),874012192,h(874012192))),([n(501919443)],G),(v3((([PrK(qa)],Qi),579906206,h(579906206))),v4((([PrK(qa)],Qi),579906206,h(579906206))),([n(501919443)],Qi),([PrK(qa),n(535680522)],G)))))++
1`("D",Msg2((v3((([PrK(qr)],Qa),874012192,h(874012192))),([n(501919443)],G),(v3((([PrK(qa)],Qi),579906206,h(579906206))),v4((([PrK(qa)],Qi),579906206,h(579906206))),([n(501919443)],Qi),([PrK(qa),n(589400721)],G)))))++
1`("D",Msg2((v3((([PrK(qr)],Qa),874012192,h(874012192))),([n(501919443)],G),(v3((([PrK(qa)],Qi),579906206,h(579906206))),v4((([PrK(qa)],Qi),579906206,h(579906206))),([n(501919443)],Qi),([PrK(qa),n(661953747)],G)))))++
1`("D",Msg2((v3((([PrK(qr)],Qa),874012192,h(874012192))),([n(501919443)],G),(v3((([PrK(qa)],Qi),579906206,h(579906206))),v4((([PrK(qa)],Qi),579906206,h(579906206))),([n(501919443)],Qi),([PrK(qa),n(784915889)],G)))))++
1`("D",Msg2((v3((([PrK(qr)],Qa),874012192,h(874012192))),([n(501919443)],G),(v3((([PrK(qa)],Qi),579906206,h(579906206))),v4((([PrK(qa)],Qi),579906206,h(579906206))),([n(501919443)],Qi),([PrK(qa),n(906798616)],G)))))++
1`("D",Msg2((v3((([PrK(qr)],Qa),874012192,h(874012192))),([n(501919443)],G),(v3((([PrK(qa)],Qr),847315861,h(847315861))),v4((([PrK(qa)],Qr),847315861,h(847315861))),([PrK(qa),n(263604667)],G),([n(784915889)],Qr)))))++
1`("D",Msg2((v3((([PrK(qr)],Qa),874012192,h(874012192))),([n(535680522)],G),(v3((([PrK(qi)],Qr),448010398,h(448010398))),v4((([PrK(qi)],Qr),448010398,h(448010398))),([n(535680522)],Qi),([PrK(qr),n(214260804)],G)))))++
1`("D",Msg2((v3((([PrK(qr)],Qa),874012192,h(874012192))),([n(535680522)],G),(v3((([PrK(qr)],Qa),874012192,h(874012192))),v4((([PrK(qr)],Qa),874012192,h(874012192))),([n(906798616)],Qa),([PrK(qr),n(163596311)],G)))))++
1`("D",Msg2((v3((([PrK(qr)],Qa),874012192,h(874012192))),([n(535680522)],G),(v3((([PrK(qr)],Qa),874012192,h(874012192))),v4((([PrK(qr)],Qa),874012192,h(874012192))),([n(906798616)],Qa),([PrK(qr),n(661953747)],G)))))++
1`("D",Msg2((v3((([PrK(qr)],Qa),874012192,h(874012192))),([n(535680522)],G),(v3((([PrK(qa)],Qi),47686506,h(47686506))),v4((([PrK(qa)],Qi),47686506,h(47686506))),([n(324332617)],Qi),([PrK(qa),n(589400721)],G)))))++
1`("D",Msg2((v3((([PrK(qr)],Qa),874012192,h(874012192))),([n(535680522)],G),(v3((([PrK(qa)],Qi),47686506,h(47686506))),v4((([PrK(qa)],Qi),47686506,h(47686506))),([n(501919443)],Qi),([PrK(qa),n(163596311)],G)))))++
1`("D",Msg2((v3((([PrK(qr)],Qa),874012192,h(874012192))),([n(535680522)],G),(v3((([PrK(qa)],Qi),47686506,h(47686506))),v4((([PrK(qa)],Qi),47686506,h(47686506))),([n(501919443)],Qi),([PrK(qa),n(214260804)],G)))))++
1`("D",Msg2((v3((([PrK(qr)],Qa),874012192,h(874012192))),([n(535680522)],G),(v3((([PrK(qa)],Qi),47686506,h(47686506))),v4((([PrK(qa)],Qi),47686506,h(47686506))),([n(501919443)],Qi),([PrK(qa),n(263604667)],G)))))++
1`("D",Msg2((v3((([PrK(qr)],Qa),874012192,h(874012192))),([n(535680522)],G),(v3((([PrK(qa)],Qi),47686506,h(47686506))),v4((([PrK(qa)],Qi),47686506,h(47686506))),([n(501919443)],Qi),([PrK(qa),n(324332617)],G)))))++
1`("D",Msg2((v3((([PrK(qr)],Qa),874012192,h(874012192))),([n(535680522)],G),(v3((([PrK(qa)],Qi),47686506,h(47686506))),v4((([PrK(qa)],Qi),47686506,h(47686506))),([n(501919443)],Qi),([PrK(qa),n(535680522)],G)))))++
1`("D",Msg2((v3((([PrK(qr)],Qa),874012192,h(874012192))),([n(535680522)],G),(v3((([PrK(qa)],Qi),47686506,h(47686506))),v4((([PrK(qa)],Qi),47686506,h(47686506))),([n(501919443)],Qi),([PrK(qa),n(589400721)],G)))))++
1`("D",Msg2((v3((([PrK(qr)],Qa),874012192,h(874012192))),([n(535680522)],G),(v3((([PrK(qa)],Qi),47686506,h(47686506))),v4((([PrK(qa)],Qi),47686506,h(47686506))),([n(501919443)],Qi),([PrK(qa),n(661953747)],G)))))++
1`("D",Msg2((v3((([PrK(qr)],Qa),874012192,h(874012192))),([n(535680522)],G),(v3((([PrK(qa)],Qi),47686506,h(47686506))),v4((([PrK(qa)],Qi),47686506,h(47686506))),([n(501919443)],Qi),([PrK(qa),n(784915889)],G)))))++
1`("D",Msg2((v3((([PrK(qr)],Qa),874012192,h(874012192))),([n(535680522)],G),(v3((([PrK(qa)],Qi),47686506,h(47686506))),v4((([PrK(qa)],Qi),47686506,h(47686506))),([n(501919443)],Qi),([PrK(qa),n(906798616)],G)))))++
1`("D",Msg2((v3((([PrK(qr)],Qa),874012192,h(874012192))),([n(535680522)],G),(v3((([PrK(qa)],Qi),47686506,h(47686506))),v4((([PrK(qa)],Qi),47686506,h(47686506))),([n(906798616)],Qi),([PrK(qa),n(163596311)],G)))))++
1`("D",Msg2((v3((([PrK(qr)],Qa),874012192,h(874012192))),([n(535680522)],G),(v3((([PrK(qa)],Qi),47686506,h(47686506))),v4((([PrK(qa)],Qi),47686506,h(47686506))),([n(906798616)],Qi),([PrK(qa),n(214260804)],G)))))++
1`("D",Msg2((v3((([PrK(qr)],Qa),874012192,h(874012192))),([n(535680522)],G),(v3((([PrK(qa)],Qi),47686506,h(47686506))),v4((([PrK(qa)],Qi),47686506,h(47686506))),([n(906798616)],Qi),([PrK(qa),n(263604667)],G)))))++
1`("D",Msg2((v3((([PrK(qr)],Qa),874012192,h(874012192))),([n(535680522)],G),(v3((([PrK(qa)],Qi),47686506,h(47686506))),v4((([PrK(qa)],Qi),47686506,h(47686506))),([n(906798616)],Qi),([PrK(qa),n(324332617)],G)))))++
1`("D",Msg2((v3((([PrK(qr)],Qa),874012192,h(874012192))),([n(535680522)],G),(v3((([PrK(qa)],Qi),47686506,h(47686506))),v4((([PrK(qa)],Qi),47686506,h(47686506))),([n(906798616)],Qi),([PrK(qa),n(535680522)],G)))))++
1`("D",Msg2((v3((([PrK(qr)],Qa),874012192,h(874012192))),([n(535680522)],G),(v3((([PrK(qa)],Qi),47686506,h(47686506))),v4((([PrK(qa)],Qi),47686506,h(47686506))),([n(906798616)],Qi),([PrK(qa),n(589400721)],G)))))++
1`("D",Msg2((v3((([PrK(qr)],Qa),874012192,h(874012192))),([n(535680522)],G),(v3((([PrK(qa)],Qi),47686506,h(47686506))),v4((([PrK(qa)],Qi),47686506,h(47686506))),([n(906798616)],Qi),([PrK(qa),n(661953747)],G)))))++
1`("D",Msg2((v3((([PrK(qr)],Qa),874012192,h(874012192))),([n(535680522)],G),(v3((([PrK(qa)],Qi),47686506,h(47686506))),v4((([PrK(qa)],Qi),47686506,h(47686506))),([n(906798616)],Qi),([PrK(qa),n(784915889)],G)))))++
1`("D",Msg2((v3((([PrK(qr)],Qa),874012192,h(874012192))),([n(535680522)],G),(v3((([PrK(qa)],Qi),47686506,h(47686506))),v4((([PrK(qa)],Qi),47686506,h(47686506))),([n(906798616)],Qi),([PrK(qa),n(906798616)],G)))))++
1`("D",Msg2((v3((([PrK(qr)],Qa),874012192,h(874012192))),([n(535680522)],G),(v3((([PrK(qa)],Qi),579906206,h(579906206))),v4((([PrK(qa)],Qi),579906206,h(579906206))),([n(501919443)],Qi),([PrK(qa),n(163596311)],G)))))++
1`("D",Msg2((v3((([PrK(qr)],Qa),874012192,h(874012192))),([n(535680522)],G),(v3((([PrK(qa)],Qi),579906206,h(579906206))),v4((([PrK(qa)],Qi),579906206,h(579906206))),([n(501919443)],Qi),([PrK(qa),n(214260804)],G)))))++
1`("D",Msg2((v3((([PrK(qr)],Qa),874012192,h(874012192))),([n(535680522)],G),(v3((([PrK(qa)],Qi),579906206,h(579906206))),v4((([PrK(qa)],Qi),579906206,h(579906206))),([n(501919443)],Qi),([PrK(qa),n(263604667)],G)))))++
1`("D",Msg2((v3((([PrK(qr)],Qa),874012192,h(874012192))),([n(535680522)],G),(v3((([PrK(qa)],Qi),579906206,h(579906206))),v4((([PrK(qa)],Qi),579906206,h(579906206))),([n(501919443)],Qi),([PrK(qa),n(324332617)],G)))))++
1`("D",Msg2((v3((([PrK(qr)],Qa),874012192,h(874012192))),([n(535680522)],G),(v3((([PrK(qa)],Qi),579906206,h(579906206))),v4((([PrK(qa)],Qi),579906206,h(579906206))),([n(501919443)],Qi),([PrK(qa),n(535680522)],G)))))++
1`("D",Msg2((v3((([PrK(qr)],Qa),874012192,h(874012192))),([n(535680522)],G),(v3((([PrK(qa)],Qi),579906206,h(579906206))),v4((([PrK(qa)],Qi),579906206,h(579906206))),([n(501919443)],Qi),([PrK(qa),n(589400721)],G)))))++
1`("D",Msg2((v3((([PrK(qr)],Qa),874012192,h(874012192))),([n(535680522)],G),(v3((([PrK(qa)],Qi),579906206,h(579906206))),v4((([PrK(qa)],Qi),579906206,h(579906206))),([n(501919443)],Qi),([PrK(qa),n(661953747)],G)))))++
1`("D",Msg2((v3((([PrK(qr)],Qa),874012192,h(874012192))),([n(535680522)],G),(v3((([PrK(qa)],Qi),579906206,h(579906206))),v4((([PrK(qa)],Qi),579906206,h(579906206))),([n(501919443)],Qi),([PrK(qa),n(784915889)],G)))))++
1`("D",Msg2((v3((([PrK(qr)],Qa),874012192,h(874012192))),([n(535680522)],G),(v3((([PrK(qa)],Qi),579906206,h(579906206))),v4((([PrK(qa)],Qi),579906206,h(579906206))),([n(501919443)],Qi),([PrK(qa),n(906798616)],G)))))++
1`("D",Msg2((v3((([PrK(qr)],Qa),874012192,h(874012192))),([n(535680522)],G),(v3((([PrK(qa)],Qi),579906206,h(579906206))),v4((([PrK(qa)],Qi),579906206,h(579906206))),([n(906798616)],Qi),([PrK(qa),n(163596311)],G)))))++
1`("D",Msg2((v3((([PrK(qr)],Qa),874012192,h(874012192))),([n(535680522)],G),(v3((([PrK(qa)],Qi),579906206,h(579906206))),v4((([PrK(qa)],Qi),579906206,h(579906206))),([n(906798616)],Qi),([PrK(qa),n(214260804)],G)))))++
1`("D",Msg2((v3((([PrK(qr)],Qa),874012192,h(874012192))),([n(535680522)],G),(v3((([PrK(qa)],Qi),579906206,h(579906206))),v4((([PrK(qa)],Qi),579906206,h(579906206))),([n(906798616)],Qi),([PrK(qa),n(263604667)],G)))))++
1`("D",Msg2((v3((([PrK(qr)],Qa),874012192,h(874012192))),([n(535680522)],G),(v3((([PrK(qa)],Qi),579906206,h(579906206))),v4((([PrK(qa)],Qi),579906206,h(579906206))),([n(906798616)],Qi),([PrK(qa),n(324332617)],G)))))++
1`("D",Msg2((v3((([PrK(qr)],Qa),874012192,h(874012192))),([n(535680522)],G),(v3((([PrK(qa)],Qi),579906206,h(579906206))),v4((([PrK(qa)],Qi),579906206,h(579906206))),([n(906798616)],Qi),([PrK(qa),n(535680522)],G)))))++
1`("D",Msg2((v3((([PrK(qr)],Qa),874012192,h(874012192))),([n(535680522)],G),(v3((([PrK(qa)],Qi),579906206,h(579906206))),v4((([PrK(qa)],Qi),579906206,h(579906206))),([n(906798616)],Qi),([PrK(qa),n(589400721)],G)))))++
1`("D",Msg2((v3((([PrK(qr)],Qa),874012192,h(874012192))),([n(535680522)],G),(v3((([PrK(qa)],Qi),579906206,h(579906206))),v4((([PrK(qa)],Qi),579906206,h(579906206))),([n(906798616)],Qi),([PrK(qa),n(661953747)],G)))))++
1`("D",Msg2((v3((([PrK(qr)],Qa),874012192,h(874012192))),([n(535680522)],G),(v3((([PrK(qa)],Qi),579906206,h(579906206))),v4((([PrK(qa)],Qi),579906206,h(579906206))),([n(906798616)],Qi),([PrK(qa),n(784915889)],G)))))++
1`("D",Msg2((v3((([PrK(qr)],Qa),874012192,h(874012192))),([n(535680522)],G),(v3((([PrK(qa)],Qi),579906206,h(579906206))),v4((([PrK(qa)],Qi),579906206,h(579906206))),([n(906798616)],Qi),([PrK(qa),n(906798616)],G)))))++
1`("D",Msg2((v3((([PrK(qr)],Qa),874012192,h(874012192))),([n(535680522)],G),(v3((([PrK(qa)],Qr),847315861,h(847315861))),v4((([PrK(qa)],Qr),847315861,h(847315861))),([PrK(qa),n(263604667)],G),([n(784915889)],Qr)))))++
1`("D",Msg2((v3((([PrK(qr)],Qa),874012192,h(874012192))),([n(589400721)],G),(v3((([PrK(qi)],Qr),448010398,h(448010398))),v4((([PrK(qi)],Qr),448010398,h(448010398))),([n(535680522)],Qi),([PrK(qr),n(214260804)],G)))))++
1`("D",Msg2((v3((([PrK(qr)],Qa),874012192,h(874012192))),([n(589400721)],G),(v3((([PrK(qr)],Qa),874012192,h(874012192))),v4((([PrK(qr)],Qa),874012192,h(874012192))),([n(906798616)],Qa),([PrK(qr),n(163596311)],G)))))++
1`("D",Msg2((v3((([PrK(qr)],Qa),874012192,h(874012192))),([n(589400721)],G),(v3((([PrK(qr)],Qa),874012192,h(874012192))),v4((([PrK(qr)],Qa),874012192,h(874012192))),([n(906798616)],Qa),([PrK(qr),n(661953747)],G)))))++
1`("D",Msg2((v3((([PrK(qr)],Qa),874012192,h(874012192))),([n(589400721)],G),(v3((([PrK(qa)],Qi),47686506,h(47686506))),v4((([PrK(qa)],Qi),47686506,h(47686506))),([n(324332617)],Qi),([PrK(qa),n(589400721)],G)))))++
1`("D",Msg2((v3((([PrK(qr)],Qa),874012192,h(874012192))),([n(589400721)],G),(v3((([PrK(qa)],Qi),47686506,h(47686506))),v4((([PrK(qa)],Qi),47686506,h(47686506))),([n(501919443)],Qi),([PrK(qa),n(163596311)],G)))))++
1`("D",Msg2((v3((([PrK(qr)],Qa),874012192,h(874012192))),([n(589400721)],G),(v3((([PrK(qa)],Qi),47686506,h(47686506))),v4((([PrK(qa)],Qi),47686506,h(47686506))),([n(501919443)],Qi),([PrK(qa),n(214260804)],G)))))++
1`("D",Msg2((v3((([PrK(qr)],Qa),874012192,h(874012192))),([n(589400721)],G),(v3((([PrK(qa)],Qi),47686506,h(47686506))),v4((([PrK(qa)],Qi),47686506,h(47686506))),([n(501919443)],Qi),([PrK(qa),n(263604667)],G)))))++
1`("D",Msg2((v3((([PrK(qr)],Qa),874012192,h(874012192))),([n(589400721)],G),(v3((([PrK(qa)],Qi),47686506,h(47686506))),v4((([PrK(qa)],Qi),47686506,h(47686506))),([n(501919443)],Qi),([PrK(qa),n(324332617)],G)))))++
1`("D",Msg2((v3((([PrK(qr)],Qa),874012192,h(874012192))),([n(589400721)],G),(v3((([PrK(qa)],Qi),47686506,h(47686506))),v4((([PrK(qa)],Qi),47686506,h(47686506))),([n(501919443)],Qi),([PrK(qa),n(535680522)],G)))))++
1`("D",Msg2((v3((([PrK(qr)],Qa),874012192,h(874012192))),([n(589400721)],G),(v3((([PrK(qa)],Qi),47686506,h(47686506))),v4((([PrK(qa)],Qi),47686506,h(47686506))),([n(501919443)],Qi),([PrK(qa),n(589400721)],G)))))++
1`("D",Msg2((v3((([PrK(qr)],Qa),874012192,h(874012192))),([n(589400721)],G),(v3((([PrK(qa)],Qi),47686506,h(47686506))),v4((([PrK(qa)],Qi),47686506,h(47686506))),([n(501919443)],Qi),([PrK(qa),n(661953747)],G)))))++
1`("D",Msg2((v3((([PrK(qr)],Qa),874012192,h(874012192))),([n(589400721)],G),(v3((([PrK(qa)],Qi),47686506,h(47686506))),v4((([PrK(qa)],Qi),47686506,h(47686506))),([n(501919443)],Qi),([PrK(qa),n(784915889)],G)))))++
1`("D",Msg2((v3((([PrK(qr)],Qa),874012192,h(874012192))),([n(589400721)],G),(v3((([PrK(qa)],Qi),47686506,h(47686506))),v4((([PrK(qa)],Qi),47686506,h(47686506))),([n(501919443)],Qi),([PrK(qa),n(906798616)],G)))))++
1`("D",Msg2((v3((([PrK(qr)],Qa),874012192,h(874012192))),([n(589400721)],G),(v3((([PrK(qa)],Qi),47686506,h(47686506))),v4((([PrK(qa)],Qi),47686506,h(47686506))),([n(906798616)],Qi),([PrK(qa),n(163596311)],G)))))++
1`("D",Msg2((v3((([PrK(qr)],Qa),874012192,h(874012192))),([n(589400721)],G),(v3((([PrK(qa)],Qi),47686506,h(47686506))),v4((([PrK(qa)],Qi),47686506,h(47686506))),([n(906798616)],Qi),([PrK(qa),n(214260804)],G)))))++
1`("D",Msg2((v3((([PrK(qr)],Qa),874012192,h(874012192))),([n(589400721)],G),(v3((([PrK(qa)],Qi),47686506,h(47686506))),v4((([PrK(qa)],Qi),47686506,h(47686506))),([n(906798616)],Qi),([PrK(qa),n(263604667)],G)))))++
1`("D",Msg2((v3((([PrK(qr)],Qa),874012192,h(874012192))),([n(589400721)],G),(v3((([PrK(qa)],Qi),47686506,h(47686506))),v4((([PrK(qa)],Qi),47686506,h(47686506))),([n(906798616)],Qi),([PrK(qa),n(324332617)],G)))))++
1`("D",Msg2((v3((([PrK(qr)],Qa),874012192,h(874012192))),([n(589400721)],G),(v3((([PrK(qa)],Qi),47686506,h(47686506))),v4((([PrK(qa)],Qi),47686506,h(47686506))),([n(906798616)],Qi),([PrK(qa),n(535680522)],G)))))++
1`("D",Msg2((v3((([PrK(qr)],Qa),874012192,h(874012192))),([n(589400721)],G),(v3((([PrK(qa)],Qi),47686506,h(47686506))),v4((([PrK(qa)],Qi),47686506,h(47686506))),([n(906798616)],Qi),([PrK(qa),n(589400721)],G)))))++
1`("D",Msg2((v3((([PrK(qr)],Qa),874012192,h(874012192))),([n(589400721)],G),(v3((([PrK(qa)],Qi),47686506,h(47686506))),v4((([PrK(qa)],Qi),47686506,h(47686506))),([n(906798616)],Qi),([PrK(qa),n(661953747)],G)))))++
1`("D",Msg2((v3((([PrK(qr)],Qa),874012192,h(874012192))),([n(589400721)],G),(v3((([PrK(qa)],Qi),47686506,h(47686506))),v4((([PrK(qa)],Qi),47686506,h(47686506))),([n(906798616)],Qi),([PrK(qa),n(784915889)],G)))))++
1`("D",Msg2((v3((([PrK(qr)],Qa),874012192,h(874012192))),([n(589400721)],G),(v3((([PrK(qa)],Qi),47686506,h(47686506))),v4((([PrK(qa)],Qi),47686506,h(47686506))),([n(906798616)],Qi),([PrK(qa),n(906798616)],G)))))++
1`("D",Msg2((v3((([PrK(qr)],Qa),874012192,h(874012192))),([n(589400721)],G),(v3((([PrK(qa)],Qi),579906206,h(579906206))),v4((([PrK(qa)],Qi),579906206,h(579906206))),([n(501919443)],Qi),([PrK(qa),n(163596311)],G)))))++
1`("D",Msg2((v3((([PrK(qr)],Qa),874012192,h(874012192))),([n(589400721)],G),(v3((([PrK(qa)],Qi),579906206,h(579906206))),v4((([PrK(qa)],Qi),579906206,h(579906206))),([n(501919443)],Qi),([PrK(qa),n(214260804)],G)))))++
1`("D",Msg2((v3((([PrK(qr)],Qa),874012192,h(874012192))),([n(589400721)],G),(v3((([PrK(qa)],Qi),579906206,h(579906206))),v4((([PrK(qa)],Qi),579906206,h(579906206))),([n(501919443)],Qi),([PrK(qa),n(263604667)],G)))))++
1`("D",Msg2((v3((([PrK(qr)],Qa),874012192,h(874012192))),([n(589400721)],G),(v3((([PrK(qa)],Qi),579906206,h(579906206))),v4((([PrK(qa)],Qi),579906206,h(579906206))),([n(501919443)],Qi),([PrK(qa),n(324332617)],G)))))++
1`("D",Msg2((v3((([PrK(qr)],Qa),874012192,h(874012192))),([n(589400721)],G),(v3((([PrK(qa)],Qi),579906206,h(579906206))),v4((([PrK(qa)],Qi),579906206,h(579906206))),([n(501919443)],Qi),([PrK(qa),n(535680522)],G)))))++
1`("D",Msg2((v3((([PrK(qr)],Qa),874012192,h(874012192))),([n(589400721)],G),(v3((([PrK(qa)],Qi),579906206,h(579906206))),v4((([PrK(qa)],Qi),579906206,h(579906206))),([n(501919443)],Qi),([PrK(qa),n(589400721)],G)))))++
1`("D",Msg2((v3((([PrK(qr)],Qa),874012192,h(874012192))),([n(589400721)],G),(v3((([PrK(qa)],Qi),579906206,h(579906206))),v4((([PrK(qa)],Qi),579906206,h(579906206))),([n(501919443)],Qi),([PrK(qa),n(661953747)],G)))))++
1`("D",Msg2((v3((([PrK(qr)],Qa),874012192,h(874012192))),([n(589400721)],G),(v3((([PrK(qa)],Qi),579906206,h(579906206))),v4((([PrK(qa)],Qi),579906206,h(579906206))),([n(501919443)],Qi),([PrK(qa),n(784915889)],G)))))++
1`("D",Msg2((v3((([PrK(qr)],Qa),874012192,h(874012192))),([n(589400721)],G),(v3((([PrK(qa)],Qi),579906206,h(579906206))),v4((([PrK(qa)],Qi),579906206,h(579906206))),([n(501919443)],Qi),([PrK(qa),n(906798616)],G)))))++
1`("D",Msg2((v3((([PrK(qr)],Qa),874012192,h(874012192))),([n(589400721)],G),(v3((([PrK(qa)],Qi),579906206,h(579906206))),v4((([PrK(qa)],Qi),579906206,h(579906206))),([n(906798616)],Qi),([PrK(qa),n(163596311)],G)))))++
1`("D",Msg2((v3((([PrK(qr)],Qa),874012192,h(874012192))),([n(589400721)],G),(v3((([PrK(qa)],Qi),579906206,h(579906206))),v4((([PrK(qa)],Qi),579906206,h(579906206))),([n(906798616)],Qi),([PrK(qa),n(214260804)],G)))))++
1`("D",Msg2((v3((([PrK(qr)],Qa),874012192,h(874012192))),([n(589400721)],G),(v3((([PrK(qa)],Qi),579906206,h(579906206))),v4((([PrK(qa)],Qi),579906206,h(579906206))),([n(906798616)],Qi),([PrK(qa),n(263604667)],G)))))++
1`("D",Msg2((v3((([PrK(qr)],Qa),874012192,h(874012192))),([n(589400721)],G),(v3((([PrK(qa)],Qi),579906206,h(579906206))),v4((([PrK(qa)],Qi),579906206,h(579906206))),([n(906798616)],Qi),([PrK(qa),n(324332617)],G)))))++
1`("D",Msg2((v3((([PrK(qr)],Qa),874012192,h(874012192))),([n(589400721)],G),(v3((([PrK(qa)],Qi),579906206,h(579906206))),v4((([PrK(qa)],Qi),579906206,h(579906206))),([n(906798616)],Qi),([PrK(qa),n(535680522)],G)))))++
1`("D",Msg2((v3((([PrK(qr)],Qa),874012192,h(874012192))),([n(589400721)],G),(v3((([PrK(qa)],Qi),579906206,h(579906206))),v4((([PrK(qa)],Qi),579906206,h(579906206))),([n(906798616)],Qi),([PrK(qa),n(589400721)],G)))))++
1`("D",Msg2((v3((([PrK(qr)],Qa),874012192,h(874012192))),([n(589400721)],G),(v3((([PrK(qa)],Qi),579906206,h(579906206))),v4((([PrK(qa)],Qi),579906206,h(579906206))),([n(906798616)],Qi),([PrK(qa),n(661953747)],G)))))++
1`("D",Msg2((v3((([PrK(qr)],Qa),874012192,h(874012192))),([n(589400721)],G),(v3((([PrK(qa)],Qi),579906206,h(579906206))),v4((([PrK(qa)],Qi),579906206,h(579906206))),([n(906798616)],Qi),([PrK(qa),n(784915889)],G)))))++
1`("D",Msg2((v3((([PrK(qr)],Qa),874012192,h(874012192))),([n(589400721)],G),(v3((([PrK(qa)],Qi),579906206,h(579906206))),v4((([PrK(qa)],Qi),579906206,h(579906206))),([n(906798616)],Qi),([PrK(qa),n(906798616)],G)))))++
1`("D",Msg2((v3((([PrK(qr)],Qa),874012192,h(874012192))),([n(589400721)],G),(v3((([PrK(qa)],Qr),847315861,h(847315861))),v4((([PrK(qa)],Qr),847315861,h(847315861))),([PrK(qa),n(263604667)],G),([n(784915889)],Qr)))))++
1`("D",Msg2((v3((([PrK(qr)],Qa),874012192,h(874012192))),([n(661953747)],G),(v3((([PrK(qi)],Qr),448010398,h(448010398))),v4((([PrK(qi)],Qr),448010398,h(448010398))),([n(535680522)],Qi),([PrK(qr),n(214260804)],G)))))++
1`("D",Msg2((v3((([PrK(qr)],Qa),874012192,h(874012192))),([n(661953747)],G),(v3((([PrK(qr)],Qa),874012192,h(874012192))),v4((([PrK(qr)],Qa),874012192,h(874012192))),([n(906798616)],Qa),([PrK(qr),n(163596311)],G)))))++
1`("D",Msg2((v3((([PrK(qr)],Qa),874012192,h(874012192))),([n(661953747)],G),(v3((([PrK(qr)],Qa),874012192,h(874012192))),v4((([PrK(qr)],Qa),874012192,h(874012192))),([n(906798616)],Qa),([PrK(qr),n(661953747)],G)))))++
1`("D",Msg2((v3((([PrK(qr)],Qa),874012192,h(874012192))),([n(661953747)],G),(v3((([PrK(qa)],Qi),47686506,h(47686506))),v4((([PrK(qa)],Qi),47686506,h(47686506))),([n(324332617)],Qi),([PrK(qa),n(589400721)],G)))))++
1`("D",Msg2((v3((([PrK(qr)],Qa),874012192,h(874012192))),([n(661953747)],G),(v3((([PrK(qa)],Qi),47686506,h(47686506))),v4((([PrK(qa)],Qi),47686506,h(47686506))),([n(501919443)],Qi),([PrK(qa),n(163596311)],G)))))++
1`("D",Msg2((v3((([PrK(qr)],Qa),874012192,h(874012192))),([n(661953747)],G),(v3((([PrK(qa)],Qi),47686506,h(47686506))),v4((([PrK(qa)],Qi),47686506,h(47686506))),([n(501919443)],Qi),([PrK(qa),n(214260804)],G)))))++
1`("D",Msg2((v3((([PrK(qr)],Qa),874012192,h(874012192))),([n(661953747)],G),(v3((([PrK(qa)],Qi),47686506,h(47686506))),v4((([PrK(qa)],Qi),47686506,h(47686506))),([n(501919443)],Qi),([PrK(qa),n(263604667)],G)))))++
1`("D",Msg2((v3((([PrK(qr)],Qa),874012192,h(874012192))),([n(661953747)],G),(v3((([PrK(qa)],Qi),47686506,h(47686506))),v4((([PrK(qa)],Qi),47686506,h(47686506))),([n(501919443)],Qi),([PrK(qa),n(324332617)],G)))))++
1`("D",Msg2((v3((([PrK(qr)],Qa),874012192,h(874012192))),([n(661953747)],G),(v3((([PrK(qa)],Qi),47686506,h(47686506))),v4((([PrK(qa)],Qi),47686506,h(47686506))),([n(501919443)],Qi),([PrK(qa),n(535680522)],G)))))++
1`("D",Msg2((v3((([PrK(qr)],Qa),874012192,h(874012192))),([n(661953747)],G),(v3((([PrK(qa)],Qi),47686506,h(47686506))),v4((([PrK(qa)],Qi),47686506,h(47686506))),([n(501919443)],Qi),([PrK(qa),n(589400721)],G)))))++
1`("D",Msg2((v3((([PrK(qr)],Qa),874012192,h(874012192))),([n(661953747)],G),(v3((([PrK(qa)],Qi),47686506,h(47686506))),v4((([PrK(qa)],Qi),47686506,h(47686506))),([n(501919443)],Qi),([PrK(qa),n(661953747)],G)))))++
1`("D",Msg2((v3((([PrK(qr)],Qa),874012192,h(874012192))),([n(661953747)],G),(v3((([PrK(qa)],Qi),47686506,h(47686506))),v4((([PrK(qa)],Qi),47686506,h(47686506))),([n(501919443)],Qi),([PrK(qa),n(784915889)],G)))))++
1`("D",Msg2((v3((([PrK(qr)],Qa),874012192,h(874012192))),([n(661953747)],G),(v3((([PrK(qa)],Qi),47686506,h(47686506))),v4((([PrK(qa)],Qi),47686506,h(47686506))),([n(501919443)],Qi),([PrK(qa),n(906798616)],G)))))++
1`("D",Msg2((v3((([PrK(qr)],Qa),874012192,h(874012192))),([n(661953747)],G),(v3((([PrK(qa)],Qi),47686506,h(47686506))),v4((([PrK(qa)],Qi),47686506,h(47686506))),([n(906798616)],Qi),([PrK(qa),n(163596311)],G)))))++
1`("D",Msg2((v3((([PrK(qr)],Qa),874012192,h(874012192))),([n(661953747)],G),(v3((([PrK(qa)],Qi),47686506,h(47686506))),v4((([PrK(qa)],Qi),47686506,h(47686506))),([n(906798616)],Qi),([PrK(qa),n(214260804)],G)))))++
1`("D",Msg2((v3((([PrK(qr)],Qa),874012192,h(874012192))),([n(661953747)],G),(v3((([PrK(qa)],Qi),47686506,h(47686506))),v4((([PrK(qa)],Qi),47686506,h(47686506))),([n(906798616)],Qi),([PrK(qa),n(263604667)],G)))))++
1`("D",Msg2((v3((([PrK(qr)],Qa),874012192,h(874012192))),([n(661953747)],G),(v3((([PrK(qa)],Qi),47686506,h(47686506))),v4((([PrK(qa)],Qi),47686506,h(47686506))),([n(906798616)],Qi),([PrK(qa),n(324332617)],G)))))++
1`("D",Msg2((v3((([PrK(qr)],Qa),874012192,h(874012192))),([n(661953747)],G),(v3((([PrK(qa)],Qi),47686506,h(47686506))),v4((([PrK(qa)],Qi),47686506,h(47686506))),([n(906798616)],Qi),([PrK(qa),n(535680522)],G)))))++
1`("D",Msg2((v3((([PrK(qr)],Qa),874012192,h(874012192))),([n(661953747)],G),(v3((([PrK(qa)],Qi),47686506,h(47686506))),v4((([PrK(qa)],Qi),47686506,h(47686506))),([n(906798616)],Qi),([PrK(qa),n(589400721)],G)))))++
1`("D",Msg2((v3((([PrK(qr)],Qa),874012192,h(874012192))),([n(661953747)],G),(v3((([PrK(qa)],Qi),47686506,h(47686506))),v4((([PrK(qa)],Qi),47686506,h(47686506))),([n(906798616)],Qi),([PrK(qa),n(661953747)],G)))))++
1`("D",Msg2((v3((([PrK(qr)],Qa),874012192,h(874012192))),([n(661953747)],G),(v3((([PrK(qa)],Qi),47686506,h(47686506))),v4((([PrK(qa)],Qi),47686506,h(47686506))),([n(906798616)],Qi),([PrK(qa),n(784915889)],G)))))++
1`("D",Msg2((v3((([PrK(qr)],Qa),874012192,h(874012192))),([n(661953747)],G),(v3((([PrK(qa)],Qi),47686506,h(47686506))),v4((([PrK(qa)],Qi),47686506,h(47686506))),([n(906798616)],Qi),([PrK(qa),n(906798616)],G)))))++
1`("D",Msg2((v3((([PrK(qr)],Qa),874012192,h(874012192))),([n(661953747)],G),(v3((([PrK(qa)],Qi),579906206,h(579906206))),v4((([PrK(qa)],Qi),579906206,h(579906206))),([n(501919443)],Qi),([PrK(qa),n(163596311)],G)))))++
1`("D",Msg2((v3((([PrK(qr)],Qa),874012192,h(874012192))),([n(661953747)],G),(v3((([PrK(qa)],Qi),579906206,h(579906206))),v4((([PrK(qa)],Qi),579906206,h(579906206))),([n(501919443)],Qi),([PrK(qa),n(214260804)],G)))))++
1`("D",Msg2((v3((([PrK(qr)],Qa),874012192,h(874012192))),([n(661953747)],G),(v3((([PrK(qa)],Qi),579906206,h(579906206))),v4((([PrK(qa)],Qi),579906206,h(579906206))),([n(501919443)],Qi),([PrK(qa),n(263604667)],G)))))++
1`("D",Msg2((v3((([PrK(qr)],Qa),874012192,h(874012192))),([n(661953747)],G),(v3((([PrK(qa)],Qi),579906206,h(579906206))),v4((([PrK(qa)],Qi),579906206,h(579906206))),([n(501919443)],Qi),([PrK(qa),n(324332617)],G)))))++
1`("D",Msg2((v3((([PrK(qr)],Qa),874012192,h(874012192))),([n(661953747)],G),(v3((([PrK(qa)],Qi),579906206,h(579906206))),v4((([PrK(qa)],Qi),579906206,h(579906206))),([n(501919443)],Qi),([PrK(qa),n(535680522)],G)))))++
1`("D",Msg2((v3((([PrK(qr)],Qa),874012192,h(874012192))),([n(661953747)],G),(v3((([PrK(qa)],Qi),579906206,h(579906206))),v4((([PrK(qa)],Qi),579906206,h(579906206))),([n(501919443)],Qi),([PrK(qa),n(589400721)],G)))))++
1`("D",Msg2((v3((([PrK(qr)],Qa),874012192,h(874012192))),([n(661953747)],G),(v3((([PrK(qa)],Qi),579906206,h(579906206))),v4((([PrK(qa)],Qi),579906206,h(579906206))),([n(501919443)],Qi),([PrK(qa),n(661953747)],G)))))++
1`("D",Msg2((v3((([PrK(qr)],Qa),874012192,h(874012192))),([n(661953747)],G),(v3((([PrK(qa)],Qi),579906206,h(579906206))),v4((([PrK(qa)],Qi),579906206,h(579906206))),([n(501919443)],Qi),([PrK(qa),n(784915889)],G)))))++
1`("D",Msg2((v3((([PrK(qr)],Qa),874012192,h(874012192))),([n(661953747)],G),(v3((([PrK(qa)],Qi),579906206,h(579906206))),v4((([PrK(qa)],Qi),579906206,h(579906206))),([n(501919443)],Qi),([PrK(qa),n(906798616)],G)))))++
1`("D",Msg2((v3((([PrK(qr)],Qa),874012192,h(874012192))),([n(661953747)],G),(v3((([PrK(qa)],Qi),579906206,h(579906206))),v4((([PrK(qa)],Qi),579906206,h(579906206))),([n(906798616)],Qi),([PrK(qa),n(163596311)],G)))))++
1`("D",Msg2((v3((([PrK(qr)],Qa),874012192,h(874012192))),([n(661953747)],G),(v3((([PrK(qa)],Qi),579906206,h(579906206))),v4((([PrK(qa)],Qi),579906206,h(579906206))),([n(906798616)],Qi),([PrK(qa),n(214260804)],G)))))++
1`("D",Msg2((v3((([PrK(qr)],Qa),874012192,h(874012192))),([n(661953747)],G),(v3((([PrK(qa)],Qi),579906206,h(579906206))),v4((([PrK(qa)],Qi),579906206,h(579906206))),([n(906798616)],Qi),([PrK(qa),n(263604667)],G)))))++
1`("D",Msg2((v3((([PrK(qr)],Qa),874012192,h(874012192))),([n(661953747)],G),(v3((([PrK(qa)],Qi),579906206,h(579906206))),v4((([PrK(qa)],Qi),579906206,h(579906206))),([n(906798616)],Qi),([PrK(qa),n(324332617)],G)))))++
1`("D",Msg2((v3((([PrK(qr)],Qa),874012192,h(874012192))),([n(661953747)],G),(v3((([PrK(qa)],Qi),579906206,h(579906206))),v4((([PrK(qa)],Qi),579906206,h(579906206))),([n(906798616)],Qi),([PrK(qa),n(535680522)],G)))))++
1`("D",Msg2((v3((([PrK(qr)],Qa),874012192,h(874012192))),([n(661953747)],G),(v3((([PrK(qa)],Qi),579906206,h(579906206))),v4((([PrK(qa)],Qi),579906206,h(579906206))),([n(906798616)],Qi),([PrK(qa),n(589400721)],G)))))++
1`("D",Msg2((v3((([PrK(qr)],Qa),874012192,h(874012192))),([n(661953747)],G),(v3((([PrK(qa)],Qi),579906206,h(579906206))),v4((([PrK(qa)],Qi),579906206,h(579906206))),([n(906798616)],Qi),([PrK(qa),n(661953747)],G)))))++
1`("D",Msg2((v3((([PrK(qr)],Qa),874012192,h(874012192))),([n(661953747)],G),(v3((([PrK(qa)],Qi),579906206,h(579906206))),v4((([PrK(qa)],Qi),579906206,h(579906206))),([n(906798616)],Qi),([PrK(qa),n(784915889)],G)))))++
1`("D",Msg2((v3((([PrK(qr)],Qa),874012192,h(874012192))),([n(661953747)],G),(v3((([PrK(qa)],Qi),579906206,h(579906206))),v4((([PrK(qa)],Qi),579906206,h(579906206))),([n(906798616)],Qi),([PrK(qa),n(906798616)],G)))))++
1`("D",Msg2((v3((([PrK(qr)],Qa),874012192,h(874012192))),([n(661953747)],G),(v3((([PrK(qa)],Qr),847315861,h(847315861))),v4((([PrK(qa)],Qr),847315861,h(847315861))),([PrK(qa),n(263604667)],G),([n(784915889)],Qr)))))++
1`("D",Msg2((v3((([PrK(qr)],Qa),874012192,h(874012192))),([n(784915889)],G),(v3((([PrK(qi)],Qr),448010398,h(448010398))),v4((([PrK(qi)],Qr),448010398,h(448010398))),([n(535680522)],Qi),([PrK(qr),n(214260804)],G)))))++
1`("D",Msg2((v3((([PrK(qr)],Qa),874012192,h(874012192))),([n(784915889)],G),(v3((([PrK(qr)],Qa),874012192,h(874012192))),v4((([PrK(qr)],Qa),874012192,h(874012192))),([n(906798616)],Qa),([PrK(qr),n(163596311)],G)))))++
1`("D",Msg2((v3((([PrK(qr)],Qa),874012192,h(874012192))),([n(784915889)],G),(v3((([PrK(qr)],Qa),874012192,h(874012192))),v4((([PrK(qr)],Qa),874012192,h(874012192))),([n(906798616)],Qa),([PrK(qr),n(661953747)],G)))))++
1`("D",Msg2((v3((([PrK(qr)],Qa),874012192,h(874012192))),([n(784915889)],G),(v3((([PrK(qa)],Qi),47686506,h(47686506))),v4((([PrK(qa)],Qi),47686506,h(47686506))),([n(324332617)],Qi),([PrK(qa),n(589400721)],G)))))++
1`("D",Msg2((v3((([PrK(qr)],Qa),874012192,h(874012192))),([n(784915889)],G),(v3((([PrK(qa)],Qi),47686506,h(47686506))),v4((([PrK(qa)],Qi),47686506,h(47686506))),([n(501919443)],Qi),([PrK(qa),n(163596311)],G)))))++
1`("D",Msg2((v3((([PrK(qr)],Qa),874012192,h(874012192))),([n(784915889)],G),(v3((([PrK(qa)],Qi),47686506,h(47686506))),v4((([PrK(qa)],Qi),47686506,h(47686506))),([n(501919443)],Qi),([PrK(qa),n(214260804)],G)))))++
1`("D",Msg2((v3((([PrK(qr)],Qa),874012192,h(874012192))),([n(784915889)],G),(v3((([PrK(qa)],Qi),47686506,h(47686506))),v4((([PrK(qa)],Qi),47686506,h(47686506))),([n(501919443)],Qi),([PrK(qa),n(263604667)],G)))))++
1`("D",Msg2((v3((([PrK(qr)],Qa),874012192,h(874012192))),([n(784915889)],G),(v3((([PrK(qa)],Qi),47686506,h(47686506))),v4((([PrK(qa)],Qi),47686506,h(47686506))),([n(501919443)],Qi),([PrK(qa),n(324332617)],G)))))++
1`("D",Msg2((v3((([PrK(qr)],Qa),874012192,h(874012192))),([n(784915889)],G),(v3((([PrK(qa)],Qi),47686506,h(47686506))),v4((([PrK(qa)],Qi),47686506,h(47686506))),([n(501919443)],Qi),([PrK(qa),n(535680522)],G)))))++
1`("D",Msg2((v3((([PrK(qr)],Qa),874012192,h(874012192))),([n(784915889)],G),(v3((([PrK(qa)],Qi),47686506,h(47686506))),v4((([PrK(qa)],Qi),47686506,h(47686506))),([n(501919443)],Qi),([PrK(qa),n(589400721)],G)))))++
1`("D",Msg2((v3((([PrK(qr)],Qa),874012192,h(874012192))),([n(784915889)],G),(v3((([PrK(qa)],Qi),47686506,h(47686506))),v4((([PrK(qa)],Qi),47686506,h(47686506))),([n(501919443)],Qi),([PrK(qa),n(661953747)],G)))))++
1`("D",Msg2((v3((([PrK(qr)],Qa),874012192,h(874012192))),([n(784915889)],G),(v3((([PrK(qa)],Qi),47686506,h(47686506))),v4((([PrK(qa)],Qi),47686506,h(47686506))),([n(501919443)],Qi),([PrK(qa),n(784915889)],G)))))++
1`("D",Msg2((v3((([PrK(qr)],Qa),874012192,h(874012192))),([n(784915889)],G),(v3((([PrK(qa)],Qi),47686506,h(47686506))),v4((([PrK(qa)],Qi),47686506,h(47686506))),([n(501919443)],Qi),([PrK(qa),n(906798616)],G)))))++
1`("D",Msg2((v3((([PrK(qr)],Qa),874012192,h(874012192))),([n(784915889)],G),(v3((([PrK(qa)],Qi),47686506,h(47686506))),v4((([PrK(qa)],Qi),47686506,h(47686506))),([n(906798616)],Qi),([PrK(qa),n(163596311)],G)))))++
1`("D",Msg2((v3((([PrK(qr)],Qa),874012192,h(874012192))),([n(784915889)],G),(v3((([PrK(qa)],Qi),47686506,h(47686506))),v4((([PrK(qa)],Qi),47686506,h(47686506))),([n(906798616)],Qi),([PrK(qa),n(214260804)],G)))))++
1`("D",Msg2((v3((([PrK(qr)],Qa),874012192,h(874012192))),([n(784915889)],G),(v3((([PrK(qa)],Qi),47686506,h(47686506))),v4((([PrK(qa)],Qi),47686506,h(47686506))),([n(906798616)],Qi),([PrK(qa),n(263604667)],G)))))++
1`("D",Msg2((v3((([PrK(qr)],Qa),874012192,h(874012192))),([n(784915889)],G),(v3((([PrK(qa)],Qi),47686506,h(47686506))),v4((([PrK(qa)],Qi),47686506,h(47686506))),([n(906798616)],Qi),([PrK(qa),n(324332617)],G)))))++
1`("D",Msg2((v3((([PrK(qr)],Qa),874012192,h(874012192))),([n(784915889)],G),(v3((([PrK(qa)],Qi),47686506,h(47686506))),v4((([PrK(qa)],Qi),47686506,h(47686506))),([n(906798616)],Qi),([PrK(qa),n(535680522)],G)))))++
1`("D",Msg2((v3((([PrK(qr)],Qa),874012192,h(874012192))),([n(784915889)],G),(v3((([PrK(qa)],Qi),47686506,h(47686506))),v4((([PrK(qa)],Qi),47686506,h(47686506))),([n(906798616)],Qi),([PrK(qa),n(589400721)],G)))))++
1`("D",Msg2((v3((([PrK(qr)],Qa),874012192,h(874012192))),([n(784915889)],G),(v3((([PrK(qa)],Qi),47686506,h(47686506))),v4((([PrK(qa)],Qi),47686506,h(47686506))),([n(906798616)],Qi),([PrK(qa),n(661953747)],G)))))++
1`("D",Msg2((v3((([PrK(qr)],Qa),874012192,h(874012192))),([n(784915889)],G),(v3((([PrK(qa)],Qi),47686506,h(47686506))),v4((([PrK(qa)],Qi),47686506,h(47686506))),([n(906798616)],Qi),([PrK(qa),n(784915889)],G)))))++
1`("D",Msg2((v3((([PrK(qr)],Qa),874012192,h(874012192))),([n(784915889)],G),(v3((([PrK(qa)],Qi),47686506,h(47686506))),v4((([PrK(qa)],Qi),47686506,h(47686506))),([n(906798616)],Qi),([PrK(qa),n(906798616)],G)))))++
1`("D",Msg2((v3((([PrK(qr)],Qa),874012192,h(874012192))),([n(784915889)],G),(v3((([PrK(qa)],Qi),579906206,h(579906206))),v4((([PrK(qa)],Qi),579906206,h(579906206))),([n(501919443)],Qi),([PrK(qa),n(163596311)],G)))))++
1`("D",Msg2((v3((([PrK(qr)],Qa),874012192,h(874012192))),([n(784915889)],G),(v3((([PrK(qa)],Qi),579906206,h(579906206))),v4((([PrK(qa)],Qi),579906206,h(579906206))),([n(501919443)],Qi),([PrK(qa),n(214260804)],G)))))++
1`("D",Msg2((v3((([PrK(qr)],Qa),874012192,h(874012192))),([n(784915889)],G),(v3((([PrK(qa)],Qi),579906206,h(579906206))),v4((([PrK(qa)],Qi),579906206,h(579906206))),([n(501919443)],Qi),([PrK(qa),n(263604667)],G)))))++
1`("D",Msg2((v3((([PrK(qr)],Qa),874012192,h(874012192))),([n(784915889)],G),(v3((([PrK(qa)],Qi),579906206,h(579906206))),v4((([PrK(qa)],Qi),579906206,h(579906206))),([n(501919443)],Qi),([PrK(qa),n(324332617)],G)))))++
1`("D",Msg2((v3((([PrK(qr)],Qa),874012192,h(874012192))),([n(784915889)],G),(v3((([PrK(qa)],Qi),579906206,h(579906206))),v4((([PrK(qa)],Qi),579906206,h(579906206))),([n(501919443)],Qi),([PrK(qa),n(535680522)],G)))))++
1`("D",Msg2((v3((([PrK(qr)],Qa),874012192,h(874012192))),([n(784915889)],G),(v3((([PrK(qa)],Qi),579906206,h(579906206))),v4((([PrK(qa)],Qi),579906206,h(579906206))),([n(501919443)],Qi),([PrK(qa),n(589400721)],G)))))++
1`("D",Msg2((v3((([PrK(qr)],Qa),874012192,h(874012192))),([n(784915889)],G),(v3((([PrK(qa)],Qi),579906206,h(579906206))),v4((([PrK(qa)],Qi),579906206,h(579906206))),([n(501919443)],Qi),([PrK(qa),n(661953747)],G)))))++
1`("D",Msg2((v3((([PrK(qr)],Qa),874012192,h(874012192))),([n(784915889)],G),(v3((([PrK(qa)],Qi),579906206,h(579906206))),v4((([PrK(qa)],Qi),579906206,h(579906206))),([n(501919443)],Qi),([PrK(qa),n(784915889)],G)))))++
1`("D",Msg2((v3((([PrK(qr)],Qa),874012192,h(874012192))),([n(784915889)],G),(v3((([PrK(qa)],Qi),579906206,h(579906206))),v4((([PrK(qa)],Qi),579906206,h(579906206))),([n(501919443)],Qi),([PrK(qa),n(906798616)],G)))))++
1`("D",Msg2((v3((([PrK(qr)],Qa),874012192,h(874012192))),([n(784915889)],G),(v3((([PrK(qa)],Qi),579906206,h(579906206))),v4((([PrK(qa)],Qi),579906206,h(579906206))),([n(906798616)],Qi),([PrK(qa),n(163596311)],G)))))++
1`("D",Msg2((v3((([PrK(qr)],Qa),874012192,h(874012192))),([n(784915889)],G),(v3((([PrK(qa)],Qi),579906206,h(579906206))),v4((([PrK(qa)],Qi),579906206,h(579906206))),([n(906798616)],Qi),([PrK(qa),n(214260804)],G)))))++
1`("D",Msg2((v3((([PrK(qr)],Qa),874012192,h(874012192))),([n(784915889)],G),(v3((([PrK(qa)],Qi),579906206,h(579906206))),v4((([PrK(qa)],Qi),579906206,h(579906206))),([n(906798616)],Qi),([PrK(qa),n(263604667)],G)))))++
1`("D",Msg2((v3((([PrK(qr)],Qa),874012192,h(874012192))),([n(784915889)],G),(v3((([PrK(qa)],Qi),579906206,h(579906206))),v4((([PrK(qa)],Qi),579906206,h(579906206))),([n(906798616)],Qi),([PrK(qa),n(324332617)],G)))))++
1`("D",Msg2((v3((([PrK(qr)],Qa),874012192,h(874012192))),([n(784915889)],G),(v3((([PrK(qa)],Qi),579906206,h(579906206))),v4((([PrK(qa)],Qi),579906206,h(579906206))),([n(906798616)],Qi),([PrK(qa),n(535680522)],G)))))++
1`("D",Msg2((v3((([PrK(qr)],Qa),874012192,h(874012192))),([n(784915889)],G),(v3((([PrK(qa)],Qi),579906206,h(579906206))),v4((([PrK(qa)],Qi),579906206,h(579906206))),([n(906798616)],Qi),([PrK(qa),n(589400721)],G)))))++
1`("D",Msg2((v3((([PrK(qr)],Qa),874012192,h(874012192))),([n(784915889)],G),(v3((([PrK(qa)],Qi),579906206,h(579906206))),v4((([PrK(qa)],Qi),579906206,h(579906206))),([n(906798616)],Qi),([PrK(qa),n(661953747)],G)))))++
1`("D",Msg2((v3((([PrK(qr)],Qa),874012192,h(874012192))),([n(784915889)],G),(v3((([PrK(qa)],Qi),579906206,h(579906206))),v4((([PrK(qa)],Qi),579906206,h(579906206))),([n(906798616)],Qi),([PrK(qa),n(784915889)],G)))))++
1`("D",Msg2((v3((([PrK(qr)],Qa),874012192,h(874012192))),([n(784915889)],G),(v3((([PrK(qa)],Qi),579906206,h(579906206))),v4((([PrK(qa)],Qi),579906206,h(579906206))),([n(906798616)],Qi),([PrK(qa),n(906798616)],G)))))++
1`("D",Msg2((v3((([PrK(qr)],Qa),874012192,h(874012192))),([n(784915889)],G),(v3((([PrK(qa)],Qr),847315861,h(847315861))),v4((([PrK(qa)],Qr),847315861,h(847315861))),([PrK(qa),n(263604667)],G),([n(784915889)],Qr)))))++
1`("D",Msg2((v3((([PrK(qr)],Qa),874012192,h(874012192))),([n(906798616)],G),(v3((([PrK(qi)],Qr),448010398,h(448010398))),v4((([PrK(qi)],Qr),448010398,h(448010398))),([n(535680522)],Qi),([PrK(qr),n(214260804)],G)))))++
1`("D",Msg2((v3((([PrK(qr)],Qa),874012192,h(874012192))),([n(906798616)],G),(v3((([PrK(qr)],Qa),874012192,h(874012192))),v4((([PrK(qr)],Qa),874012192,h(874012192))),([n(906798616)],Qa),([PrK(qr),n(163596311)],G)))))++
1`("D",Msg2((v3((([PrK(qr)],Qa),874012192,h(874012192))),([n(906798616)],G),(v3((([PrK(qr)],Qa),874012192,h(874012192))),v4((([PrK(qr)],Qa),874012192,h(874012192))),([n(906798616)],Qa),([PrK(qr),n(661953747)],G)))))++
1`("D",Msg2((v3((([PrK(qr)],Qa),874012192,h(874012192))),([n(906798616)],G),(v3((([PrK(qa)],Qi),47686506,h(47686506))),v4((([PrK(qa)],Qi),47686506,h(47686506))),([n(324332617)],Qi),([PrK(qa),n(589400721)],G)))))++
1`("D",Msg2((v3((([PrK(qr)],Qa),874012192,h(874012192))),([n(906798616)],G),(v3((([PrK(qa)],Qi),47686506,h(47686506))),v4((([PrK(qa)],Qi),47686506,h(47686506))),([n(501919443)],Qi),([PrK(qa),n(163596311)],G)))))++
1`("D",Msg2((v3((([PrK(qr)],Qa),874012192,h(874012192))),([n(906798616)],G),(v3((([PrK(qa)],Qi),47686506,h(47686506))),v4((([PrK(qa)],Qi),47686506,h(47686506))),([n(501919443)],Qi),([PrK(qa),n(214260804)],G)))))++
1`("D",Msg2((v3((([PrK(qr)],Qa),874012192,h(874012192))),([n(906798616)],G),(v3((([PrK(qa)],Qi),47686506,h(47686506))),v4((([PrK(qa)],Qi),47686506,h(47686506))),([n(501919443)],Qi),([PrK(qa),n(263604667)],G)))))++
1`("D",Msg2((v3((([PrK(qr)],Qa),874012192,h(874012192))),([n(906798616)],G),(v3((([PrK(qa)],Qi),47686506,h(47686506))),v4((([PrK(qa)],Qi),47686506,h(47686506))),([n(501919443)],Qi),([PrK(qa),n(324332617)],G)))))++
1`("D",Msg2((v3((([PrK(qr)],Qa),874012192,h(874012192))),([n(906798616)],G),(v3((([PrK(qa)],Qi),47686506,h(47686506))),v4((([PrK(qa)],Qi),47686506,h(47686506))),([n(501919443)],Qi),([PrK(qa),n(535680522)],G)))))++
1`("D",Msg2((v3((([PrK(qr)],Qa),874012192,h(874012192))),([n(906798616)],G),(v3((([PrK(qa)],Qi),47686506,h(47686506))),v4((([PrK(qa)],Qi),47686506,h(47686506))),([n(501919443)],Qi),([PrK(qa),n(589400721)],G)))))++
1`("D",Msg2((v3((([PrK(qr)],Qa),874012192,h(874012192))),([n(906798616)],G),(v3((([PrK(qa)],Qi),47686506,h(47686506))),v4((([PrK(qa)],Qi),47686506,h(47686506))),([n(501919443)],Qi),([PrK(qa),n(661953747)],G)))))++
1`("D",Msg2((v3((([PrK(qr)],Qa),874012192,h(874012192))),([n(906798616)],G),(v3((([PrK(qa)],Qi),47686506,h(47686506))),v4((([PrK(qa)],Qi),47686506,h(47686506))),([n(501919443)],Qi),([PrK(qa),n(784915889)],G)))))++
1`("D",Msg2((v3((([PrK(qr)],Qa),874012192,h(874012192))),([n(906798616)],G),(v3((([PrK(qa)],Qi),47686506,h(47686506))),v4((([PrK(qa)],Qi),47686506,h(47686506))),([n(501919443)],Qi),([PrK(qa),n(906798616)],G)))))++
1`("D",Msg2((v3((([PrK(qr)],Qa),874012192,h(874012192))),([n(906798616)],G),(v3((([PrK(qa)],Qi),47686506,h(47686506))),v4((([PrK(qa)],Qi),47686506,h(47686506))),([n(906798616)],Qi),([PrK(qa),n(163596311)],G)))))++
1`("D",Msg2((v3((([PrK(qr)],Qa),874012192,h(874012192))),([n(906798616)],G),(v3((([PrK(qa)],Qi),47686506,h(47686506))),v4((([PrK(qa)],Qi),47686506,h(47686506))),([n(906798616)],Qi),([PrK(qa),n(214260804)],G)))))++
1`("D",Msg2((v3((([PrK(qr)],Qa),874012192,h(874012192))),([n(906798616)],G),(v3((([PrK(qa)],Qi),47686506,h(47686506))),v4((([PrK(qa)],Qi),47686506,h(47686506))),([n(906798616)],Qi),([PrK(qa),n(263604667)],G)))))++
1`("D",Msg2((v3((([PrK(qr)],Qa),874012192,h(874012192))),([n(906798616)],G),(v3((([PrK(qa)],Qi),47686506,h(47686506))),v4((([PrK(qa)],Qi),47686506,h(47686506))),([n(906798616)],Qi),([PrK(qa),n(324332617)],G)))))++
1`("D",Msg2((v3((([PrK(qr)],Qa),874012192,h(874012192))),([n(906798616)],G),(v3((([PrK(qa)],Qi),47686506,h(47686506))),v4((([PrK(qa)],Qi),47686506,h(47686506))),([n(906798616)],Qi),([PrK(qa),n(535680522)],G)))))++
1`("D",Msg2((v3((([PrK(qr)],Qa),874012192,h(874012192))),([n(906798616)],G),(v3((([PrK(qa)],Qi),47686506,h(47686506))),v4((([PrK(qa)],Qi),47686506,h(47686506))),([n(906798616)],Qi),([PrK(qa),n(589400721)],G)))))++
1`("D",Msg2((v3((([PrK(qr)],Qa),874012192,h(874012192))),([n(906798616)],G),(v3((([PrK(qa)],Qi),47686506,h(47686506))),v4((([PrK(qa)],Qi),47686506,h(47686506))),([n(906798616)],Qi),([PrK(qa),n(661953747)],G)))))++
1`("D",Msg2((v3((([PrK(qr)],Qa),874012192,h(874012192))),([n(906798616)],G),(v3((([PrK(qa)],Qi),47686506,h(47686506))),v4((([PrK(qa)],Qi),47686506,h(47686506))),([n(906798616)],Qi),([PrK(qa),n(784915889)],G)))))++
1`("D",Msg2((v3((([PrK(qr)],Qa),874012192,h(874012192))),([n(906798616)],G),(v3((([PrK(qa)],Qi),47686506,h(47686506))),v4((([PrK(qa)],Qi),47686506,h(47686506))),([n(906798616)],Qi),([PrK(qa),n(906798616)],G)))))++
1`("D",Msg2((v3((([PrK(qr)],Qa),874012192,h(874012192))),([n(906798616)],G),(v3((([PrK(qa)],Qi),579906206,h(579906206))),v4((([PrK(qa)],Qi),579906206,h(579906206))),([n(501919443)],Qi),([PrK(qa),n(163596311)],G)))))++
1`("D",Msg2((v3((([PrK(qr)],Qa),874012192,h(874012192))),([n(906798616)],G),(v3((([PrK(qa)],Qi),579906206,h(579906206))),v4((([PrK(qa)],Qi),579906206,h(579906206))),([n(501919443)],Qi),([PrK(qa),n(214260804)],G)))))++
1`("D",Msg2((v3((([PrK(qr)],Qa),874012192,h(874012192))),([n(906798616)],G),(v3((([PrK(qa)],Qi),579906206,h(579906206))),v4((([PrK(qa)],Qi),579906206,h(579906206))),([n(501919443)],Qi),([PrK(qa),n(263604667)],G)))))++
1`("D",Msg2((v3((([PrK(qr)],Qa),874012192,h(874012192))),([n(906798616)],G),(v3((([PrK(qa)],Qi),579906206,h(579906206))),v4((([PrK(qa)],Qi),579906206,h(579906206))),([n(501919443)],Qi),([PrK(qa),n(324332617)],G)))))++
1`("D",Msg2((v3((([PrK(qr)],Qa),874012192,h(874012192))),([n(906798616)],G),(v3((([PrK(qa)],Qi),579906206,h(579906206))),v4((([PrK(qa)],Qi),579906206,h(579906206))),([n(501919443)],Qi),([PrK(qa),n(535680522)],G)))))++
1`("D",Msg2((v3((([PrK(qr)],Qa),874012192,h(874012192))),([n(906798616)],G),(v3((([PrK(qa)],Qi),579906206,h(579906206))),v4((([PrK(qa)],Qi),579906206,h(579906206))),([n(501919443)],Qi),([PrK(qa),n(589400721)],G)))))++
1`("D",Msg2((v3((([PrK(qr)],Qa),874012192,h(874012192))),([n(906798616)],G),(v3((([PrK(qa)],Qi),579906206,h(579906206))),v4((([PrK(qa)],Qi),579906206,h(579906206))),([n(501919443)],Qi),([PrK(qa),n(661953747)],G)))))++
1`("D",Msg2((v3((([PrK(qr)],Qa),874012192,h(874012192))),([n(906798616)],G),(v3((([PrK(qa)],Qi),579906206,h(579906206))),v4((([PrK(qa)],Qi),579906206,h(579906206))),([n(501919443)],Qi),([PrK(qa),n(784915889)],G)))))++
1`("D",Msg2((v3((([PrK(qr)],Qa),874012192,h(874012192))),([n(906798616)],G),(v3((([PrK(qa)],Qi),579906206,h(579906206))),v4((([PrK(qa)],Qi),579906206,h(579906206))),([n(501919443)],Qi),([PrK(qa),n(906798616)],G)))))++
1`("D",Msg2((v3((([PrK(qr)],Qa),874012192,h(874012192))),([n(906798616)],G),(v3((([PrK(qa)],Qi),579906206,h(579906206))),v4((([PrK(qa)],Qi),579906206,h(579906206))),([n(906798616)],Qi),([PrK(qa),n(163596311)],G)))))++
1`("D",Msg2((v3((([PrK(qr)],Qa),874012192,h(874012192))),([n(906798616)],G),(v3((([PrK(qa)],Qi),579906206,h(579906206))),v4((([PrK(qa)],Qi),579906206,h(579906206))),([n(906798616)],Qi),([PrK(qa),n(214260804)],G)))))++
1`("D",Msg2((v3((([PrK(qr)],Qa),874012192,h(874012192))),([n(906798616)],G),(v3((([PrK(qa)],Qi),579906206,h(579906206))),v4((([PrK(qa)],Qi),579906206,h(579906206))),([n(906798616)],Qi),([PrK(qa),n(263604667)],G)))))++
1`("D",Msg2((v3((([PrK(qr)],Qa),874012192,h(874012192))),([n(906798616)],G),(v3((([PrK(qa)],Qi),579906206,h(579906206))),v4((([PrK(qa)],Qi),579906206,h(579906206))),([n(906798616)],Qi),([PrK(qa),n(324332617)],G)))))++
1`("D",Msg2((v3((([PrK(qr)],Qa),874012192,h(874012192))),([n(906798616)],G),(v3((([PrK(qa)],Qi),579906206,h(579906206))),v4((([PrK(qa)],Qi),579906206,h(579906206))),([n(906798616)],Qi),([PrK(qa),n(535680522)],G)))))++
1`("D",Msg2((v3((([PrK(qr)],Qa),874012192,h(874012192))),([n(906798616)],G),(v3((([PrK(qa)],Qi),579906206,h(579906206))),v4((([PrK(qa)],Qi),579906206,h(579906206))),([n(906798616)],Qi),([PrK(qa),n(589400721)],G)))))++
1`("D",Msg2((v3((([PrK(qr)],Qa),874012192,h(874012192))),([n(906798616)],G),(v3((([PrK(qa)],Qi),579906206,h(579906206))),v4((([PrK(qa)],Qi),579906206,h(579906206))),([n(906798616)],Qi),([PrK(qa),n(661953747)],G)))))++
1`("D",Msg2((v3((([PrK(qr)],Qa),874012192,h(874012192))),([n(906798616)],G),(v3((([PrK(qa)],Qi),579906206,h(579906206))),v4((([PrK(qa)],Qi),579906206,h(579906206))),([n(906798616)],Qi),([PrK(qa),n(784915889)],G)))))++
1`("D",Msg2((v3((([PrK(qr)],Qa),874012192,h(874012192))),([n(906798616)],G),(v3((([PrK(qa)],Qi),579906206,h(579906206))),v4((([PrK(qa)],Qi),579906206,h(579906206))),([n(906798616)],Qi),([PrK(qa),n(906798616)],G)))))++
1`("D",Msg2((v3((([PrK(qr)],Qa),874012192,h(874012192))),([n(906798616)],G),(v3((([PrK(qa)],Qr),847315861,h(847315861))),v4((([PrK(qa)],Qr),847315861,h(847315861))),([PrK(qa),n(263604667)],G),([n(784915889)],Qr)))))++
1`("D",Msg2((v3((([PrK(qa)],Qi),47686506,h(47686506))),([n(163596311)],G),(v3((([PrK(qi)],Qr),448010398,h(448010398))),v4((([PrK(qi)],Qr),448010398,h(448010398))),([n(535680522)],Qi),([PrK(qr),n(214260804)],G)))))++
1`("D",Msg2((v3((([PrK(qa)],Qi),47686506,h(47686506))),([n(163596311)],G),(v3((([PrK(qr)],Qi),739221808,h(739221808))),v4((([PrK(qr)],Qi),739221808,h(739221808))),([n(906798616)],Qi),([PrK(qr),n(661953747)],G)))))++
1`("D",Msg2((v3((([PrK(qa)],Qi),47686506,h(47686506))),([n(163596311)],G),(v3((([PrK(qr)],Qa),847315861,h(847315861))),v4((([PrK(qr)],Qa),847315861,h(847315861))),([n(906798616)],Qa),([PrK(qr),n(163596311)],G)))))++
1`("D",Msg2((v3((([PrK(qa)],Qi),47686506,h(47686506))),([n(163596311)],G),(v3((([PrK(qr)],Qa),874012192,h(874012192))),v4((([PrK(qr)],Qa),874012192,h(874012192))),([n(906798616)],Qa),([PrK(qr),n(163596311)],G)))))++
1`("D",Msg2((v3((([PrK(qa)],Qi),47686506,h(47686506))),([n(163596311)],G),(v3((([PrK(qa)],Qi),47686506,h(47686506))),v4((([PrK(qa)],Qi),47686506,h(47686506))),([n(324332617)],Qi),([PrK(qa),n(589400721)],G)))))++
1`("D",Msg2((v3((([PrK(qa)],Qi),47686506,h(47686506))),([n(163596311)],G),(v3((([PrK(qa)],Qi),47686506,h(47686506))),v4((([PrK(qa)],Qi),47686506,h(47686506))),([n(501919443)],Qi),([PrK(qa),n(163596311)],G)))))++
1`("D",Msg2((v3((([PrK(qa)],Qi),47686506,h(47686506))),([n(163596311)],G),(v3((([PrK(qa)],Qi),47686506,h(47686506))),v4((([PrK(qa)],Qi),47686506,h(47686506))),([n(501919443)],Qi),([PrK(qa),n(214260804)],G)))))++
1`("D",Msg2((v3((([PrK(qa)],Qi),47686506,h(47686506))),([n(163596311)],G),(v3((([PrK(qa)],Qi),47686506,h(47686506))),v4((([PrK(qa)],Qi),47686506,h(47686506))),([n(501919443)],Qi),([PrK(qa),n(263604667)],G)))))++
1`("D",Msg2((v3((([PrK(qa)],Qi),47686506,h(47686506))),([n(163596311)],G),(v3((([PrK(qa)],Qi),47686506,h(47686506))),v4((([PrK(qa)],Qi),47686506,h(47686506))),([n(501919443)],Qi),([PrK(qa),n(324332617)],G)))))++
1`("D",Msg2((v3((([PrK(qa)],Qi),47686506,h(47686506))),([n(163596311)],G),(v3((([PrK(qa)],Qi),47686506,h(47686506))),v4((([PrK(qa)],Qi),47686506,h(47686506))),([n(501919443)],Qi),([PrK(qa),n(535680522)],G)))))++
1`("D",Msg2((v3((([PrK(qa)],Qi),47686506,h(47686506))),([n(163596311)],G),(v3((([PrK(qa)],Qi),47686506,h(47686506))),v4((([PrK(qa)],Qi),47686506,h(47686506))),([n(501919443)],Qi),([PrK(qa),n(589400721)],G)))))++
1`("D",Msg2((v3((([PrK(qa)],Qi),47686506,h(47686506))),([n(163596311)],G),(v3((([PrK(qa)],Qi),47686506,h(47686506))),v4((([PrK(qa)],Qi),47686506,h(47686506))),([n(501919443)],Qi),([PrK(qa),n(661953747)],G)))))++
1`("D",Msg2((v3((([PrK(qa)],Qi),47686506,h(47686506))),([n(163596311)],G),(v3((([PrK(qa)],Qi),47686506,h(47686506))),v4((([PrK(qa)],Qi),47686506,h(47686506))),([n(501919443)],Qi),([PrK(qa),n(784915889)],G)))))++
1`("D",Msg2((v3((([PrK(qa)],Qi),47686506,h(47686506))),([n(163596311)],G),(v3((([PrK(qa)],Qi),47686506,h(47686506))),v4((([PrK(qa)],Qi),47686506,h(47686506))),([n(501919443)],Qi),([PrK(qa),n(906798616)],G)))))++
1`("D",Msg2((v3((([PrK(qa)],Qi),47686506,h(47686506))),([n(163596311)],G),(v3((([PrK(qa)],Qi),47686506,h(47686506))),v4((([PrK(qa)],Qi),47686506,h(47686506))),([n(906798616)],Qi),([PrK(qa),n(163596311)],G)))))++
1`("D",Msg2((v3((([PrK(qa)],Qi),47686506,h(47686506))),([n(163596311)],G),(v3((([PrK(qa)],Qi),47686506,h(47686506))),v4((([PrK(qa)],Qi),47686506,h(47686506))),([n(906798616)],Qi),([PrK(qa),n(214260804)],G)))))++
1`("D",Msg2((v3((([PrK(qa)],Qi),47686506,h(47686506))),([n(163596311)],G),(v3((([PrK(qa)],Qi),47686506,h(47686506))),v4((([PrK(qa)],Qi),47686506,h(47686506))),([n(906798616)],Qi),([PrK(qa),n(263604667)],G)))))++
1`("D",Msg2((v3((([PrK(qa)],Qi),47686506,h(47686506))),([n(163596311)],G),(v3((([PrK(qa)],Qi),47686506,h(47686506))),v4((([PrK(qa)],Qi),47686506,h(47686506))),([n(906798616)],Qi),([PrK(qa),n(324332617)],G)))))++
1`("D",Msg2((v3((([PrK(qa)],Qi),47686506,h(47686506))),([n(163596311)],G),(v3((([PrK(qa)],Qi),47686506,h(47686506))),v4((([PrK(qa)],Qi),47686506,h(47686506))),([n(906798616)],Qi),([PrK(qa),n(535680522)],G)))))++
1`("D",Msg2((v3((([PrK(qa)],Qi),47686506,h(47686506))),([n(163596311)],G),(v3((([PrK(qa)],Qi),47686506,h(47686506))),v4((([PrK(qa)],Qi),47686506,h(47686506))),([n(906798616)],Qi),([PrK(qa),n(589400721)],G)))))++
1`("D",Msg2((v3((([PrK(qa)],Qi),47686506,h(47686506))),([n(163596311)],G),(v3((([PrK(qa)],Qi),47686506,h(47686506))),v4((([PrK(qa)],Qi),47686506,h(47686506))),([n(906798616)],Qi),([PrK(qa),n(661953747)],G)))))++
1`("D",Msg2((v3((([PrK(qa)],Qi),47686506,h(47686506))),([n(163596311)],G),(v3((([PrK(qa)],Qi),47686506,h(47686506))),v4((([PrK(qa)],Qi),47686506,h(47686506))),([n(906798616)],Qi),([PrK(qa),n(784915889)],G)))))++
1`("D",Msg2((v3((([PrK(qa)],Qi),47686506,h(47686506))),([n(163596311)],G),(v3((([PrK(qa)],Qi),47686506,h(47686506))),v4((([PrK(qa)],Qi),47686506,h(47686506))),([n(906798616)],Qi),([PrK(qa),n(906798616)],G)))))++
1`("D",Msg2((v3((([PrK(qa)],Qi),47686506,h(47686506))),([n(163596311)],G),(v3((([PrK(qa)],Qi),579906206,h(579906206))),v4((([PrK(qa)],Qi),579906206,h(579906206))),([n(501919443)],Qi),([PrK(qa),n(163596311)],G)))))++
1`("D",Msg2((v3((([PrK(qa)],Qi),47686506,h(47686506))),([n(163596311)],G),(v3((([PrK(qa)],Qi),579906206,h(579906206))),v4((([PrK(qa)],Qi),579906206,h(579906206))),([n(501919443)],Qi),([PrK(qa),n(214260804)],G)))))++
1`("D",Msg2((v3((([PrK(qa)],Qi),47686506,h(47686506))),([n(163596311)],G),(v3((([PrK(qa)],Qi),579906206,h(579906206))),v4((([PrK(qa)],Qi),579906206,h(579906206))),([n(501919443)],Qi),([PrK(qa),n(263604667)],G)))))++
1`("D",Msg2((v3((([PrK(qa)],Qi),47686506,h(47686506))),([n(163596311)],G),(v3((([PrK(qa)],Qi),579906206,h(579906206))),v4((([PrK(qa)],Qi),579906206,h(579906206))),([n(501919443)],Qi),([PrK(qa),n(324332617)],G)))))++
1`("D",Msg2((v3((([PrK(qa)],Qi),47686506,h(47686506))),([n(163596311)],G),(v3((([PrK(qa)],Qi),579906206,h(579906206))),v4((([PrK(qa)],Qi),579906206,h(579906206))),([n(501919443)],Qi),([PrK(qa),n(535680522)],G)))))++
1`("D",Msg2((v3((([PrK(qa)],Qi),47686506,h(47686506))),([n(163596311)],G),(v3((([PrK(qa)],Qi),579906206,h(579906206))),v4((([PrK(qa)],Qi),579906206,h(579906206))),([n(501919443)],Qi),([PrK(qa),n(589400721)],G)))))++
1`("D",Msg2((v3((([PrK(qa)],Qi),47686506,h(47686506))),([n(163596311)],G),(v3((([PrK(qa)],Qi),579906206,h(579906206))),v4((([PrK(qa)],Qi),579906206,h(579906206))),([n(501919443)],Qi),([PrK(qa),n(661953747)],G)))))++
1`("D",Msg2((v3((([PrK(qa)],Qi),47686506,h(47686506))),([n(163596311)],G),(v3((([PrK(qa)],Qi),579906206,h(579906206))),v4((([PrK(qa)],Qi),579906206,h(579906206))),([n(501919443)],Qi),([PrK(qa),n(784915889)],G)))))++
1`("D",Msg2((v3((([PrK(qa)],Qi),47686506,h(47686506))),([n(163596311)],G),(v3((([PrK(qa)],Qi),579906206,h(579906206))),v4((([PrK(qa)],Qi),579906206,h(579906206))),([n(501919443)],Qi),([PrK(qa),n(906798616)],G)))))++
1`("D",Msg2((v3((([PrK(qa)],Qi),47686506,h(47686506))),([n(163596311)],G),(v3((([PrK(qa)],Qi),579906206,h(579906206))),v4((([PrK(qa)],Qi),579906206,h(579906206))),([n(906798616)],Qi),([PrK(qa),n(163596311)],G)))))++
1`("D",Msg2((v3((([PrK(qa)],Qi),47686506,h(47686506))),([n(163596311)],G),(v3((([PrK(qa)],Qi),579906206,h(579906206))),v4((([PrK(qa)],Qi),579906206,h(579906206))),([n(906798616)],Qi),([PrK(qa),n(214260804)],G)))))++
1`("D",Msg2((v3((([PrK(qa)],Qi),47686506,h(47686506))),([n(163596311)],G),(v3((([PrK(qa)],Qi),579906206,h(579906206))),v4((([PrK(qa)],Qi),579906206,h(579906206))),([n(906798616)],Qi),([PrK(qa),n(263604667)],G)))))++
1`("D",Msg2((v3((([PrK(qa)],Qi),47686506,h(47686506))),([n(163596311)],G),(v3((([PrK(qa)],Qi),579906206,h(579906206))),v4((([PrK(qa)],Qi),579906206,h(579906206))),([n(906798616)],Qi),([PrK(qa),n(324332617)],G)))))++
1`("D",Msg2((v3((([PrK(qa)],Qi),47686506,h(47686506))),([n(163596311)],G),(v3((([PrK(qa)],Qi),579906206,h(579906206))),v4((([PrK(qa)],Qi),579906206,h(579906206))),([n(906798616)],Qi),([PrK(qa),n(535680522)],G)))))++
1`("D",Msg2((v3((([PrK(qa)],Qi),47686506,h(47686506))),([n(163596311)],G),(v3((([PrK(qa)],Qi),579906206,h(579906206))),v4((([PrK(qa)],Qi),579906206,h(579906206))),([n(906798616)],Qi),([PrK(qa),n(589400721)],G)))))++
1`("D",Msg2((v3((([PrK(qa)],Qi),47686506,h(47686506))),([n(163596311)],G),(v3((([PrK(qa)],Qi),579906206,h(579906206))),v4((([PrK(qa)],Qi),579906206,h(579906206))),([n(906798616)],Qi),([PrK(qa),n(661953747)],G)))))++
1`("D",Msg2((v3((([PrK(qa)],Qi),47686506,h(47686506))),([n(163596311)],G),(v3((([PrK(qa)],Qi),579906206,h(579906206))),v4((([PrK(qa)],Qi),579906206,h(579906206))),([n(906798616)],Qi),([PrK(qa),n(784915889)],G)))))++
1`("D",Msg2((v3((([PrK(qa)],Qi),47686506,h(47686506))),([n(163596311)],G),(v3((([PrK(qa)],Qi),579906206,h(579906206))),v4((([PrK(qa)],Qi),579906206,h(579906206))),([n(906798616)],Qi),([PrK(qa),n(906798616)],G)))))++
1`("D",Msg2((v3((([PrK(qa)],Qi),47686506,h(47686506))),([n(163596311)],G),(v3((([PrK(qa)],Qr),847315861,h(847315861))),v4((([PrK(qa)],Qr),847315861,h(847315861))),([PrK(qa),n(263604667)],G),([n(784915889)],Qr)))))++
1`("D",Msg2((v3((([PrK(qa)],Qi),47686506,h(47686506))),([n(214260804)],G),(v3((([PrK(qi)],Qr),448010398,h(448010398))),v4((([PrK(qi)],Qr),448010398,h(448010398))),([n(535680522)],Qi),([PrK(qr),n(214260804)],G)))))++
1`("D",Msg2((v3((([PrK(qa)],Qi),47686506,h(47686506))),([n(214260804)],G),(v3((([PrK(qr)],Qi),739221808,h(739221808))),v4((([PrK(qr)],Qi),739221808,h(739221808))),([n(906798616)],Qi),([PrK(qr),n(661953747)],G)))))++
1`("D",Msg2((v3((([PrK(qa)],Qi),47686506,h(47686506))),([n(214260804)],G),(v3((([PrK(qr)],Qa),847315861,h(847315861))),v4((([PrK(qr)],Qa),847315861,h(847315861))),([n(906798616)],Qa),([PrK(qr),n(163596311)],G)))))++
1`("D",Msg2((v3((([PrK(qa)],Qi),47686506,h(47686506))),([n(214260804)],G),(v3((([PrK(qr)],Qa),847315861,h(847315861))),v4((([PrK(qr)],Qa),847315861,h(847315861))),([n(906798616)],Qa),([PrK(qr),n(661953747)],G)))))++
1`("D",Msg2((v3((([PrK(qa)],Qi),47686506,h(47686506))),([n(214260804)],G),(v3((([PrK(qr)],Qa),874012192,h(874012192))),v4((([PrK(qr)],Qa),874012192,h(874012192))),([n(906798616)],Qa),([PrK(qr),n(163596311)],G)))))++
1`("D",Msg2((v3((([PrK(qa)],Qi),47686506,h(47686506))),([n(214260804)],G),(v3((([PrK(qr)],Qa),874012192,h(874012192))),v4((([PrK(qr)],Qa),874012192,h(874012192))),([n(906798616)],Qa),([PrK(qr),n(661953747)],G)))))++
1`("D",Msg2((v3((([PrK(qa)],Qi),47686506,h(47686506))),([n(214260804)],G),(v3((([PrK(qa)],Qi),47686506,h(47686506))),v4((([PrK(qa)],Qi),47686506,h(47686506))),([n(324332617)],Qi),([PrK(qa),n(589400721)],G)))))++
1`("D",Msg2((v3((([PrK(qa)],Qi),47686506,h(47686506))),([n(214260804)],G),(v3((([PrK(qa)],Qi),47686506,h(47686506))),v4((([PrK(qa)],Qi),47686506,h(47686506))),([n(501919443)],Qi),([PrK(qa),n(163596311)],G)))))++
1`("D",Msg2((v3((([PrK(qa)],Qi),47686506,h(47686506))),([n(214260804)],G),(v3((([PrK(qa)],Qi),47686506,h(47686506))),v4((([PrK(qa)],Qi),47686506,h(47686506))),([n(501919443)],Qi),([PrK(qa),n(214260804)],G)))))++
1`("D",Msg2((v3((([PrK(qa)],Qi),47686506,h(47686506))),([n(214260804)],G),(v3((([PrK(qa)],Qi),47686506,h(47686506))),v4((([PrK(qa)],Qi),47686506,h(47686506))),([n(501919443)],Qi),([PrK(qa),n(263604667)],G)))))++
1`("D",Msg2((v3((([PrK(qa)],Qi),47686506,h(47686506))),([n(214260804)],G),(v3((([PrK(qa)],Qi),47686506,h(47686506))),v4((([PrK(qa)],Qi),47686506,h(47686506))),([n(501919443)],Qi),([PrK(qa),n(324332617)],G)))))++
1`("D",Msg2((v3((([PrK(qa)],Qi),47686506,h(47686506))),([n(214260804)],G),(v3((([PrK(qa)],Qi),47686506,h(47686506))),v4((([PrK(qa)],Qi),47686506,h(47686506))),([n(501919443)],Qi),([PrK(qa),n(535680522)],G)))))++
1`("D",Msg2((v3((([PrK(qa)],Qi),47686506,h(47686506))),([n(214260804)],G),(v3((([PrK(qa)],Qi),47686506,h(47686506))),v4((([PrK(qa)],Qi),47686506,h(47686506))),([n(501919443)],Qi),([PrK(qa),n(589400721)],G)))))++
1`("D",Msg2((v3((([PrK(qa)],Qi),47686506,h(47686506))),([n(214260804)],G),(v3((([PrK(qa)],Qi),47686506,h(47686506))),v4((([PrK(qa)],Qi),47686506,h(47686506))),([n(501919443)],Qi),([PrK(qa),n(661953747)],G)))))++
1`("D",Msg2((v3((([PrK(qa)],Qi),47686506,h(47686506))),([n(214260804)],G),(v3((([PrK(qa)],Qi),47686506,h(47686506))),v4((([PrK(qa)],Qi),47686506,h(47686506))),([n(501919443)],Qi),([PrK(qa),n(784915889)],G)))))++
1`("D",Msg2((v3((([PrK(qa)],Qi),47686506,h(47686506))),([n(214260804)],G),(v3((([PrK(qa)],Qi),47686506,h(47686506))),v4((([PrK(qa)],Qi),47686506,h(47686506))),([n(501919443)],Qi),([PrK(qa),n(906798616)],G)))))++
1`("D",Msg2((v3((([PrK(qa)],Qi),47686506,h(47686506))),([n(214260804)],G),(v3((([PrK(qa)],Qi),47686506,h(47686506))),v4((([PrK(qa)],Qi),47686506,h(47686506))),([n(906798616)],Qi),([PrK(qa),n(163596311)],G)))))++
1`("D",Msg2((v3((([PrK(qa)],Qi),47686506,h(47686506))),([n(214260804)],G),(v3((([PrK(qa)],Qi),47686506,h(47686506))),v4((([PrK(qa)],Qi),47686506,h(47686506))),([n(906798616)],Qi),([PrK(qa),n(214260804)],G)))))++
1`("D",Msg2((v3((([PrK(qa)],Qi),47686506,h(47686506))),([n(214260804)],G),(v3((([PrK(qa)],Qi),47686506,h(47686506))),v4((([PrK(qa)],Qi),47686506,h(47686506))),([n(906798616)],Qi),([PrK(qa),n(263604667)],G)))))++
1`("D",Msg2((v3((([PrK(qa)],Qi),47686506,h(47686506))),([n(214260804)],G),(v3((([PrK(qa)],Qi),47686506,h(47686506))),v4((([PrK(qa)],Qi),47686506,h(47686506))),([n(906798616)],Qi),([PrK(qa),n(324332617)],G)))))++
1`("D",Msg2((v3((([PrK(qa)],Qi),47686506,h(47686506))),([n(214260804)],G),(v3((([PrK(qa)],Qi),47686506,h(47686506))),v4((([PrK(qa)],Qi),47686506,h(47686506))),([n(906798616)],Qi),([PrK(qa),n(535680522)],G)))))++
1`("D",Msg2((v3((([PrK(qa)],Qi),47686506,h(47686506))),([n(214260804)],G),(v3((([PrK(qa)],Qi),47686506,h(47686506))),v4((([PrK(qa)],Qi),47686506,h(47686506))),([n(906798616)],Qi),([PrK(qa),n(589400721)],G)))))++
1`("D",Msg2((v3((([PrK(qa)],Qi),47686506,h(47686506))),([n(214260804)],G),(v3((([PrK(qa)],Qi),47686506,h(47686506))),v4((([PrK(qa)],Qi),47686506,h(47686506))),([n(906798616)],Qi),([PrK(qa),n(661953747)],G)))))++
1`("D",Msg2((v3((([PrK(qa)],Qi),47686506,h(47686506))),([n(214260804)],G),(v3((([PrK(qa)],Qi),47686506,h(47686506))),v4((([PrK(qa)],Qi),47686506,h(47686506))),([n(906798616)],Qi),([PrK(qa),n(784915889)],G)))))++
1`("D",Msg2((v3((([PrK(qa)],Qi),47686506,h(47686506))),([n(214260804)],G),(v3((([PrK(qa)],Qi),47686506,h(47686506))),v4((([PrK(qa)],Qi),47686506,h(47686506))),([n(906798616)],Qi),([PrK(qa),n(906798616)],G)))))++
1`("D",Msg2((v3((([PrK(qa)],Qi),47686506,h(47686506))),([n(214260804)],G),(v3((([PrK(qa)],Qi),579906206,h(579906206))),v4((([PrK(qa)],Qi),579906206,h(579906206))),([n(501919443)],Qi),([PrK(qa),n(163596311)],G)))))++
1`("D",Msg2((v3((([PrK(qa)],Qi),47686506,h(47686506))),([n(214260804)],G),(v3((([PrK(qa)],Qi),579906206,h(579906206))),v4((([PrK(qa)],Qi),579906206,h(579906206))),([n(501919443)],Qi),([PrK(qa),n(214260804)],G)))))++
1`("D",Msg2((v3((([PrK(qa)],Qi),47686506,h(47686506))),([n(214260804)],G),(v3((([PrK(qa)],Qi),579906206,h(579906206))),v4((([PrK(qa)],Qi),579906206,h(579906206))),([n(501919443)],Qi),([PrK(qa),n(263604667)],G)))))++
1`("D",Msg2((v3((([PrK(qa)],Qi),47686506,h(47686506))),([n(214260804)],G),(v3((([PrK(qa)],Qi),579906206,h(579906206))),v4((([PrK(qa)],Qi),579906206,h(579906206))),([n(501919443)],Qi),([PrK(qa),n(324332617)],G)))))++
1`("D",Msg2((v3((([PrK(qa)],Qi),47686506,h(47686506))),([n(214260804)],G),(v3((([PrK(qa)],Qi),579906206,h(579906206))),v4((([PrK(qa)],Qi),579906206,h(579906206))),([n(501919443)],Qi),([PrK(qa),n(535680522)],G)))))++
1`("D",Msg2((v3((([PrK(qa)],Qi),47686506,h(47686506))),([n(214260804)],G),(v3((([PrK(qa)],Qi),579906206,h(579906206))),v4((([PrK(qa)],Qi),579906206,h(579906206))),([n(501919443)],Qi),([PrK(qa),n(589400721)],G)))))++
1`("D",Msg2((v3((([PrK(qa)],Qi),47686506,h(47686506))),([n(214260804)],G),(v3((([PrK(qa)],Qi),579906206,h(579906206))),v4((([PrK(qa)],Qi),579906206,h(579906206))),([n(501919443)],Qi),([PrK(qa),n(661953747)],G)))))++
1`("D",Msg2((v3((([PrK(qa)],Qi),47686506,h(47686506))),([n(214260804)],G),(v3((([PrK(qa)],Qi),579906206,h(579906206))),v4((([PrK(qa)],Qi),579906206,h(579906206))),([n(501919443)],Qi),([PrK(qa),n(784915889)],G)))))++
1`("D",Msg2((v3((([PrK(qa)],Qi),47686506,h(47686506))),([n(214260804)],G),(v3((([PrK(qa)],Qi),579906206,h(579906206))),v4((([PrK(qa)],Qi),579906206,h(579906206))),([n(501919443)],Qi),([PrK(qa),n(906798616)],G)))))++
1`("D",Msg2((v3((([PrK(qa)],Qi),47686506,h(47686506))),([n(214260804)],G),(v3((([PrK(qa)],Qi),579906206,h(579906206))),v4((([PrK(qa)],Qi),579906206,h(579906206))),([n(906798616)],Qi),([PrK(qa),n(163596311)],G)))))++
1`("D",Msg2((v3((([PrK(qa)],Qi),47686506,h(47686506))),([n(214260804)],G),(v3((([PrK(qa)],Qi),579906206,h(579906206))),v4((([PrK(qa)],Qi),579906206,h(579906206))),([n(906798616)],Qi),([PrK(qa),n(214260804)],G)))))++
1`("D",Msg2((v3((([PrK(qa)],Qi),47686506,h(47686506))),([n(214260804)],G),(v3((([PrK(qa)],Qi),579906206,h(579906206))),v4((([PrK(qa)],Qi),579906206,h(579906206))),([n(906798616)],Qi),([PrK(qa),n(263604667)],G)))))++
1`("D",Msg2((v3((([PrK(qa)],Qi),47686506,h(47686506))),([n(214260804)],G),(v3((([PrK(qa)],Qi),579906206,h(579906206))),v4((([PrK(qa)],Qi),579906206,h(579906206))),([n(906798616)],Qi),([PrK(qa),n(324332617)],G)))))++
1`("D",Msg2((v3((([PrK(qa)],Qi),47686506,h(47686506))),([n(214260804)],G),(v3((([PrK(qa)],Qi),579906206,h(579906206))),v4((([PrK(qa)],Qi),579906206,h(579906206))),([n(906798616)],Qi),([PrK(qa),n(535680522)],G)))))++
1`("D",Msg2((v3((([PrK(qa)],Qi),47686506,h(47686506))),([n(214260804)],G),(v3((([PrK(qa)],Qi),579906206,h(579906206))),v4((([PrK(qa)],Qi),579906206,h(579906206))),([n(906798616)],Qi),([PrK(qa),n(589400721)],G)))))++
1`("D",Msg2((v3((([PrK(qa)],Qi),47686506,h(47686506))),([n(214260804)],G),(v3((([PrK(qa)],Qi),579906206,h(579906206))),v4((([PrK(qa)],Qi),579906206,h(579906206))),([n(906798616)],Qi),([PrK(qa),n(661953747)],G)))))++
1`("D",Msg2((v3((([PrK(qa)],Qi),47686506,h(47686506))),([n(214260804)],G),(v3((([PrK(qa)],Qi),579906206,h(579906206))),v4((([PrK(qa)],Qi),579906206,h(579906206))),([n(906798616)],Qi),([PrK(qa),n(784915889)],G)))))++
1`("D",Msg2((v3((([PrK(qa)],Qi),47686506,h(47686506))),([n(214260804)],G),(v3((([PrK(qa)],Qi),579906206,h(579906206))),v4((([PrK(qa)],Qi),579906206,h(579906206))),([n(906798616)],Qi),([PrK(qa),n(906798616)],G)))))++
1`("D",Msg2((v3((([PrK(qa)],Qi),47686506,h(47686506))),([n(214260804)],G),(v3((([PrK(qa)],Qr),847315861,h(847315861))),v4((([PrK(qa)],Qr),847315861,h(847315861))),([PrK(qa),n(263604667)],G),([n(784915889)],Qr)))))++
1`("D",Msg2((v3((([PrK(qa)],Qi),47686506,h(47686506))),([n(263604667)],G),(v3((([PrK(qi)],Qr),448010398,h(448010398))),v4((([PrK(qi)],Qr),448010398,h(448010398))),([n(535680522)],Qi),([PrK(qr),n(214260804)],G)))))++
1`("D",Msg2((v3((([PrK(qa)],Qi),47686506,h(47686506))),([n(263604667)],G),(v3((([PrK(qr)],Qi),739221808,h(739221808))),v4((([PrK(qr)],Qi),739221808,h(739221808))),([n(906798616)],Qi),([PrK(qr),n(661953747)],G)))))++
1`("D",Msg2((v3((([PrK(qa)],Qi),47686506,h(47686506))),([n(263604667)],G),(v3((([PrK(qr)],Qa),847315861,h(847315861))),v4((([PrK(qr)],Qa),847315861,h(847315861))),([n(906798616)],Qa),([PrK(qr),n(163596311)],G)))))++
1`("D",Msg2((v3((([PrK(qa)],Qi),47686506,h(47686506))),([n(263604667)],G),(v3((([PrK(qr)],Qa),847315861,h(847315861))),v4((([PrK(qr)],Qa),847315861,h(847315861))),([n(906798616)],Qa),([PrK(qr),n(661953747)],G)))))++
1`("D",Msg2((v3((([PrK(qa)],Qi),47686506,h(47686506))),([n(263604667)],G),(v3((([PrK(qr)],Qa),874012192,h(874012192))),v4((([PrK(qr)],Qa),874012192,h(874012192))),([n(906798616)],Qa),([PrK(qr),n(163596311)],G)))))++
1`("D",Msg2((v3((([PrK(qa)],Qi),47686506,h(47686506))),([n(263604667)],G),(v3((([PrK(qr)],Qa),874012192,h(874012192))),v4((([PrK(qr)],Qa),874012192,h(874012192))),([n(906798616)],Qa),([PrK(qr),n(661953747)],G)))))++
1`("D",Msg2((v3((([PrK(qa)],Qi),47686506,h(47686506))),([n(263604667)],G),(v3((([PrK(qa)],Qi),47686506,h(47686506))),v4((([PrK(qa)],Qi),47686506,h(47686506))),([n(324332617)],Qi),([PrK(qa),n(589400721)],G)))))++
1`("D",Msg2((v3((([PrK(qa)],Qi),47686506,h(47686506))),([n(263604667)],G),(v3((([PrK(qa)],Qi),47686506,h(47686506))),v4((([PrK(qa)],Qi),47686506,h(47686506))),([n(501919443)],Qi),([PrK(qa),n(163596311)],G)))))++
1`("D",Msg2((v3((([PrK(qa)],Qi),47686506,h(47686506))),([n(263604667)],G),(v3((([PrK(qa)],Qi),47686506,h(47686506))),v4((([PrK(qa)],Qi),47686506,h(47686506))),([n(501919443)],Qi),([PrK(qa),n(214260804)],G)))))++
1`("D",Msg2((v3((([PrK(qa)],Qi),47686506,h(47686506))),([n(263604667)],G),(v3((([PrK(qa)],Qi),47686506,h(47686506))),v4((([PrK(qa)],Qi),47686506,h(47686506))),([n(501919443)],Qi),([PrK(qa),n(263604667)],G)))))++
1`("D",Msg2((v3((([PrK(qa)],Qi),47686506,h(47686506))),([n(263604667)],G),(v3((([PrK(qa)],Qi),47686506,h(47686506))),v4((([PrK(qa)],Qi),47686506,h(47686506))),([n(501919443)],Qi),([PrK(qa),n(324332617)],G)))))++
1`("D",Msg2((v3((([PrK(qa)],Qi),47686506,h(47686506))),([n(263604667)],G),(v3((([PrK(qa)],Qi),47686506,h(47686506))),v4((([PrK(qa)],Qi),47686506,h(47686506))),([n(501919443)],Qi),([PrK(qa),n(535680522)],G)))))++
1`("D",Msg2((v3((([PrK(qa)],Qi),47686506,h(47686506))),([n(263604667)],G),(v3((([PrK(qa)],Qi),47686506,h(47686506))),v4((([PrK(qa)],Qi),47686506,h(47686506))),([n(501919443)],Qi),([PrK(qa),n(589400721)],G)))))++
1`("D",Msg2((v3((([PrK(qa)],Qi),47686506,h(47686506))),([n(263604667)],G),(v3((([PrK(qa)],Qi),47686506,h(47686506))),v4((([PrK(qa)],Qi),47686506,h(47686506))),([n(501919443)],Qi),([PrK(qa),n(661953747)],G)))))++
1`("D",Msg2((v3((([PrK(qa)],Qi),47686506,h(47686506))),([n(263604667)],G),(v3((([PrK(qa)],Qi),47686506,h(47686506))),v4((([PrK(qa)],Qi),47686506,h(47686506))),([n(501919443)],Qi),([PrK(qa),n(784915889)],G)))))++
1`("D",Msg2((v3((([PrK(qa)],Qi),47686506,h(47686506))),([n(263604667)],G),(v3((([PrK(qa)],Qi),47686506,h(47686506))),v4((([PrK(qa)],Qi),47686506,h(47686506))),([n(501919443)],Qi),([PrK(qa),n(906798616)],G)))))++
1`("D",Msg2((v3((([PrK(qa)],Qi),47686506,h(47686506))),([n(263604667)],G),(v3((([PrK(qa)],Qi),47686506,h(47686506))),v4((([PrK(qa)],Qi),47686506,h(47686506))),([n(906798616)],Qi),([PrK(qa),n(163596311)],G)))))++
1`("D",Msg2((v3((([PrK(qa)],Qi),47686506,h(47686506))),([n(263604667)],G),(v3((([PrK(qa)],Qi),47686506,h(47686506))),v4((([PrK(qa)],Qi),47686506,h(47686506))),([n(906798616)],Qi),([PrK(qa),n(214260804)],G)))))++
1`("D",Msg2((v3((([PrK(qa)],Qi),47686506,h(47686506))),([n(263604667)],G),(v3((([PrK(qa)],Qi),47686506,h(47686506))),v4((([PrK(qa)],Qi),47686506,h(47686506))),([n(906798616)],Qi),([PrK(qa),n(263604667)],G)))))++
1`("D",Msg2((v3((([PrK(qa)],Qi),47686506,h(47686506))),([n(263604667)],G),(v3((([PrK(qa)],Qi),47686506,h(47686506))),v4((([PrK(qa)],Qi),47686506,h(47686506))),([n(906798616)],Qi),([PrK(qa),n(324332617)],G)))))++
1`("D",Msg2((v3((([PrK(qa)],Qi),47686506,h(47686506))),([n(263604667)],G),(v3((([PrK(qa)],Qi),47686506,h(47686506))),v4((([PrK(qa)],Qi),47686506,h(47686506))),([n(906798616)],Qi),([PrK(qa),n(535680522)],G)))))++
1`("D",Msg2((v3((([PrK(qa)],Qi),47686506,h(47686506))),([n(263604667)],G),(v3((([PrK(qa)],Qi),47686506,h(47686506))),v4((([PrK(qa)],Qi),47686506,h(47686506))),([n(906798616)],Qi),([PrK(qa),n(589400721)],G)))))++
1`("D",Msg2((v3((([PrK(qa)],Qi),47686506,h(47686506))),([n(263604667)],G),(v3((([PrK(qa)],Qi),47686506,h(47686506))),v4((([PrK(qa)],Qi),47686506,h(47686506))),([n(906798616)],Qi),([PrK(qa),n(661953747)],G)))))++
1`("D",Msg2((v3((([PrK(qa)],Qi),47686506,h(47686506))),([n(263604667)],G),(v3((([PrK(qa)],Qi),47686506,h(47686506))),v4((([PrK(qa)],Qi),47686506,h(47686506))),([n(906798616)],Qi),([PrK(qa),n(784915889)],G)))))++
1`("D",Msg2((v3((([PrK(qa)],Qi),47686506,h(47686506))),([n(263604667)],G),(v3((([PrK(qa)],Qi),47686506,h(47686506))),v4((([PrK(qa)],Qi),47686506,h(47686506))),([n(906798616)],Qi),([PrK(qa),n(906798616)],G)))))++
1`("D",Msg2((v3((([PrK(qa)],Qi),47686506,h(47686506))),([n(263604667)],G),(v3((([PrK(qa)],Qi),579906206,h(579906206))),v4((([PrK(qa)],Qi),579906206,h(579906206))),([n(501919443)],Qi),([PrK(qa),n(163596311)],G)))))++
1`("D",Msg2((v3((([PrK(qa)],Qi),47686506,h(47686506))),([n(263604667)],G),(v3((([PrK(qa)],Qi),579906206,h(579906206))),v4((([PrK(qa)],Qi),579906206,h(579906206))),([n(501919443)],Qi),([PrK(qa),n(214260804)],G)))))++
1`("D",Msg2((v3((([PrK(qa)],Qi),47686506,h(47686506))),([n(263604667)],G),(v3((([PrK(qa)],Qi),579906206,h(579906206))),v4((([PrK(qa)],Qi),579906206,h(579906206))),([n(501919443)],Qi),([PrK(qa),n(263604667)],G)))))++
1`("D",Msg2((v3((([PrK(qa)],Qi),47686506,h(47686506))),([n(263604667)],G),(v3((([PrK(qa)],Qi),579906206,h(579906206))),v4((([PrK(qa)],Qi),579906206,h(579906206))),([n(501919443)],Qi),([PrK(qa),n(324332617)],G)))))++
1`("D",Msg2((v3((([PrK(qa)],Qi),47686506,h(47686506))),([n(263604667)],G),(v3((([PrK(qa)],Qi),579906206,h(579906206))),v4((([PrK(qa)],Qi),579906206,h(579906206))),([n(501919443)],Qi),([PrK(qa),n(535680522)],G)))))++
1`("D",Msg2((v3((([PrK(qa)],Qi),47686506,h(47686506))),([n(263604667)],G),(v3((([PrK(qa)],Qi),579906206,h(579906206))),v4((([PrK(qa)],Qi),579906206,h(579906206))),([n(501919443)],Qi),([PrK(qa),n(589400721)],G)))))++
1`("D",Msg2((v3((([PrK(qa)],Qi),47686506,h(47686506))),([n(263604667)],G),(v3((([PrK(qa)],Qi),579906206,h(579906206))),v4((([PrK(qa)],Qi),579906206,h(579906206))),([n(501919443)],Qi),([PrK(qa),n(661953747)],G)))))++
1`("D",Msg2((v3((([PrK(qa)],Qi),47686506,h(47686506))),([n(263604667)],G),(v3((([PrK(qa)],Qi),579906206,h(579906206))),v4((([PrK(qa)],Qi),579906206,h(579906206))),([n(501919443)],Qi),([PrK(qa),n(784915889)],G)))))++
1`("D",Msg2((v3((([PrK(qa)],Qi),47686506,h(47686506))),([n(263604667)],G),(v3((([PrK(qa)],Qi),579906206,h(579906206))),v4((([PrK(qa)],Qi),579906206,h(579906206))),([n(501919443)],Qi),([PrK(qa),n(906798616)],G)))))++
1`("D",Msg2((v3((([PrK(qa)],Qi),47686506,h(47686506))),([n(263604667)],G),(v3((([PrK(qa)],Qi),579906206,h(579906206))),v4((([PrK(qa)],Qi),579906206,h(579906206))),([n(906798616)],Qi),([PrK(qa),n(163596311)],G)))))++
1`("D",Msg2((v3((([PrK(qa)],Qi),47686506,h(47686506))),([n(263604667)],G),(v3((([PrK(qa)],Qi),579906206,h(579906206))),v4((([PrK(qa)],Qi),579906206,h(579906206))),([n(906798616)],Qi),([PrK(qa),n(214260804)],G)))))++
1`("D",Msg2((v3((([PrK(qa)],Qi),47686506,h(47686506))),([n(263604667)],G),(v3((([PrK(qa)],Qi),579906206,h(579906206))),v4((([PrK(qa)],Qi),579906206,h(579906206))),([n(906798616)],Qi),([PrK(qa),n(263604667)],G)))))++
1`("D",Msg2((v3((([PrK(qa)],Qi),47686506,h(47686506))),([n(263604667)],G),(v3((([PrK(qa)],Qi),579906206,h(579906206))),v4((([PrK(qa)],Qi),579906206,h(579906206))),([n(906798616)],Qi),([PrK(qa),n(324332617)],G)))))++
1`("D",Msg2((v3((([PrK(qa)],Qi),47686506,h(47686506))),([n(263604667)],G),(v3((([PrK(qa)],Qi),579906206,h(579906206))),v4((([PrK(qa)],Qi),579906206,h(579906206))),([n(906798616)],Qi),([PrK(qa),n(535680522)],G)))))++
1`("D",Msg2((v3((([PrK(qa)],Qi),47686506,h(47686506))),([n(263604667)],G),(v3((([PrK(qa)],Qi),579906206,h(579906206))),v4((([PrK(qa)],Qi),579906206,h(579906206))),([n(906798616)],Qi),([PrK(qa),n(589400721)],G)))))++
1`("D",Msg2((v3((([PrK(qa)],Qi),47686506,h(47686506))),([n(263604667)],G),(v3((([PrK(qa)],Qi),579906206,h(579906206))),v4((([PrK(qa)],Qi),579906206,h(579906206))),([n(906798616)],Qi),([PrK(qa),n(661953747)],G)))))++
1`("D",Msg2((v3((([PrK(qa)],Qi),47686506,h(47686506))),([n(263604667)],G),(v3((([PrK(qa)],Qi),579906206,h(579906206))),v4((([PrK(qa)],Qi),579906206,h(579906206))),([n(906798616)],Qi),([PrK(qa),n(784915889)],G)))))++
1`("D",Msg2((v3((([PrK(qa)],Qi),47686506,h(47686506))),([n(263604667)],G),(v3((([PrK(qa)],Qi),579906206,h(579906206))),v4((([PrK(qa)],Qi),579906206,h(579906206))),([n(906798616)],Qi),([PrK(qa),n(906798616)],G)))))++
1`("D",Msg2((v3((([PrK(qa)],Qi),47686506,h(47686506))),([n(263604667)],G),(v3((([PrK(qa)],Qr),847315861,h(847315861))),v4((([PrK(qa)],Qr),847315861,h(847315861))),([PrK(qa),n(263604667)],G),([n(784915889)],Qr)))))++
1`("D",Msg2((v3((([PrK(qa)],Qi),47686506,h(47686506))),([n(324332617)],G),(v3((([PrK(qi)],Qr),448010398,h(448010398))),v4((([PrK(qi)],Qr),448010398,h(448010398))),([n(535680522)],Qi),([PrK(qr),n(214260804)],G)))))++
1`("D",Msg2((v3((([PrK(qa)],Qi),47686506,h(47686506))),([n(324332617)],G),(v3((([PrK(qr)],Qi),739221808,h(739221808))),v4((([PrK(qr)],Qi),739221808,h(739221808))),([n(906798616)],Qi),([PrK(qr),n(661953747)],G)))))++
1`("D",Msg2((v3((([PrK(qa)],Qi),47686506,h(47686506))),([n(324332617)],G),(v3((([PrK(qr)],Qa),847315861,h(847315861))),v4((([PrK(qr)],Qa),847315861,h(847315861))),([n(906798616)],Qa),([PrK(qr),n(163596311)],G)))))++
1`("D",Msg2((v3((([PrK(qa)],Qi),47686506,h(47686506))),([n(324332617)],G),(v3((([PrK(qr)],Qa),847315861,h(847315861))),v4((([PrK(qr)],Qa),847315861,h(847315861))),([n(906798616)],Qa),([PrK(qr),n(661953747)],G)))))++
1`("D",Msg2((v3((([PrK(qa)],Qi),47686506,h(47686506))),([n(324332617)],G),(v3((([PrK(qr)],Qa),874012192,h(874012192))),v4((([PrK(qr)],Qa),874012192,h(874012192))),([n(906798616)],Qa),([PrK(qr),n(163596311)],G)))))++
1`("D",Msg2((v3((([PrK(qa)],Qi),47686506,h(47686506))),([n(324332617)],G),(v3((([PrK(qr)],Qa),874012192,h(874012192))),v4((([PrK(qr)],Qa),874012192,h(874012192))),([n(906798616)],Qa),([PrK(qr),n(661953747)],G)))))++
1`("D",Msg2((v3((([PrK(qa)],Qi),47686506,h(47686506))),([n(324332617)],G),(v3((([PrK(qa)],Qi),47686506,h(47686506))),v4((([PrK(qa)],Qi),47686506,h(47686506))),([n(324332617)],Qi),([PrK(qa),n(589400721)],G)))))++
1`("D",Msg2((v3((([PrK(qa)],Qi),47686506,h(47686506))),([n(324332617)],G),(v3((([PrK(qa)],Qi),47686506,h(47686506))),v4((([PrK(qa)],Qi),47686506,h(47686506))),([n(501919443)],Qi),([PrK(qa),n(163596311)],G)))))++
1`("D",Msg2((v3((([PrK(qa)],Qi),47686506,h(47686506))),([n(324332617)],G),(v3((([PrK(qa)],Qi),47686506,h(47686506))),v4((([PrK(qa)],Qi),47686506,h(47686506))),([n(501919443)],Qi),([PrK(qa),n(214260804)],G)))))++
1`("D",Msg2((v3((([PrK(qa)],Qi),47686506,h(47686506))),([n(324332617)],G),(v3((([PrK(qa)],Qi),47686506,h(47686506))),v4((([PrK(qa)],Qi),47686506,h(47686506))),([n(501919443)],Qi),([PrK(qa),n(263604667)],G)))))++
1`("D",Msg2((v3((([PrK(qa)],Qi),47686506,h(47686506))),([n(324332617)],G),(v3((([PrK(qa)],Qi),47686506,h(47686506))),v4((([PrK(qa)],Qi),47686506,h(47686506))),([n(501919443)],Qi),([PrK(qa),n(324332617)],G)))))++
1`("D",Msg2((v3((([PrK(qa)],Qi),47686506,h(47686506))),([n(324332617)],G),(v3((([PrK(qa)],Qi),47686506,h(47686506))),v4((([PrK(qa)],Qi),47686506,h(47686506))),([n(501919443)],Qi),([PrK(qa),n(535680522)],G)))))++
1`("D",Msg2((v3((([PrK(qa)],Qi),47686506,h(47686506))),([n(324332617)],G),(v3((([PrK(qa)],Qi),47686506,h(47686506))),v4((([PrK(qa)],Qi),47686506,h(47686506))),([n(501919443)],Qi),([PrK(qa),n(589400721)],G)))))++
1`("D",Msg2((v3((([PrK(qa)],Qi),47686506,h(47686506))),([n(324332617)],G),(v3((([PrK(qa)],Qi),47686506,h(47686506))),v4((([PrK(qa)],Qi),47686506,h(47686506))),([n(501919443)],Qi),([PrK(qa),n(661953747)],G)))))++
1`("D",Msg2((v3((([PrK(qa)],Qi),47686506,h(47686506))),([n(324332617)],G),(v3((([PrK(qa)],Qi),47686506,h(47686506))),v4((([PrK(qa)],Qi),47686506,h(47686506))),([n(501919443)],Qi),([PrK(qa),n(784915889)],G)))))++
1`("D",Msg2((v3((([PrK(qa)],Qi),47686506,h(47686506))),([n(324332617)],G),(v3((([PrK(qa)],Qi),47686506,h(47686506))),v4((([PrK(qa)],Qi),47686506,h(47686506))),([n(501919443)],Qi),([PrK(qa),n(906798616)],G)))))++
1`("D",Msg2((v3((([PrK(qa)],Qi),47686506,h(47686506))),([n(324332617)],G),(v3((([PrK(qa)],Qi),47686506,h(47686506))),v4((([PrK(qa)],Qi),47686506,h(47686506))),([n(906798616)],Qi),([PrK(qa),n(163596311)],G)))))++
1`("D",Msg2((v3((([PrK(qa)],Qi),47686506,h(47686506))),([n(324332617)],G),(v3((([PrK(qa)],Qi),47686506,h(47686506))),v4((([PrK(qa)],Qi),47686506,h(47686506))),([n(906798616)],Qi),([PrK(qa),n(214260804)],G)))))++
1`("D",Msg2((v3((([PrK(qa)],Qi),47686506,h(47686506))),([n(324332617)],G),(v3((([PrK(qa)],Qi),47686506,h(47686506))),v4((([PrK(qa)],Qi),47686506,h(47686506))),([n(906798616)],Qi),([PrK(qa),n(263604667)],G)))))++
1`("D",Msg2((v3((([PrK(qa)],Qi),47686506,h(47686506))),([n(324332617)],G),(v3((([PrK(qa)],Qi),47686506,h(47686506))),v4((([PrK(qa)],Qi),47686506,h(47686506))),([n(906798616)],Qi),([PrK(qa),n(324332617)],G)))))++
1`("D",Msg2((v3((([PrK(qa)],Qi),47686506,h(47686506))),([n(324332617)],G),(v3((([PrK(qa)],Qi),47686506,h(47686506))),v4((([PrK(qa)],Qi),47686506,h(47686506))),([n(906798616)],Qi),([PrK(qa),n(535680522)],G)))))++
1`("D",Msg2((v3((([PrK(qa)],Qi),47686506,h(47686506))),([n(324332617)],G),(v3((([PrK(qa)],Qi),47686506,h(47686506))),v4((([PrK(qa)],Qi),47686506,h(47686506))),([n(906798616)],Qi),([PrK(qa),n(589400721)],G)))))++
1`("D",Msg2((v3((([PrK(qa)],Qi),47686506,h(47686506))),([n(324332617)],G),(v3((([PrK(qa)],Qi),47686506,h(47686506))),v4((([PrK(qa)],Qi),47686506,h(47686506))),([n(906798616)],Qi),([PrK(qa),n(661953747)],G)))))++
1`("D",Msg2((v3((([PrK(qa)],Qi),47686506,h(47686506))),([n(324332617)],G),(v3((([PrK(qa)],Qi),47686506,h(47686506))),v4((([PrK(qa)],Qi),47686506,h(47686506))),([n(906798616)],Qi),([PrK(qa),n(784915889)],G)))))++
1`("D",Msg2((v3((([PrK(qa)],Qi),47686506,h(47686506))),([n(324332617)],G),(v3((([PrK(qa)],Qi),47686506,h(47686506))),v4((([PrK(qa)],Qi),47686506,h(47686506))),([n(906798616)],Qi),([PrK(qa),n(906798616)],G)))))++
1`("D",Msg2((v3((([PrK(qa)],Qi),47686506,h(47686506))),([n(324332617)],G),(v3((([PrK(qa)],Qi),579906206,h(579906206))),v4((([PrK(qa)],Qi),579906206,h(579906206))),([n(501919443)],Qi),([PrK(qa),n(163596311)],G)))))++
1`("D",Msg2((v3((([PrK(qa)],Qi),47686506,h(47686506))),([n(324332617)],G),(v3((([PrK(qa)],Qi),579906206,h(579906206))),v4((([PrK(qa)],Qi),579906206,h(579906206))),([n(501919443)],Qi),([PrK(qa),n(214260804)],G)))))++
1`("D",Msg2((v3((([PrK(qa)],Qi),47686506,h(47686506))),([n(324332617)],G),(v3((([PrK(qa)],Qi),579906206,h(579906206))),v4((([PrK(qa)],Qi),579906206,h(579906206))),([n(501919443)],Qi),([PrK(qa),n(263604667)],G)))))++
1`("D",Msg2((v3((([PrK(qa)],Qi),47686506,h(47686506))),([n(324332617)],G),(v3((([PrK(qa)],Qi),579906206,h(579906206))),v4((([PrK(qa)],Qi),579906206,h(579906206))),([n(501919443)],Qi),([PrK(qa),n(324332617)],G)))))++
1`("D",Msg2((v3((([PrK(qa)],Qi),47686506,h(47686506))),([n(324332617)],G),(v3((([PrK(qa)],Qi),579906206,h(579906206))),v4((([PrK(qa)],Qi),579906206,h(579906206))),([n(501919443)],Qi),([PrK(qa),n(535680522)],G)))))++
1`("D",Msg2((v3((([PrK(qa)],Qi),47686506,h(47686506))),([n(324332617)],G),(v3((([PrK(qa)],Qi),579906206,h(579906206))),v4((([PrK(qa)],Qi),579906206,h(579906206))),([n(501919443)],Qi),([PrK(qa),n(589400721)],G)))))++
1`("D",Msg2((v3((([PrK(qa)],Qi),47686506,h(47686506))),([n(324332617)],G),(v3((([PrK(qa)],Qi),579906206,h(579906206))),v4((([PrK(qa)],Qi),579906206,h(579906206))),([n(501919443)],Qi),([PrK(qa),n(661953747)],G)))))++
1`("D",Msg2((v3((([PrK(qa)],Qi),47686506,h(47686506))),([n(324332617)],G),(v3((([PrK(qa)],Qi),579906206,h(579906206))),v4((([PrK(qa)],Qi),579906206,h(579906206))),([n(501919443)],Qi),([PrK(qa),n(784915889)],G)))))++
1`("D",Msg2((v3((([PrK(qa)],Qi),47686506,h(47686506))),([n(324332617)],G),(v3((([PrK(qa)],Qi),579906206,h(579906206))),v4((([PrK(qa)],Qi),579906206,h(579906206))),([n(501919443)],Qi),([PrK(qa),n(906798616)],G)))))++
1`("D",Msg2((v3((([PrK(qa)],Qi),47686506,h(47686506))),([n(324332617)],G),(v3((([PrK(qa)],Qi),579906206,h(579906206))),v4((([PrK(qa)],Qi),579906206,h(579906206))),([n(906798616)],Qi),([PrK(qa),n(163596311)],G)))))++
1`("D",Msg2((v3((([PrK(qa)],Qi),47686506,h(47686506))),([n(324332617)],G),(v3((([PrK(qa)],Qi),579906206,h(579906206))),v4((([PrK(qa)],Qi),579906206,h(579906206))),([n(906798616)],Qi),([PrK(qa),n(214260804)],G)))))++
1`("D",Msg2((v3((([PrK(qa)],Qi),47686506,h(47686506))),([n(324332617)],G),(v3((([PrK(qa)],Qi),579906206,h(579906206))),v4((([PrK(qa)],Qi),579906206,h(579906206))),([n(906798616)],Qi),([PrK(qa),n(263604667)],G)))))++
1`("D",Msg2((v3((([PrK(qa)],Qi),47686506,h(47686506))),([n(324332617)],G),(v3((([PrK(qa)],Qi),579906206,h(579906206))),v4((([PrK(qa)],Qi),579906206,h(579906206))),([n(906798616)],Qi),([PrK(qa),n(324332617)],G)))))++
1`("D",Msg2((v3((([PrK(qa)],Qi),47686506,h(47686506))),([n(324332617)],G),(v3((([PrK(qa)],Qi),579906206,h(579906206))),v4((([PrK(qa)],Qi),579906206,h(579906206))),([n(906798616)],Qi),([PrK(qa),n(535680522)],G)))))++
1`("D",Msg2((v3((([PrK(qa)],Qi),47686506,h(47686506))),([n(324332617)],G),(v3((([PrK(qa)],Qi),579906206,h(579906206))),v4((([PrK(qa)],Qi),579906206,h(579906206))),([n(906798616)],Qi),([PrK(qa),n(589400721)],G)))))++
1`("D",Msg2((v3((([PrK(qa)],Qi),47686506,h(47686506))),([n(324332617)],G),(v3((([PrK(qa)],Qi),579906206,h(579906206))),v4((([PrK(qa)],Qi),579906206,h(579906206))),([n(906798616)],Qi),([PrK(qa),n(661953747)],G)))))++
1`("D",Msg2((v3((([PrK(qa)],Qi),47686506,h(47686506))),([n(324332617)],G),(v3((([PrK(qa)],Qi),579906206,h(579906206))),v4((([PrK(qa)],Qi),579906206,h(579906206))),([n(906798616)],Qi),([PrK(qa),n(784915889)],G)))))++
1`("D",Msg2((v3((([PrK(qa)],Qi),47686506,h(47686506))),([n(324332617)],G),(v3((([PrK(qa)],Qi),579906206,h(579906206))),v4((([PrK(qa)],Qi),579906206,h(579906206))),([n(906798616)],Qi),([PrK(qa),n(906798616)],G)))))++
1`("D",Msg2((v3((([PrK(qa)],Qi),47686506,h(47686506))),([n(324332617)],G),(v3((([PrK(qa)],Qr),847315861,h(847315861))),v4((([PrK(qa)],Qr),847315861,h(847315861))),([PrK(qa),n(263604667)],G),([n(784915889)],Qr)))))++
1`("D",Msg2((v3((([PrK(qa)],Qi),47686506,h(47686506))),([n(501919443)],G),(v3((([PrK(qi)],Qr),448010398,h(448010398))),v4((([PrK(qi)],Qr),448010398,h(448010398))),([n(535680522)],Qi),([PrK(qr),n(214260804)],G)))))++
1`("D",Msg2((v3((([PrK(qa)],Qi),47686506,h(47686506))),([n(501919443)],G),(v3((([PrK(qr)],Qi),739221808,h(739221808))),v4((([PrK(qr)],Qi),739221808,h(739221808))),([n(906798616)],Qi),([PrK(qr),n(661953747)],G)))))++
1`("D",Msg2((v3((([PrK(qa)],Qi),47686506,h(47686506))),([n(501919443)],G),(v3((([PrK(qr)],Qa),847315861,h(847315861))),v4((([PrK(qr)],Qa),847315861,h(847315861))),([n(906798616)],Qa),([PrK(qr),n(163596311)],G)))))++
1`("D",Msg2((v3((([PrK(qa)],Qi),47686506,h(47686506))),([n(501919443)],G),(v3((([PrK(qr)],Qa),847315861,h(847315861))),v4((([PrK(qr)],Qa),847315861,h(847315861))),([n(906798616)],Qa),([PrK(qr),n(661953747)],G)))))++
1`("D",Msg2((v3((([PrK(qa)],Qi),47686506,h(47686506))),([n(501919443)],G),(v3((([PrK(qr)],Qa),874012192,h(874012192))),v4((([PrK(qr)],Qa),874012192,h(874012192))),([n(906798616)],Qa),([PrK(qr),n(163596311)],G)))))++
1`("D",Msg2((v3((([PrK(qa)],Qi),47686506,h(47686506))),([n(501919443)],G),(v3((([PrK(qr)],Qa),874012192,h(874012192))),v4((([PrK(qr)],Qa),874012192,h(874012192))),([n(906798616)],Qa),([PrK(qr),n(661953747)],G)))))++
1`("D",Msg2((v3((([PrK(qa)],Qi),47686506,h(47686506))),([n(501919443)],G),(v3((([PrK(qa)],Qi),47686506,h(47686506))),v4((([PrK(qa)],Qi),47686506,h(47686506))),([n(324332617)],Qi),([PrK(qa),n(589400721)],G)))))++
1`("D",Msg2((v3((([PrK(qa)],Qi),47686506,h(47686506))),([n(501919443)],G),(v3((([PrK(qa)],Qi),47686506,h(47686506))),v4((([PrK(qa)],Qi),47686506,h(47686506))),([n(501919443)],Qi),([PrK(qa),n(163596311)],G)))))++
1`("D",Msg2((v3((([PrK(qa)],Qi),47686506,h(47686506))),([n(501919443)],G),(v3((([PrK(qa)],Qi),47686506,h(47686506))),v4((([PrK(qa)],Qi),47686506,h(47686506))),([n(501919443)],Qi),([PrK(qa),n(214260804)],G)))))++
1`("D",Msg2((v3((([PrK(qa)],Qi),47686506,h(47686506))),([n(501919443)],G),(v3((([PrK(qa)],Qi),47686506,h(47686506))),v4((([PrK(qa)],Qi),47686506,h(47686506))),([n(501919443)],Qi),([PrK(qa),n(263604667)],G)))))++
1`("D",Msg2((v3((([PrK(qa)],Qi),47686506,h(47686506))),([n(501919443)],G),(v3((([PrK(qa)],Qi),47686506,h(47686506))),v4((([PrK(qa)],Qi),47686506,h(47686506))),([n(501919443)],Qi),([PrK(qa),n(324332617)],G)))))++
1`("D",Msg2((v3((([PrK(qa)],Qi),47686506,h(47686506))),([n(501919443)],G),(v3((([PrK(qa)],Qi),47686506,h(47686506))),v4((([PrK(qa)],Qi),47686506,h(47686506))),([n(501919443)],Qi),([PrK(qa),n(535680522)],G)))))++
1`("D",Msg2((v3((([PrK(qa)],Qi),47686506,h(47686506))),([n(501919443)],G),(v3((([PrK(qa)],Qi),47686506,h(47686506))),v4((([PrK(qa)],Qi),47686506,h(47686506))),([n(501919443)],Qi),([PrK(qa),n(589400721)],G)))))++
1`("D",Msg2((v3((([PrK(qa)],Qi),47686506,h(47686506))),([n(501919443)],G),(v3((([PrK(qa)],Qi),47686506,h(47686506))),v4((([PrK(qa)],Qi),47686506,h(47686506))),([n(501919443)],Qi),([PrK(qa),n(661953747)],G)))))++
1`("D",Msg2((v3((([PrK(qa)],Qi),47686506,h(47686506))),([n(501919443)],G),(v3((([PrK(qa)],Qi),47686506,h(47686506))),v4((([PrK(qa)],Qi),47686506,h(47686506))),([n(501919443)],Qi),([PrK(qa),n(784915889)],G)))))++
1`("D",Msg2((v3((([PrK(qa)],Qi),47686506,h(47686506))),([n(501919443)],G),(v3((([PrK(qa)],Qi),47686506,h(47686506))),v4((([PrK(qa)],Qi),47686506,h(47686506))),([n(501919443)],Qi),([PrK(qa),n(906798616)],G)))))++
1`("D",Msg2((v3((([PrK(qa)],Qi),47686506,h(47686506))),([n(501919443)],G),(v3((([PrK(qa)],Qi),579906206,h(579906206))),v4((([PrK(qa)],Qi),579906206,h(579906206))),([n(501919443)],Qi),([PrK(qa),n(163596311)],G)))))++
1`("D",Msg2((v3((([PrK(qa)],Qi),47686506,h(47686506))),([n(501919443)],G),(v3((([PrK(qa)],Qi),579906206,h(579906206))),v4((([PrK(qa)],Qi),579906206,h(579906206))),([n(501919443)],Qi),([PrK(qa),n(214260804)],G)))))++
1`("D",Msg2((v3((([PrK(qa)],Qi),47686506,h(47686506))),([n(501919443)],G),(v3((([PrK(qa)],Qi),579906206,h(579906206))),v4((([PrK(qa)],Qi),579906206,h(579906206))),([n(501919443)],Qi),([PrK(qa),n(263604667)],G)))))++
1`("D",Msg2((v3((([PrK(qa)],Qi),47686506,h(47686506))),([n(501919443)],G),(v3((([PrK(qa)],Qi),579906206,h(579906206))),v4((([PrK(qa)],Qi),579906206,h(579906206))),([n(501919443)],Qi),([PrK(qa),n(324332617)],G)))))++
1`("D",Msg2((v3((([PrK(qa)],Qi),47686506,h(47686506))),([n(501919443)],G),(v3((([PrK(qa)],Qi),579906206,h(579906206))),v4((([PrK(qa)],Qi),579906206,h(579906206))),([n(501919443)],Qi),([PrK(qa),n(535680522)],G)))))++
1`("D",Msg2((v3((([PrK(qa)],Qi),47686506,h(47686506))),([n(501919443)],G),(v3((([PrK(qa)],Qi),579906206,h(579906206))),v4((([PrK(qa)],Qi),579906206,h(579906206))),([n(501919443)],Qi),([PrK(qa),n(589400721)],G)))))++
1`("D",Msg2((v3((([PrK(qa)],Qi),47686506,h(47686506))),([n(501919443)],G),(v3((([PrK(qa)],Qi),579906206,h(579906206))),v4((([PrK(qa)],Qi),579906206,h(579906206))),([n(501919443)],Qi),([PrK(qa),n(661953747)],G)))))++
1`("D",Msg2((v3((([PrK(qa)],Qi),47686506,h(47686506))),([n(501919443)],G),(v3((([PrK(qa)],Qi),579906206,h(579906206))),v4((([PrK(qa)],Qi),579906206,h(579906206))),([n(501919443)],Qi),([PrK(qa),n(784915889)],G)))))++
1`("D",Msg2((v3((([PrK(qa)],Qi),47686506,h(47686506))),([n(501919443)],G),(v3((([PrK(qa)],Qi),579906206,h(579906206))),v4((([PrK(qa)],Qi),579906206,h(579906206))),([n(501919443)],Qi),([PrK(qa),n(906798616)],G)))))++
1`("D",Msg2((v3((([PrK(qa)],Qi),47686506,h(47686506))),([n(501919443)],G),(v3((([PrK(qa)],Qr),847315861,h(847315861))),v4((([PrK(qa)],Qr),847315861,h(847315861))),([PrK(qa),n(263604667)],G),([n(784915889)],Qr)))))++
1`("D",Msg2((v3((([PrK(qa)],Qi),47686506,h(47686506))),([n(535680522)],G),(v3((([PrK(qi)],Qr),448010398,h(448010398))),v4((([PrK(qi)],Qr),448010398,h(448010398))),([n(535680522)],Qi),([PrK(qr),n(214260804)],G)))))++
1`("D",Msg2((v3((([PrK(qa)],Qi),47686506,h(47686506))),([n(535680522)],G),(v3((([PrK(qr)],Qi),739221808,h(739221808))),v4((([PrK(qr)],Qi),739221808,h(739221808))),([n(906798616)],Qi),([PrK(qr),n(661953747)],G)))))++
1`("D",Msg2((v3((([PrK(qa)],Qi),47686506,h(47686506))),([n(535680522)],G),(v3((([PrK(qr)],Qa),847315861,h(847315861))),v4((([PrK(qr)],Qa),847315861,h(847315861))),([n(906798616)],Qa),([PrK(qr),n(163596311)],G)))))++
1`("D",Msg2((v3((([PrK(qa)],Qi),47686506,h(47686506))),([n(535680522)],G),(v3((([PrK(qr)],Qa),847315861,h(847315861))),v4((([PrK(qr)],Qa),847315861,h(847315861))),([n(906798616)],Qa),([PrK(qr),n(661953747)],G)))))++
1`("D",Msg2((v3((([PrK(qa)],Qi),47686506,h(47686506))),([n(535680522)],G),(v3((([PrK(qr)],Qa),874012192,h(874012192))),v4((([PrK(qr)],Qa),874012192,h(874012192))),([n(906798616)],Qa),([PrK(qr),n(163596311)],G)))))++
1`("D",Msg2((v3((([PrK(qa)],Qi),47686506,h(47686506))),([n(535680522)],G),(v3((([PrK(qr)],Qa),874012192,h(874012192))),v4((([PrK(qr)],Qa),874012192,h(874012192))),([n(906798616)],Qa),([PrK(qr),n(661953747)],G)))))++
1`("D",Msg2((v3((([PrK(qa)],Qi),47686506,h(47686506))),([n(535680522)],G),(v3((([PrK(qa)],Qi),47686506,h(47686506))),v4((([PrK(qa)],Qi),47686506,h(47686506))),([n(324332617)],Qi),([PrK(qa),n(589400721)],G)))))++
1`("D",Msg2((v3((([PrK(qa)],Qi),47686506,h(47686506))),([n(535680522)],G),(v3((([PrK(qa)],Qi),47686506,h(47686506))),v4((([PrK(qa)],Qi),47686506,h(47686506))),([n(501919443)],Qi),([PrK(qa),n(163596311)],G)))))++
1`("D",Msg2((v3((([PrK(qa)],Qi),47686506,h(47686506))),([n(535680522)],G),(v3((([PrK(qa)],Qi),47686506,h(47686506))),v4((([PrK(qa)],Qi),47686506,h(47686506))),([n(501919443)],Qi),([PrK(qa),n(214260804)],G)))))++
1`("D",Msg2((v3((([PrK(qa)],Qi),47686506,h(47686506))),([n(535680522)],G),(v3((([PrK(qa)],Qi),47686506,h(47686506))),v4((([PrK(qa)],Qi),47686506,h(47686506))),([n(501919443)],Qi),([PrK(qa),n(263604667)],G)))))++
1`("D",Msg2((v3((([PrK(qa)],Qi),47686506,h(47686506))),([n(535680522)],G),(v3((([PrK(qa)],Qi),47686506,h(47686506))),v4((([PrK(qa)],Qi),47686506,h(47686506))),([n(501919443)],Qi),([PrK(qa),n(324332617)],G)))))++
1`("D",Msg2((v3((([PrK(qa)],Qi),47686506,h(47686506))),([n(535680522)],G),(v3((([PrK(qa)],Qi),47686506,h(47686506))),v4((([PrK(qa)],Qi),47686506,h(47686506))),([n(501919443)],Qi),([PrK(qa),n(535680522)],G)))))++
1`("D",Msg2((v3((([PrK(qa)],Qi),47686506,h(47686506))),([n(535680522)],G),(v3((([PrK(qa)],Qi),47686506,h(47686506))),v4((([PrK(qa)],Qi),47686506,h(47686506))),([n(501919443)],Qi),([PrK(qa),n(589400721)],G)))))++
1`("D",Msg2((v3((([PrK(qa)],Qi),47686506,h(47686506))),([n(535680522)],G),(v3((([PrK(qa)],Qi),47686506,h(47686506))),v4((([PrK(qa)],Qi),47686506,h(47686506))),([n(501919443)],Qi),([PrK(qa),n(661953747)],G)))))++
1`("D",Msg2((v3((([PrK(qa)],Qi),47686506,h(47686506))),([n(535680522)],G),(v3((([PrK(qa)],Qi),47686506,h(47686506))),v4((([PrK(qa)],Qi),47686506,h(47686506))),([n(501919443)],Qi),([PrK(qa),n(784915889)],G)))))++
1`("D",Msg2((v3((([PrK(qa)],Qi),47686506,h(47686506))),([n(535680522)],G),(v3((([PrK(qa)],Qi),47686506,h(47686506))),v4((([PrK(qa)],Qi),47686506,h(47686506))),([n(501919443)],Qi),([PrK(qa),n(906798616)],G)))))++
1`("D",Msg2((v3((([PrK(qa)],Qi),47686506,h(47686506))),([n(535680522)],G),(v3((([PrK(qa)],Qi),47686506,h(47686506))),v4((([PrK(qa)],Qi),47686506,h(47686506))),([n(906798616)],Qi),([PrK(qa),n(163596311)],G)))))++
1`("D",Msg2((v3((([PrK(qa)],Qi),47686506,h(47686506))),([n(535680522)],G),(v3((([PrK(qa)],Qi),47686506,h(47686506))),v4((([PrK(qa)],Qi),47686506,h(47686506))),([n(906798616)],Qi),([PrK(qa),n(214260804)],G)))))++
1`("D",Msg2((v3((([PrK(qa)],Qi),47686506,h(47686506))),([n(535680522)],G),(v3((([PrK(qa)],Qi),47686506,h(47686506))),v4((([PrK(qa)],Qi),47686506,h(47686506))),([n(906798616)],Qi),([PrK(qa),n(263604667)],G)))))++
1`("D",Msg2((v3((([PrK(qa)],Qi),47686506,h(47686506))),([n(535680522)],G),(v3((([PrK(qa)],Qi),47686506,h(47686506))),v4((([PrK(qa)],Qi),47686506,h(47686506))),([n(906798616)],Qi),([PrK(qa),n(324332617)],G)))))++
1`("D",Msg2((v3((([PrK(qa)],Qi),47686506,h(47686506))),([n(535680522)],G),(v3((([PrK(qa)],Qi),47686506,h(47686506))),v4((([PrK(qa)],Qi),47686506,h(47686506))),([n(906798616)],Qi),([PrK(qa),n(535680522)],G)))))++
1`("D",Msg2((v3((([PrK(qa)],Qi),47686506,h(47686506))),([n(535680522)],G),(v3((([PrK(qa)],Qi),47686506,h(47686506))),v4((([PrK(qa)],Qi),47686506,h(47686506))),([n(906798616)],Qi),([PrK(qa),n(589400721)],G)))))++
1`("D",Msg2((v3((([PrK(qa)],Qi),47686506,h(47686506))),([n(535680522)],G),(v3((([PrK(qa)],Qi),47686506,h(47686506))),v4((([PrK(qa)],Qi),47686506,h(47686506))),([n(906798616)],Qi),([PrK(qa),n(661953747)],G)))))++
1`("D",Msg2((v3((([PrK(qa)],Qi),47686506,h(47686506))),([n(535680522)],G),(v3((([PrK(qa)],Qi),47686506,h(47686506))),v4((([PrK(qa)],Qi),47686506,h(47686506))),([n(906798616)],Qi),([PrK(qa),n(784915889)],G)))))++
1`("D",Msg2((v3((([PrK(qa)],Qi),47686506,h(47686506))),([n(535680522)],G),(v3((([PrK(qa)],Qi),47686506,h(47686506))),v4((([PrK(qa)],Qi),47686506,h(47686506))),([n(906798616)],Qi),([PrK(qa),n(906798616)],G)))))++
1`("D",Msg2((v3((([PrK(qa)],Qi),47686506,h(47686506))),([n(535680522)],G),(v3((([PrK(qa)],Qi),579906206,h(579906206))),v4((([PrK(qa)],Qi),579906206,h(579906206))),([n(501919443)],Qi),([PrK(qa),n(163596311)],G)))))++
1`("D",Msg2((v3((([PrK(qa)],Qi),47686506,h(47686506))),([n(535680522)],G),(v3((([PrK(qa)],Qi),579906206,h(579906206))),v4((([PrK(qa)],Qi),579906206,h(579906206))),([n(501919443)],Qi),([PrK(qa),n(214260804)],G)))))++
1`("D",Msg2((v3((([PrK(qa)],Qi),47686506,h(47686506))),([n(535680522)],G),(v3((([PrK(qa)],Qi),579906206,h(579906206))),v4((([PrK(qa)],Qi),579906206,h(579906206))),([n(501919443)],Qi),([PrK(qa),n(263604667)],G)))))++
1`("D",Msg2((v3((([PrK(qa)],Qi),47686506,h(47686506))),([n(535680522)],G),(v3((([PrK(qa)],Qi),579906206,h(579906206))),v4((([PrK(qa)],Qi),579906206,h(579906206))),([n(501919443)],Qi),([PrK(qa),n(324332617)],G)))))++
1`("D",Msg2((v3((([PrK(qa)],Qi),47686506,h(47686506))),([n(535680522)],G),(v3((([PrK(qa)],Qi),579906206,h(579906206))),v4((([PrK(qa)],Qi),579906206,h(579906206))),([n(501919443)],Qi),([PrK(qa),n(535680522)],G)))))++
1`("D",Msg2((v3((([PrK(qa)],Qi),47686506,h(47686506))),([n(535680522)],G),(v3((([PrK(qa)],Qi),579906206,h(579906206))),v4((([PrK(qa)],Qi),579906206,h(579906206))),([n(501919443)],Qi),([PrK(qa),n(589400721)],G)))))++
1`("D",Msg2((v3((([PrK(qa)],Qi),47686506,h(47686506))),([n(535680522)],G),(v3((([PrK(qa)],Qi),579906206,h(579906206))),v4((([PrK(qa)],Qi),579906206,h(579906206))),([n(501919443)],Qi),([PrK(qa),n(661953747)],G)))))++
1`("D",Msg2((v3((([PrK(qa)],Qi),47686506,h(47686506))),([n(535680522)],G),(v3((([PrK(qa)],Qi),579906206,h(579906206))),v4((([PrK(qa)],Qi),579906206,h(579906206))),([n(501919443)],Qi),([PrK(qa),n(784915889)],G)))))++
[truncated: 3,564,827 more chars]
